# Supplementary material for: Characterisation of the transcriptome of a wild great tit Parus major population by next generation sequencing
Source: BMC Genomics. 2011 Jun 2;12:283. doi: 10.1186/1471-2164-12-283 (PMC3125266; doi:10.1186/1471-2164-12-283)
Supplement: Additional file 1 — Table S1. Contigs with high coverage aligning with zebra finch or chicken genes. an excel table listing great tit contigs with high sequencing coverage which align with zebra finch and/or chicken genes. Table S2. Unique GO terms associated with contigs expressed in only one tissue. an excel table listing the unique GO terms associated with contigs expressed only in one tissue. Table S3. Classification of unique GO terms into children of the three namespaces. an excel table listing the classification of all the GO terms uniquely associated with contigs expressed in one (or all) tissues into the 65 GO terms which are 'children' of the three namespaces (molecular function, biological process and cellular component). Table S4. Microsatellites detected in the great tit transcriptome. an excel table listing repeats detected in the great tit assembly. Repeats are listed along with at least 10 bases of flanking sequence on each side (up to a maximum of 200 bases of flanking sequence) [file 1471-2164-12-283-S1.XLS]

## Sheet: about
Table S1
Contigs with high coverage aligning with zebra finch or chicken genes
Suppl1 lists the highest coverage contigs which map to zebra finch and / or chicken genes, along with the transcript name and gene description (where available)
contigs were blasted using standalone blast, with cutoff e value 10^(-5) against the latest zebra finch and chicken cDNA databases, downloaded from ensembl
www.ensembl.org/info/data/ftp/index.html
Table S2
Unique GO terms associated with contigs expressed in only one tissue
Suppl2 lists the unique GO terms associated with contigs expressed only in one tissue
4+ reads lists all unique GO terms associated with contigs expressed with at least 4 reads in one tissue and no reads in any other tissue. All contigs expressed in all tissues are given a "number of reads" value corresponding to the sum of reads across all tissues
4+, tau > 0.8 reads is a subset of the unique GO terms with most evidence for tissue specificity
Table S3
Classification of unique GO terms into children of the three namespaces
Suppl3 lists the classification of all the GO terms uniquely associated with contigs expressed in one (or all) tissues into the 65 GO terms which are 'children' of the three namespaces (molecular function, biological process and cellular component)
all GO terms associated with contigs with 4 or more reads in one tissue (and no reads in any other) have been mapped back to one or more of these 65 GO terms to give an overall summary of the function of the contigs expressed in a tissue-specific manner
all GO terms associated with contigs expressed in every tissue (at least one read in all tissue) have also been mapped back to one or more of the 65 GO terms
the numbers associated with each cell for the 65 GO terms refer to the total count of this GO term through a pedigree mapping from the list of tissue-unique GO terms in Suppl2
for example, there are 114 GO terms uniquely associated with contigs expressed in the brain (Suppl2). 30 of these 114 GO terms map back to the parent term "GO:0065007 (biological regulation)" (see cell E4, Suppl3)
is_a refers to pedigree mapping using only is_a relationships, while is_a_part_of refers to pedigree mapping using both is_a and part_of relationships from the gene ontology file
Table S4
Microsatellites detected in the great tit transcriptome
Suppl4 lists repeats detected in the assembly using a modified version of SPUTNIK
http://wheat.pw.usda.gov/ITMI/EST-SSR/LaRota/
repeats are included if they have 5 or more repeat units and at least 10 bases of flanking sequence on each side (up to a maximum of 200 bases of flanking sequence)
repeat names follow the format
Pma[A].[B]_SeqLen[C]_MsatLen[D]_MsatPos[E]
where
[A] indicates the repeat unit size (ie 2 for dinucleotide repeats, 3 for trinucleotide repeats)
[B] indexes the repeat within the size class
[C] indicates the full length of sequence provided, including 5 prime, the repeat and the 3 prime sequence
[D] indicates the total length of the repeat
[E] indicates the start position of the repeat in the full sequence
Note the total number of repeats (8,113) in Supplementary Table 4 is less than that shown in Table 6, as repeats with less than ten bases in the 5' or 3' flanking sequence have not been included

## Sheet: Table S1
contig	average coverage depth	best zebra finch alignment	zebra finch description	best chicken alignment	chicken description
Contig 6259	1642.18	ENSTGUT00000005869	Pleckstrin homology domain-containing family B member 2 (Evectin-2) [Taeniopygia guttata]	ENSGALT00000003399	Pleckstrin homology domain-containing family B member 2 (PH domain-containing family B member 2)(Evectin-2) [Source:UniProtKB/Swiss-Prot;Acc:Q5F3S2]
Contig 21052	1227.83	ENSTGUT00000003662	THO complex subunit 4 (Tho4)(Ally of AML-1 and LEF-1)(Transcriptional coactivator Aly/REF)(bZIP-enhancing factor BEF) [Taeniopygia guttata]	ENSGALT00000011710	Ensembl predicted gene; no description available
Contig 9987	1163.36	ENSTGUT00000008755	EF-hand domain-containing protein KIAA0494 [Taeniopygia guttata]	ENSGALT00000017008	KIAA0494 [Source:HGNC Symbol;Acc:29051]
Contig 5324	1143.1	ENSTGUT00000007597	Diamine acetyltransferase 1 (EC 2.3.1.57)(Spermidine/spermine N(1)-acetyltransferase 1)(SSAT-1)(SSAT)(Putrescine acetyltransferase)(Polyamine N-acetyltransferase 1) [Taeniopygia guttata]	ENSGALT00000026368	Diamine acetyltransferase 1 (EC 2.3.1.57)(Spermidine/spermine N(1)-acetyltransferase 1)(SSAT-1)(SSAT)(Putrescine acetyltransferase)(Polyamine N-acetyltransferase 1) [Source:UniProtKB/Swiss-Prot;Acc:Q8AXL1]
Contig 6716	977.58	ENSTGUT00000006116	Breast cancer anti-estrogen resistance protein 3 (SH2 domain-containing protein 3B)(Novel SH2-containing protein 2) [Taeniopygia guttata]	ENSGALT00000009337	Ensembl predicted gene; no description available
Contig 12066	919.14			ENSGALT00000008465	Cadherin-11 Precursor [Source:UniProtKB/Swiss-Prot;Acc:O93319]
Contig 845	771.41	ENSTGUT00000008172	Ras-related protein Rab-7a [Taeniopygia guttata]	ENSGALT00000009495	Ensembl predicted gene; no description available
Contig 6123	748.03	ENSTGUT00000007200	FUN14 domain-containing protein 2 (Hepatitis C virus core-binding protein 6)(Cervical cancer proto-oncogene 3 protein)(HCC-3) [Taeniopygia guttata]	ENSGALT00000008645	Ensembl predicted gene; no description available
Contig 10535	730.99	ENSTGUT00000001489	Pituitary tumor-transforming gene 1 protein-interacting protein Precursor (Pituitary tumor-transforming gene protein-binding factor)(PTTG-binding factor)(PBF) [Taeniopygia guttata]	ENSGALT00000031220	Ensembl predicted gene; no description available
Contig 14485	688.22	ENSTGUT00000007551	Cytochrome P450 2C8 (EC 1.14.14.1)(CYPIIC8)(P450 form 1)(P450 MP-12/MP-20)(P450 IIC2)(S-mephenytoin 4-hydroxylase) [Taeniopygia guttata]	ENSGALT00000008787	cytochrome P-450 2C45 [Source:RefSeq peptide;Acc:NP_001001752]
Contig 695	628.09	ENSTGUT00000002512	Transmembrane protein 106B [Taeniopygia guttata]	ENSGALT00000017444	hypothetical protein LOC420586 [Source:RefSeq peptide;Acc:NP_001012576]
Contig 3679	584.94	ENSTGUT00000013303	PHD finger protein 3 [Taeniopygia guttata]	ENSGALT00000026230	Ensembl predicted gene; no description available
Contig 10309	575.53	ENSTGUT00000017666	UPF0327 protein C1orf151 [Taeniopygia guttata]	ENSGALT00000006431	Ensembl predicted gene; no description available
Contig 19194	572.71	ENSTGUT00000018213	Cell cycle checkpoint protein RAD17 (hRad17)(RF-C/activator 1 homolog) [Taeniopygia guttata]	ENSGALT00000025104	RAD17 homolog [Source:RefSeq peptide;Acc:NP_998749]
Contig 2157	552.27	ENSTGUT00000006902	Endoplasmic reticulum protein ERp29 Precursor (ERp31)(ERp28) [Taeniopygia guttata]	ENSGALT00000038999	Endoplasmic reticulum resident protein 29 Fragment (ERp29) [Source:UniProtKB/Swiss-Prot;Acc:P81628]
Contig 587	511.72	ENSTGUT00000008674	Calcium-binding mitochondrial carrier protein Aralar1 (Mitochondrial aspartate glutamate carrier 1)(Solute carrier family 25 member 12) [Taeniopygia guttata]	ENSGALT00000015535	Ensembl predicted gene; no description available
Contig 2413	485.57	ENSTGUT00000016335	Elastase-1 Precursor (EC 3.4.21.36) [Taeniopygia guttata]	ENSGALT00000007770	Elastase 1 Fragment [Source:UniProtKB/TrEMBL;Acc:Q9PRV2]
Contig 7615	481.11			ENSGALT00000007997	tetratricopeptide repeat domain 16 [Source:HGNC Symbol;Acc:26536]
Contig 1630	479.56			ENSGALT00000009951	La ribonucleoprotein domain family, member 4 [Source:RefSeq peptide;Acc:NP_001012718]
Contig 4593	470.84	ENSTGUT00000018091	UPF0469 protein KIAA0907 [Taeniopygia guttata]	ENSGALT00000023613	UPF0469 protein KIAA0907 homolog [Source:UniProtKB/Swiss-Prot;Acc:Q5ZL54]
Contig 5020	453.47	ENSTGUT00000012145	39S ribosomal protein L53, mitochondrial Precursor (L53mt)(MRP-L53) [Taeniopygia guttata]	ENSGALT00000025417	Ensembl predicted gene; no description available
Contig 11287	453.24	ENSTGUT00000010797	Zinc finger Ran-binding domain-containing protein 2 (Zinc finger protein 265)(Zinc finger, splicing) [Taeniopygia guttata]	ENSGALT00000018517	Zinc finger Ran-binding domain-containing protein 2 [Source:UniProtKB/Swiss-Prot;Acc:Q5ZLX5]
Contig 4394	431.47	ENSTGUT00000017972	BAT2 domain-containing protein 1 (HBxAg transactivated protein 2) [Taeniopygia guttata]	ENSGALT00000029104	Ensembl predicted gene; no description available
Contig 12219	425.38	ENSTGUT00000005148	Down syndrome critical region protein 3 (Down syndrome critical region protein A) [Taeniopygia guttata]	ENSGALT00000025863	Ensembl predicted gene; no description available
Contig 9871	423.92	ENSTGUT00000010630	Plasminogen activator inhibitor 1 RNA-binding protein (PAI1 RNA-binding protein 1)(PAI-RBP1)(SERPINE1 mRNA-binding protein 1) [Taeniopygia guttata]	ENSGALT00000032918	hypothetical protein LOC424706 [Source:RefSeq peptide;Acc:NP_001026464]
Contig 12919	420.94	ENSTGUT00000011032	Prothrombin Precursor (EC 3.4.21.5)(Coagulation factor II) [Contains Activation peptide fragment 1;Activation peptide fragment 2;Thrombin light chain;Thrombin heavy chain] [Taeniopygia guttata]	ENSGALT00000013559	coagulation factor II [Source:RefSeq peptide;Acc:NP_989936]
Contig 11131	390.54	ENSTGUT00000006928	Ras-related protein Rab-14 [Taeniopygia guttata]	ENSGALT00000002236	Ras-related protein Rab-14 [Source:UniProtKB/Swiss-Prot;Acc:Q5ZKU5]
Contig 325	387.85	ENSTGUT00000001346	Thioredoxin (Trx)(ATL-derived factor)(ADF)(Surface-associated sulphydryl protein)(SASP) [Taeniopygia guttata]	ENSGALT00000025326	Thioredoxin (Trx) [Source:UniProtKB/Swiss-Prot;Acc:P08629]
Contig 29	386.25	ENSTGUT00000013728	Trypsin-3 Precursor (EC 3.4.21.4)(Trypsin III)(Brain trypsinogen)(Mesotrypsinogen)(Trypsin IV)(Serine protease 3)(Serine protease 4) [Taeniopygia guttata]	ENSGALT00000016631	Trypsin I-P1 Precursor (EC 3.4.21.4) [Source:UniProtKB/Swiss-Prot;Acc:Q90627]
Contig 4200	382.43	ENSTGUT00000012160	Makorin-1 (RING finger protein 61) [Taeniopygia guttata]	ENSGALT00000020962	makorin, ring finger protein, 1 [Source:RefSeq peptide;Acc:NP_990073]
Contig 6909	377.06	ENSTGUT00000017652	Ensembl predicted gene; no description available	ENSGALT00000036791	Ras-related protein Rab-10 [Source:UniProtKB/Swiss-Prot;Acc:Q5ZIT5]
Contig 5650	376.61	ENSTGUT00000011375	UPF0362 protein C8orf22 [Taeniopygia guttata]	ENSGALT00000041400	Ensembl predicted gene; no description available
Contig 3111	375.56	ENSTGUT00000005449	Caveolin-1 [Taeniopygia guttata]	ENSGALT00000038937	Caveolin-1 [Source:UniProtKB/Swiss-Prot;Acc:P35431]
Contig 173	373.38	ENSTGUT00000006432	Chloride channel protein 3 (ClC-3) [Taeniopygia guttata]	ENSGALT00000015745	Ensembl predicted gene; no description available
Contig 8805	371.15	ENSTGUT00000007237	Coiled-coil-helix-coiled-coil-helix domain-containing protein 1 (C2360) [Taeniopygia guttata]
Contig 13001	362.71			ENSGALT00000025800	regulator of calcineurin 1 [Source:HGNC Symbol;Acc:3040]
Contig 5927	357.9	ENSTGUT00000012063	60S ribosomal protein L21 [Taeniopygia guttata]	ENSGALT00000030100	Ensembl predicted gene; no description available
Contig 320	349.53	ENSTGUT00000004908	U6 snRNA-associated Sm-like protein LSm8 [Taeniopygia guttata]	ENSGALT00000014836	Ensembl predicted gene; no description available
Contig 6691	347.55	ENSTGUT00000005917	28S ribosomal protein S27, mitochondrial (S27mt)(MRP-S27) [Taeniopygia guttata]	ENSGALT00000024194	Ensembl predicted gene; no description available
Contig 509	345.16	ENSTGUT00000002777	Methylmalonic aciduria type A protein, mitochondrial Precursor [Taeniopygia guttata]	ENSGALT00000016214	Ensembl predicted gene; no description available
Contig 981	345.1	ENSTGUT00000009887	Sperm-specific antigen 2 (Cleavage signal-1 protein)(CS-1)(Ki-ras-induced actin-interacting protein) [Taeniopygia guttata]	ENSGALT00000014476	Ensembl predicted gene; no description available
Contig 482	342.7	ENSTGUT00000012769	S-formylglutathione hydrolase (FGH)(EC 3.1.2.12)(Esterase D) [Taeniopygia guttata]	ENSGALT00000027451	esterase D [Source:HGNC Symbol;Acc:3465]
Contig 16216	341.19	ENSTGUT00000001747	FK506-binding protein 5 (EC 5.2.1.8)(Peptidyl-prolyl cis-trans isomerase)(PPIase)(Rotamase)(51 kDa FK506-binding protein)(FKBP-51)(54 kDa progesterone receptor-associated immunophilin)(FKBP54)(P54)(FF1 antigen)(HSP90-binding immunophilin)(Androgen-regulat [Taeniopygia guttata]	ENSGALT00000033798	FK506 binding protein 5 [Source:RefSeq peptide;Acc:NP_001005431]
Contig 966	340.86	ENSTGUT00000004935	Transmembrane protein 66 Precursor (Protein FOAP-7)(HBV X-transactivated gene 3 protein) [Taeniopygia guttata]	ENSGALT00000018588	transmembrane protein 66 [Source:RefSeq peptide;Acc:NP_001026317]
Contig 80	340.8	ENSTGUT00000015173	Matrin-3 [Taeniopygia guttata]	ENSGALT00000003907	matrin 3 [Source:RefSeq peptide;Acc:NP_989478]
Contig 25	339.5	ENSTGUT00000013165	Cytochrome c oxidase polypeptide 7A2, mitochondrial Precursor (Cytochrome c oxidase polypeptide VIIa-liver/heart)(Cytochrome c oxidase subunit VIIa-L)(VIIaL) [Taeniopygia guttata]	ENSGALT00000031654	Ensembl predicted gene; no description available
Contig 958	335.45	ENSTGUT00000012481	NF-kappa-B inhibitor alpha (I-kappa-B-alpha)(IkappaBalpha)(IkB-alpha)(Major histocompatibility complex enhancer-binding protein MAD3) [Taeniopygia guttata]	ENSGALT00000016362	NF-kappa-B inhibitor alpha (I-kappa-B-alpha)(IkappaBalpha)(IkB-alpha)(REL-associated protein pp40) [Source:UniProtKB/Swiss-Prot;Acc:Q91974]
Contig 5901	333.95	ENSTGUT00000004269	Heme oxygenase 2 (HO-2)(EC 1.14.99.3) [Taeniopygia guttata]	ENSGALT00000012358	Ensembl predicted gene; no description available
Contig 2047	333.27	ENSTGUT00000013600	Tsukushin Precursor (Tsukushi)(Leucine-rich repeat-containing protein 54)(E2-induced gene 4 protein) [Taeniopygia guttata]	ENSGALT00000001106	Tsukushin Precursor (Tsukushi)(C-TSK)(Leucine-rich repeat-containing protein 54) [Source:UniProtKB/Swiss-Prot;Acc:Q65Z91]
Contig 231	326.89	ENSTGUT00000012545	Cytochrome c oxidase polypeptide VIc Precursor [Taeniopygia guttata]	ENSGALT00000030826	Ensembl predicted gene; no description available
Contig 156	321.8	ENSTGUT00000013638	Neuroblastoma-amplified gene protein [Taeniopygia guttata]	ENSGALT00000026557	Ensembl predicted gene; no description available
Contig 8405	321.23	ENSTGUT00000010460	RING-box protein 1 (Rbx1)(Regulator of cullins 1)(RING finger protein 75)(Protein ZYP) [Taeniopygia guttata]	ENSGALT00000019565	Ensembl predicted gene; no description available
Contig 269	319.13	ENSTGUT00000013702	Pumilio homolog 2 (Pumilio-2) [Taeniopygia guttata]	ENSGALT00000026591	hypothetical protein LOC421961 [Source:RefSeq peptide;Acc:NP_001034381]
Contig 345	317.46	ENSTGUT00000012147	Proteasome maturation protein (Proteassemblin)(Protein UMP1 homolog)(hUMP1)(Voltage-gated K channel beta subunit 4.1) [Taeniopygia guttata]	ENSGALT00000030102	Ensembl predicted gene; no description available
Contig 9662	316.4	ENSTGUT00000012789	Transcription intermediary factor 1-alpha (TIF1-alpha)(Tripartite motif-containing protein 24)(RING finger protein 82) [Taeniopygia guttata]	ENSGALT00000020916	Ensembl predicted gene; no description available
Contig 1400	308.66	ENSTGUT00000007254	UDP-N-acetylglucosamine--peptide N-acetylglucosaminyltransferase 110 kDa subunit (EC 2.4.1.-)(O-linked N-acetylglucosamine transferase 110 kDa subunit)(O-GlcNAc transferase subunit p110) [Taeniopygia guttata]	ENSGALT00000040277	Putative uncharacterized protein [Source:UniProtKB/TrEMBL;Acc:Q5ZKF0]
Contig 99	298.95	ENSTGUT00000000993	F-box and leucine-rich repeat protein 17 [Taeniopygia guttata]	ENSGALT00000000365	F-box and leucine-rich repeat protein 17 [Source:HGNC Symbol;Acc:13615]
Contig 366	298.25	ENSTGUT00000014200	Filamin A-interacting protein 1-like (130 kDa GPBP-interacting protein)(90 kDa GPBP-interacting protein)(Protein down-regulated in ovarian cancer-1)(DOC-1) [Taeniopygia guttata]	ENSGALT00000024648	PREDICTED: Gallus gallus similar to GPBP-interacting protein 130b (LOC769163), mRNA. [Source:RefSeq DNA;Acc:XR_026674]
Contig 26	295.43			ENSGALT00000029093	Cytochrome c oxidase subunit 1 (EC 1.9.3.1)(Cytochrome c oxidase polypeptide I) [Source:UniProtKB/Swiss-Prot;Acc:P18943]
Contig 52	293.58	ENSTGUT00000001266	Palmitoyl-protein thioesterase 1 Precursor (PPT-1)(EC 3.1.2.22)(Palmitoyl-protein hydrolase 1) [Taeniopygia guttata]	ENSGALT00000006269	palmitoyl-protein thioesterase 1 [Source:RefSeq peptide;Acc:NP_001026074]
Contig 1626	287.59	ENSTGUT00000011673	Retinoic acid receptor responder protein 1 (RAR-responsive protein TIG1)(Tazarotene-induced gene 1 protein) [Taeniopygia guttata]
Contig 5126	285.99	ENSTGUT00000013717	Apolipoprotein B-100 Precursor (Apo B-100) [Contains Apolipoprotein B-48(Apo B-48)] [Taeniopygia guttata]	ENSGALT00000026601	Apolipoprotein B Fragment [Source:UniProtKB/Swiss-Prot;Acc:P11682]
Contig 10960	285.43	ENSTGUT00000009595	DCN1-like protein 3 (Defective in cullin neddylation protein 1-like protein 3)(DCUN1 domain-containing protein 3) [Taeniopygia guttata]	ENSGALT00000003559	Ensembl predicted gene; no description available
Contig 1070	284.52	ENSTGUT00000004124	Tubulin-specific chaperone A (Tubulin-folding cofactor A)(CFA)(TCP1-chaperonin cofactor A) [Taeniopygia guttata]	ENSGALT00000006944	Tubulin-specific chaperone A (Tubulin-folding cofactor A)(CFA)(TCP1-chaperonin cofactor A) [Source:UniProtKB/Swiss-Prot;Acc:P80585]
Contig 2172	282.49	ENSTGUT00000004412	Ubiquitin carboxyl-terminal hydrolase 10 (EC 3.1.2.15)(Ubiquitin thioesterase 10)(Ubiquitin-specific-processing protease 10)(Deubiquitinating enzyme 10) [Taeniopygia guttata]	ENSGALT00000009099	Ubiquitin carboxyl-terminal hydrolase 10 (EC 3.1.2.15)(Ubiquitin thioesterase 10)(Ubiquitin-specific-processing protease 10)(Deubiquitinating enzyme 10) [Source:UniProtKB/Swiss-Prot;Acc:Q5ZJN4]
Contig 633	281.58	ENSTGUT00000003813	Ubiquilin-4 (Ataxin-1 ubiquitin-like-interacting protein A1U) [Taeniopygia guttata]	ENSGALT00000022714	ataxin-1 ubiquitin-like interacting protein [Source:RefSeq peptide;Acc:NP_001026544]
Contig 54	277.66	ENSTGUT00000009252	60S ribosomal protein L9 [Taeniopygia guttata]	ENSGALT00000000206	Ensembl predicted gene; no description available
Contig 498	276.27	ENSTGUT00000008464	Transmembrane protein 63B [Taeniopygia guttata]	ENSGALT00000016725	Ensembl predicted gene; no description available
Contig 1	274.2	ENSTGUT00000004642	Probable ATP-dependent RNA helicase DDX59 (EC 3.6.1.-)(DEAD box protein 59)(Zinc finger HIT domain-containing protein 5) [Taeniopygia guttata]	ENSGALT00000003389	Ensembl predicted gene; no description available
Contig 6496	273.59	ENSTGUT00000004999	Ensembl predicted gene; no description available	ENSGALT00000037951	Homeodomain-only protein (Odd homeobox protein 1) [Source:UniProtKB/Swiss-Prot;Acc:Q8JHU0]
Contig 11925	273.17	ENSTGUT00000005563	RILP-like protein 1 (Rab-interacting lysosomal-like protein 1) [Taeniopygia guttata]	ENSGALT00000005250	Ensembl predicted gene; no description available
Contig 1488	272.59	ENSTGUT00000006323	Stromal cell-derived factor 2 Precursor (SDF-2) [Taeniopygia guttata]	ENSGALT00000005983	PREDICTED: Gallus gallus similar to Stromal cell-derived factor 2 (LOC427832), mRNA. [Source:RefSeq DNA;Acc:XR_027117]
Contig 9851	271.58	ENSTGUT00000003814	Cardiomyopathy-associated protein 5 (Myospryn)(Dystrobrevin-binding protein 2)(SPRY domain-containing protein 2)(Tripartite motif-containing protein 76)(Genethonin-3) [Taeniopygia guttata]	ENSGALT00000023909	cardiomyopathy associated 5 [Source:HGNC Symbol;Acc:14305]
Contig 643	268.55	ENSTGUT00000005305	60S ribosomal protein L37a [Taeniopygia guttata]	ENSGALT00000038155	60S ribosomal protein L37a [Source:UniProtKB/Swiss-Prot;Acc:P32046]
Contig 3224	268.1	ENSTGUT00000010630	Plasminogen activator inhibitor 1 RNA-binding protein (PAI1 RNA-binding protein 1)(PAI-RBP1)(SERPINE1 mRNA-binding protein 1) [Taeniopygia guttata]	ENSGALT00000032918	Ensembl predicted gene; no description available
Contig 47	266.96	ENSTGUT00000006876	Transforming protein RhoA Precursor (H12) [Taeniopygia guttata]	ENSGALT00000034226	ras homolog gene family, member A [Source:RefSeq peptide;Acc:NP_990035]
Contig 86	265.21	ENSTGUT00000005870	Tissue factor Precursor (TF)(Coagulation factor III)(Thromboplastin)(CD142 antigen) [Taeniopygia guttata]	ENSGALT00000001104	Ensembl predicted gene; no description available
Contig 149	265.11	ENSTGUT00000018229	Suppressor of tumorigenicity protein 7-like protein (ST7-related protein) [Taeniopygia guttata]	ENSGALT00000002337	Suppressor of tumorigenicity 7 protein-like (Protein HELG) [Source:UniProtKB/Swiss-Prot;Acc:Q90YH8]
Contig 26061	256.79	ENSTGUT00000010916	60S ribosomal protein L32 [Taeniopygia guttata]	ENSGALT00000013725	methyl-CpG binding domain protein 4 [Source:RefSeq peptide;Acc:NP_990024]
Contig 1414	254.94	ENSTGUT00000006230	Protein kinase C-binding protein NELL2 Precursor (NEL-like protein 2)(Nel-related protein 2) [Taeniopygia guttata]	ENSGALT00000015643	Protein NEL Precursor (93 kDa protein) [Source:UniProtKB/Swiss-Prot;Acc:Q90827]
Contig 2465	253.54	ENSTGUT00000001067	Sequestosome-1 (Phosphotyrosine-independent ligand for the Lck SH2 domain of 62 kDa)(Ubiquitin-binding protein p62)(EBI3-associated protein of 60 kDa)(p60)(EBIAP) [Taeniopygia guttata]	ENSGALT00000009500	Ensembl predicted gene; no description available
Contig 1357	251.51	ENSTGUT00000008214	Long-chain-fatty-acid--CoA ligase 3 (EC 6.2.1.3)(Long-chain acyl-CoA synthetase 3)(LACS 3) [Taeniopygia guttata]	ENSGALT00000008360	Ensembl predicted gene; no description available
Contig 3	249.81			ENSGALT00000029093	Cytochrome c oxidase subunit 1 (EC 1.9.3.1)(Cytochrome c oxidase polypeptide I) [Source:UniProtKB/Swiss-Prot;Acc:P18943]
Contig 284	247.7	ENSTGUT00000006016	Enhancer of filamentation 1 (hEF1)(CRK-associated substrate-related protein)(CAS-L)(CasL)(p105)(Neural precursor cell expressed developmentally down-regulated protein 9)(NEDD-9)(Cas scaffolding protein family member 2)(Renal carcinoma antigen NY-REN-12) [ [Taeniopygia guttata]	ENSGALT00000020801	Enhancer of filamentation 1 homolog Fragment [Source:UniProtKB/TrEMBL;Acc:Q9YHC0]
Contig 701	246.38	ENSTGUT00000013355	Bullous pemphigoid antigen 1, isoforms 1/2/3/4/5/8 Fragment (230 kDa bullous pemphigoid antigen)(BPA)(Hemidesmosomal plaque protein)(Dystonia musculorum protein)(Dystonin) [Taeniopygia guttata]	ENSGALT00000026267	dystonin [Source:HGNC Symbol;Acc:1090]
Contig 1071	239.71	ENSTGUT00000013935	Cytochrome c oxidase copper chaperone [Taeniopygia guttata]	ENSGALT00000030474	Ensembl predicted gene; no description available
Contig 92	239.41	ENSTGUT00000010515	Lipin-2 [Taeniopygia guttata]	ENSGALT00000036877	lipin 2 [Source:RefSeq peptide;Acc:NP_001006386]
Contig 1102	239.23	ENSTGUT00000008541	Protein BTG1 (B-cell translocation gene 1 protein) [Taeniopygia guttata]	ENSGALT00000018400	Protein BTG1 (B-cell translocation gene 1 protein) [Source:UniProtKB/Swiss-Prot;Acc:P34743]
Contig 131	235.98	ENSTGUT00000013085	Putative NADH dehydrogenase 1 beta subcomplex 1 [Taeniopygia guttata]	ENSGALT00000037601	Ataxin-3 (EC 3.1.2.15)(Machado-Joseph disease protein 1 homolog) [Source:UniProtKB/Swiss-Prot;Acc:Q9W689]
Contig 168	233.78	ENSTGUT00000005179	40S ribosomal protein S27-like protein [Taeniopygia guttata]	ENSGALT00000005528	Ensembl predicted gene; no description available
Contig 140	232.67	ENSTGUT00000001902	Proteasome subunit alpha type-2 (EC 3.4.25.1)(Proteasome component C3)(Macropain subunit C3)(Multicatalytic endopeptidase complex subunit C3) [Taeniopygia guttata]	ENSGALT00000031107	proteasome (prosome, macropain) subunit, alpha type, 2 [Source:RefSeq peptide;Acc:NP_001012878]
Contig 6254	231.52	ENSTGUT00000008199	Proteasome subunit alpha type-7 (EC 3.4.25.1)(Proteasome subunit RC6-1)(Proteasome subunit XAPC7) [Taeniopygia guttata]	ENSGALT00000008238	Proteasome subunit alpha type-7 (EC 3.4.25.1)(GPRO-28) [Source:UniProtKB/Swiss-Prot;Acc:O13268]
Contig 603	231.18	ENSTGUT00000003411	Isocitrate dehydrogenase [NAD] subunit alpha, mitochondrial Precursor (EC 1.1.1.41)(Isocitric dehydrogenase)(NAD(+)-specific ICDH) [Taeniopygia guttata]	ENSGALT00000005233	Putative uncharacterized protein [Source:UniProtKB/TrEMBL;Acc:Q5ZI29]
Contig 13038	231.15	ENSTGUT00000010221	Transmembrane protein 182 Precursor [Taeniopygia guttata]	ENSGALT00000027112	Ensembl predicted gene; no description available
Contig 1794	230.51	ENSTGUT00000006653	40S ribosomal protein S24 [Taeniopygia guttata]	ENSGALT00000007776	Ensembl predicted gene; no description available
Contig 707	229.7	ENSTGUT00000001088	Mastermind-like protein 1 (Mam-1) [Taeniopygia guttata]	ENSGALT00000009539	Ensembl predicted gene; no description available
Contig 680	228.79	ENSTGUT00000005040	Alpha-amylase 2B Precursor (EC 3.2.1.1)(1,4-alpha-D-glucan glucanohydrolase 2B)(Carcinoid alpha-amylase) [Taeniopygia guttata]	ENSGALT00000002915	amylase, alpha 2A; pancreatic [Source:RefSeq peptide;Acc:NP_001001473]
Contig 153	227.74	ENSTGUT00000000255	Casein kinase I isoform alpha (CKI-alpha)(EC 2.7.11.1)(CK1) [Taeniopygia guttata]	ENSGALT00000041027	Casein kinase I isoform alpha (CKI-alpha)(EC 2.7.11.1)(CK1) [Source:UniProtKB/Swiss-Prot;Acc:P67962]
Contig 1023	225.78	ENSTGUT00000000460	Cyclin-dependent kinases regulatory subunit 2 (CKS-2) [Taeniopygia guttata]	ENSGALT00000017392	Ensembl predicted gene; no description available
Contig 786	223.63	ENSTGUT00000000862	Guanine deaminase (Guanase)(Guanine aminase)(EC 3.5.4.3)(Guanine aminohydrolase)(GAH)(p51-nedasin) [Taeniopygia guttata]	ENSGALT00000024432	Ensembl predicted gene; no description available
Contig 13896	221.45	ENSTGUT00000005454	Coatomer subunit beta' (Beta'-coat protein)(Beta'-COP)(p102) [Taeniopygia guttata]	ENSGALT00000008592	Ensembl predicted gene; no description available
Contig 7	220.89	ENSTGUT00000003075	Insulin-like growth factor-binding protein 7 Precursor (IGF-binding protein 7)(IGFBP-7)(IBP-7)(MAC25 protein)(Prostacyclin-stimulating factor)(PGI2-stimulating factor)(IGFBP-rP1) [Taeniopygia guttata]	ENSGALT00000018503	Ensembl predicted gene; no description available
Contig 309	219.67	ENSTGUT00000010877	Alpha-2-HS-glycoprotein Precursor (Ba-alpha-2-glycoprotein)(Alpha-2-Z-globulin)(Fetuin-A) [Contains Alpha-2-HS-glycoprotein chain A;Alpha-2-HS-glycoprotein chain B] [Taeniopygia guttata]	ENSGALT00000014007	Ensembl predicted gene; no description available
Contig 862	219.43	ENSTGUT00000006856	Serotransferrin Precursor (Transferrin)(Siderophilin)(Beta-1-metal-binding globulin) [Taeniopygia guttata]	ENSGALT00000029612	Ensembl predicted gene; no description available
Contig 722	218.9	ENSTGUT00000013378	Eukaryotic translation initiation factor 5 (eIF-5) [Taeniopygia guttata]	ENSGALT00000037484	eukaryotic translation initiation factor 5 [Source:RefSeq peptide;Acc:NP_001006488]
Contig 7680	218.64	ENSTGUT00000013902	Hydroxyacid oxidase 2 (HAOX2)(EC 1.1.3.15)((S)-2-hydroxy-acid oxidase, peroxisomal)(Long chain alpha-hydroxy acid oxidase)(Long-chain L-2-hydroxy acid oxidase) [Taeniopygia guttata]	ENSGALT00000023816	Ensembl predicted gene; no description available
Contig 4818	216.48	ENSTGUT00000008608	Phosphoglycerate mutase family member 5 Precursor (Bcl-XL-binding protein v68) [Taeniopygia guttata]	ENSGALT00000003339	Ensembl predicted gene; no description available
Contig 8	216.42	ENSTGUT00000001994	Activated RNA polymerase II transcriptional coactivator p15 (SUB1 homolog)(Positive cofactor 4)(PC4)(p14) [Taeniopygia guttata]	ENSGALT00000039243	Activated RNA polymerase II transcriptional coactivator p15 (SUB1 homolog) [Source:UniProtKB/Swiss-Prot;Acc:Q5ZK63]
Contig 448	215.02	ENSTGUT00000011399	60S ribosomal protein L22-like 1 [Taeniopygia guttata]	ENSGALT00000033073	ribosomal protein L22-like 1 [Source:HGNC Symbol;Acc:27610]
Contig 68	213.7	ENSTGUT00000005756	Transmembrane protein 110 [Taeniopygia guttata]	ENSGALT00000036295	Musculoskeletal embryonic nuclear protein 1 [Source:UniProtKB/Swiss-Prot;Acc:Q76MS9]
Contig 945	212.74	ENSTGUT00000001958	Synaptopodin-2 (Myopodin)(Genethonin-2) [Taeniopygia guttata]	ENSGALT00000019566	Ensembl predicted gene; no description available
Contig 4278	210.23	ENSTGUT00000001932	Uncharacterized protein C7orf36 [Taeniopygia guttata]	ENSGALT00000020113	Ensembl predicted gene; no description available
Contig 37	210.08	ENSTGUT00000007391	Reticulon-4 (Neurite outgrowth inhibitor)(Nogo protein)(Foocen)(Neuroendocrine-specific protein)(NSP)(Neuroendocrine-specific protein C homolog)(RTN-x)(Reticulon-5) [Taeniopygia guttata]	ENSGALT00000013195	reticulon 4 [Source:RefSeq peptide;Acc:NP_989697]
Contig 566	208.29	ENSTGUT00000013141	Serine/threonine-protein kinase WNK1 (EC 2.7.11.1)(Protein kinase with no lysine 1)(Protein kinase, lysine-deficient 1)(Kinase deficient protein)(Erythrocyte 65 kDa protein)(p65) [Taeniopygia guttata]	ENSGALT00000021209	WNK lysine deficient protein kinase 1 [Source:HGNC Symbol;Acc:14540]
Contig 2335	206.48	ENSTGUT00000002633	39S ribosomal protein L33, mitochondrial (L33mt)(MRP-L33) [Taeniopygia guttata]	ENSGALT00000031906	Ensembl predicted gene; no description available
Contig 16	204.92	ENSTGUT00000005279	Homocysteine-responsive endoplasmic reticulum-resident ubiquitin-like domain member 1 protein (Methyl methanesulfonate (MMF)-inducible fragment protein 1) [Taeniopygia guttata]	ENSGALT00000001852	Ensembl predicted gene; no description available
Contig 200	204.55	ENSTGUT00000009774	Protein quaking (HqkI)(Hqk) [Taeniopygia guttata]	ENSGALT00000018844	Protein quaking [Source:UniProtKB/Swiss-Prot;Acc:Q9YH18]
Contig 456	203.67	ENSTGUT00000014182	60S ribosomal protein L24 (Ribosomal protein L30) [Taeniopygia guttata]	ENSGALT00000024756	Ensembl predicted gene; no description available
Contig 1995	202.83	ENSTGUT00000010779	Alpha-2-macroglobulin receptor-associated protein Precursor (Alpha-2-MRAP)(Low density lipoprotein receptor-related protein-associated protein 1)(RAP) [Taeniopygia guttata]	ENSGALT00000025171	receptor-associated protein [Source:RefSeq peptide;Acc:NP_990393]
Contig 75	200.64	ENSTGUT00000000900	Replication protein A 32 kDa subunit (RP-A p32)(RP-A p34)(Replication factor A protein 2)(RF-A protein 2) [Taeniopygia guttata]	ENSGALT00000001050	replication protein A2, 32kDa [Source:RefSeq peptide;Acc:NP_001026063]
Contig 18416	200.03	ENSTGUT00000005148	Down syndrome critical region protein 3 (Down syndrome critical region protein A) [Taeniopygia guttata]	ENSGALT00000025863	Ensembl predicted gene; no description available
Contig 358	199.67	ENSTGUT00000002634	Protein DJ-1 (Oncogene DJ1)(Parkinson disease protein 7) [Taeniopygia guttata]	ENSGALT00000000742	Protein DJ-1 (Parkinson disease protein 7 homolog) [Source:UniProtKB/Swiss-Prot;Acc:Q8UW59]
Contig 740	198.64	ENSTGUT00000009088	Obg-like ATPase 1 (EC 3.6.3.-)(GTP-binding protein 9) [Taeniopygia guttata]	ENSGALT00000015187	Obg-like ATPase 1 (EC 3.6.3.-) [Source:UniProtKB/Swiss-Prot;Acc:Q5ZM25]
Contig 7048	198.34	ENSTGUT00000017972	BAT2 domain-containing protein 1 (HBxAg transactivated protein 2) [Taeniopygia guttata]	ENSGALT00000005210	Putative uncharacterized protein [Source:UniProtKB/TrEMBL;Acc:Q5F461]
Contig 8172	198.26	ENSTGUT00000005104	cyclin B3 [Taeniopygia guttata]
Contig 8183	197.45	ENSTGUT00000007597	Diamine acetyltransferase 1 (EC 2.3.1.57)(Spermidine/spermine N(1)-acetyltransferase 1)(SSAT-1)(SSAT)(Putrescine acetyltransferase)(Polyamine N-acetyltransferase 1) [Taeniopygia guttata]	ENSGALT00000026368	Diamine acetyltransferase 1 (EC 2.3.1.57)(Spermidine/spermine N(1)-acetyltransferase 1)(SSAT-1)(SSAT)(Putrescine acetyltransferase)(Polyamine N-acetyltransferase 1) [Source:UniProtKB/Swiss-Prot;Acc:Q8AXL1]
Contig 423	194.76	ENSTGUT00000008229	StAR-related lipid transfer protein 5 (START domain-containing protein 5)(StARD5) [Taeniopygia guttata]	ENSGALT00000034132	Ensembl predicted gene; no description available
Contig 280	194.16	ENSTGUT00000001224	Ensembl predicted gene; no description available	ENSGALT00000006584	Fatty acid-binding protein, liver (Liver-type fatty acid-binding protein)(L-FABP)(Fatty acid-binding protein 1)(Liver basic FABP)(LB-FABP)(Liver bile acid-binding protein)(L-BABP) [Source:UniProtKB/Swiss-Prot;Acc:P80226]
Contig 2775	190.9	ENSTGUT00000006030	Sarcoplasmic/endoplasmic reticulum calcium ATPase 2 (SERCA2)(EC 3.6.3.8)(Calcium pump 2)(Calcium-transporting ATPase sarcoplasmic reticulum type, slow twitch skeletal muscle isoform)(SR Ca(2+)-ATPase 2)(Endoplasmic reticulum class 1/2 Ca(2+) ATPase) [Sour [Taeniopygia guttata]	ENSGALT00000039313	Sarcoplasmic/endoplasmic reticulum calcium ATPase 2 (SR Ca(2+)-ATPase 2)(SERCA2)(EC 3.6.3.8)(Calcium pump 2)(Calcium-transporting ATPase sarcoplasmic reticulum type, slow twitch skeletal muscle isoform)(Endoplasmic reticulum class 1/2 Ca(2+) ATPase) [Source:UniProtKB/Swiss-Prot;Acc:Q03669]
Contig 18	189.95	ENSTGUT00000011890	RING finger protein 13 [Taeniopygia guttata]	ENSGALT00000038908	RING finger protein 13 (C-RZF) [Source:UniProtKB/Swiss-Prot;Acc:Q90972]
Contig 230	189.12	ENSTGUT00000002466	Eukaryotic translation elongation factor 1 epsilon-1 (Multisynthetase complex auxiliary component p18)(Elongation factor p18) [Taeniopygia guttata]	ENSGALT00000020851	Ensembl predicted gene; no description available
Contig 285	187.69	ENSTGUT00000002401	Tetraspanin-6 (Tspan-6)(Transmembrane 4 superfamily member 6)(T245 protein)(Tetraspanin TM4-D)(A15 homolog) [Taeniopygia guttata]	ENSGALT00000011011	Ensembl predicted gene; no description available
Contig 430	187.56			ENSGALT00000029081	NADH-ubiquinone oxidoreductase chain 5 (EC 1.6.5.3)(NADH dehydrogenase subunit 5) [Source:UniProtKB/Swiss-Prot;Acc:P18940]
Contig 460	187.47	ENSTGUT00000004518	40S ribosomal protein S6 (Phosphoprotein NP33) [Taeniopygia guttata]	ENSGALT00000038258	40S ribosomal protein S6 [Source:UniProtKB/Swiss-Prot;Acc:P47838]
Contig 7261	187.1	ENSTGUT00000008674	Calcium-binding mitochondrial carrier protein Aralar1 (Mitochondrial aspartate glutamate carrier 1)(Solute carrier family 25 member 12) [Taeniopygia guttata]	ENSGALT00000015535	Ensembl predicted gene; no description available
Contig 823	185.84	ENSTGUT00000018224	U6 snRNA-associated Sm-like protein LSm5 [Taeniopygia guttata]	ENSGALT00000019935	Ensembl predicted gene; no description available
Contig 1609	184.79	ENSTGUT00000012455	Cytochrome b-c1 complex subunit 7 (Ubiquinol-cytochrome c reductase complex 14 kDa protein)(Complex III subunit 7)(Complex III subunit VII)(QP-C) [Taeniopygia guttata]	ENSGALT00000025768	Mitochondrial ubiquinol-cytochrome c reductase 14 kda protein (EC 1.10.2.2) [Source:UniProtKB/TrEMBL;Acc:D0VX30]
Contig 2126	184.77			ENSGALT00000039668	nucleoporin 188kDa [Source:RefSeq peptide;Acc:NP_001025861]
Contig 17	184.58			ENSGALT00000027300	DnaJ homolog subfamily C member 3 Precursor [Source:UniProtKB/Swiss-Prot;Acc:Q5ZI13]
Contig 317	183.34	ENSTGUT00000002777	Methylmalonic aciduria type A protein, mitochondrial Precursor [Taeniopygia guttata]	ENSGALT00000016214	Ensembl predicted gene; no description available
Contig 107	182.32	ENSTGUT00000001296	Sorting nexin-30 [Taeniopygia guttata]	ENSGALT00000025246	Ensembl predicted gene; no description available
Contig 101	181.95	ENSTGUT00000009050	Ubiquitin-conjugating enzyme E2 L3 (EC 6.3.2.19)(Ubiquitin-protein ligase L3)(Ubiquitin carrier protein L3)(UbcH7)(E2-F1)(L-UBC) [Taeniopygia guttata]	ENSGALT00000002156	ubiquitin-conjugating enzyme E2L 3 [Source:RefSeq peptide;Acc:NP_001006180]
Contig 783	181.51	ENSTGUT00000008327	Phosphatase and actin regulator 3 (Scaffold-associated PP1-inhibiting protein)(Scapinin) [Taeniopygia guttata]	ENSGALT00000007780	Ensembl predicted gene; no description available
Contig 3236	181.25	ENSTGUT00000012275	Cyclic nucleotide-gated cation channel beta-3 (CNG channel beta-3)(Cyclic nucleotide-gated channel beta-3)(Cone photoreceptor cGMP-gated channel subunit beta)(Cyclic nucleotide-gated cation channel modulatory subunit) [Taeniopygia guttata]	ENSGALT00000025606	cyclic nucleotide gated channel beta 3 [Source:HGNC Symbol;Acc:2153]
Contig 1333	178.53	ENSTGUT00000005248	28S ribosomal protein S17, mitochondrial Precursor (S17mt)(MRP-S17) [Taeniopygia guttata]	ENSGALT00000003748	Ensembl predicted gene; no description available
Contig 752	177.83	ENSTGUT00000002983	Heterogeneous nuclear ribonucleoprotein D0 (hnRNP D0)(AU-rich element RNA-binding protein 1) [Taeniopygia guttata]	ENSGALT00000038011	heterogeneous nuclear ribonucleoprotein D [Source:RefSeq peptide;Acc:NP_001026314]
Contig 1264	177.61	ENSTGUT00000010866	Huntingtin (Huntington disease protein)(HD protein) [Taeniopygia guttata]	ENSGALT00000025209	Ensembl predicted gene; no description available
Contig 1130	176.07	ENSTGUT00000011397	Cbp/p300-interacting transactivator 2 (MSG-related protein 1)(MRG-1)(P35srj) [Taeniopygia guttata]	ENSGALT00000022425	Cbp/p300-interacting transactivator, with Glu/Asp-rich carboxy-terminal domain, 2 [Source:RefSeq peptide;Acc:NP_996726]
Contig 81	175.93	ENSTGUT00000009454	Programmed cell death protein 5 (TF-1 cell apoptosis-related protein 19)(Protein TFAR19) [Taeniopygia guttata]	ENSGALT00000007403	Ensembl predicted gene; no description available
Contig 91	175.74	ENSTGUT00000011548	Uncharacterized protein C10orf84 [Taeniopygia guttata]	ENSGALT00000033057	Ensembl predicted gene; no description available
Contig 70	174.82	ENSTGUT00000013065	Ceroid-lipofuscinosis neuronal protein 5 Precursor (Protein CLN5) [Taeniopygia guttata]	ENSGALT00000027349	Ensembl predicted gene; no description available
Contig 100	174.76	ENSTGUT00000012009	60S ribosomal protein L7 [Taeniopygia guttata]	ENSGALT00000025212	60S ribosomal protein L7 [Source:UniProtKB/Swiss-Prot;Acc:Q5ZJ56]
Contig 1633	174.42	ENSTGUT00000004630	Dedicator of cytokinesis protein 5 [Taeniopygia guttata]	ENSGALT00000000414	Ensembl predicted gene; no description available
Contig 485	174.24	ENSTGUT00000013521	40S ribosomal protein S7 [Taeniopygia guttata]	ENSGALT00000026442	Ensembl predicted gene; no description available
Contig 8619	173.48			ENSGALT00000023307	TAP binding protein-like [Source:RefSeq peptide;Acc:NP_001026543]
Contig 236	172.8	ENSTGUT00000010538	Transmembrane protein 180 [Taeniopygia guttata]	ENSGALT00000013045	Transmembrane protein 180 [Source:UniProtKB/Swiss-Prot;Acc:Q5ZKJ5]
Contig 539	172.57	ENSTGUT00000005961	Protein FAM134A [Taeniopygia guttata]	ENSGALT00000018495	Ensembl predicted gene; no description available
Contig 3817	172.01	ENSTGUT00000006107	40S ribosomal protein S15a [Taeniopygia guttata]	ENSGALT00000010956	Ensembl predicted gene; no description available
Contig 294	171.87	ENSTGUT00000003547	Putative 60S ribosomal protein L39-like 5 (60 ribosomal protein L39 5) [Taeniopygia guttata]	ENSGALT00000039072	60S ribosomal protein L39 [Source:UniProtKB/Swiss-Prot;Acc:Q98TF5]
Contig 146	171.75	ENSTGUT00000007577	Apolipoprotein O Precursor (Protein FAM121B) [Taeniopygia guttata]	ENSGALT00000026366	Ensembl predicted gene; no description available
Contig 732	170.88	ENSTGUT00000002311	Complement component C6 Precursor [Taeniopygia guttata]	ENSGALT00000023956	Sixth complement component [Source:UniProtKB/TrEMBL;Acc:B8ZX71]
Contig 15	170.64	ENSTGUT00000013061	NADP-dependent malic enzyme (NADP-ME)(EC 1.1.1.40)(Malic enzyme 1) [Taeniopygia guttata]	ENSGALT00000025553	malic enzyme 1, NADP(+)-dependent, cytosolic [Source:RefSeq peptide;Acc:NP_989634]
Contig 32	169.35	ENSTGUT00000011316	Growth/differentiation factor 8 Precursor (GDF-8)(Myostatin) [Taeniopygia guttata]	ENSGALT00000040372	Growth/differentiation factor 8 Precursor (GDF-8)(Myostatin) [Source:UniProtKB/Swiss-Prot;Acc:O42220]
Contig 440	168.14	ENSTGUT00000012507	Ribonuclease UK114 (EC 3.1.-.-)(14.5 kDa translational inhibitor protein)(p14.5)(UK114 antigen homolog) [Taeniopygia guttata]	ENSGALT00000029404	Ensembl predicted gene; no description available
Contig 69	168.11	ENSTGUT00000009589	titin isoform novex-3 [Taeniopygia guttata]	ENSGALT00000014859	Connectin/titin Fragment [Source:UniProtKB/TrEMBL;Acc:P79757]
Contig 155	168	ENSTGUT00000000870	CTP synthase 1 (EC 6.3.4.2)(UTP--ammonia ligase 1)(CTP synthetase 1) [Taeniopygia guttata]	ENSGALT00000000957	Ensembl predicted gene; no description available
Contig 307	167.69	ENSTGUT00000003799	Ubiquitin-related modifier 1 homolog [Taeniopygia guttata]	ENSGALT00000007972	Ubiquitin-related modifier 1 homolog [Source:UniProtKB/Swiss-Prot;Acc:Q5ZJU4]
Contig 11380	166.7			ENSGALT00000039051	CD151 antigen [Source:RefSeq peptide;Acc:NP_001006472]
Contig 2687	166.34	ENSTGUT00000007602	TOM1-like protein 2 (Target of Myb-like protein 2) [Taeniopygia guttata]	ENSGALT00000007838	Ensembl predicted gene; no description available
Contig 97	166.11			ENSGALT00000029102	NADH-ubiquinone oxidoreductase chain 1 (EC 1.6.5.3)(NADH dehydrogenase subunit 1) [Source:UniProtKB/Swiss-Prot;Acc:P18936]
Contig 379	164.87	ENSTGUT00000011071	GPI inositol-deacylase (EC 3.1.-.-)(Post-GPI attachment to proteins factor 1)(hPGAP1) [Taeniopygia guttata]	ENSGALT00000012935	post-GPI attachment to proteins 1 [Source:HGNC Symbol;Acc:25712]
Contig 3669	164.83	ENSTGUT00000014094	Cell adhesion molecule 2 Precursor (Immunoglobulin superfamily member 4D)(Nectin-like protein 3) [Taeniopygia guttata]	ENSGALT00000024993	Ensembl predicted gene; no description available
Contig 346	164.46	ENSTGUT00000013579	Proteasome subunit alpha type-3 (EC 3.4.25.1)(Proteasome component C8)(Macropain subunit C8)(Multicatalytic endopeptidase complex subunit C8) [Taeniopygia guttata]	ENSGALT00000019655	proteasome (prosome, macropain) subunit, alpha type, 3 [Source:RefSeq peptide;Acc:NP_001006491]
Contig 41	162.23	ENSTGUT00000012413	Exosome complex exonuclease RRP43 (EC 3.1.13.-)(Ribosomal RNA-processing protein 43)(Exosome component 8)(p9)(Opa-interacting protein 2) [Taeniopygia guttata]	ENSGALT00000027544	exosome component 8 [Source:HGNC Symbol;Acc:17035]
Contig 799	161.37	ENSTGUT00000004463	Zinc finger and BTB domain-containing protein 41 [Taeniopygia guttata]	ENSGALT00000003625	Ensembl predicted gene; no description available
Contig 488	161.32	ENSTGUT00000007862	Catenin delta-2 (Delta-catenin)(Neural plakophilin-related ARM-repeat protein)(NPRAP)(Neurojungin)(GT24) [Taeniopygia guttata]	ENSGALT00000037100	PREDICTED: Gallus gallus similar to neural plakophilin-related arm-repeat protein (NPRAP) (LOC420922), mRNA. [Source:RefSeq DNA;Acc:XR_027019]
Contig 3086	161.23	ENSTGUT00000008630	Succinate dehydrogenase [ubiquinone] flavoprotein subunit, mitochondrial Precursor (EC 1.3.5.1)(Flavoprotein subunit of complex II)(Fp) [Taeniopygia guttata]	ENSGALT00000021508	Succinate dehydrogenase [ubiquinone] flavoprotein subunit, mitochondrial Precursor (EC 1.3.5.1)(Flavoprotein subunit of complex II)(Fp) [Source:UniProtKB/Swiss-Prot;Acc:Q9YHT1]
Contig 492	160.86	ENSTGUT00000001747	FK506-binding protein 5 (EC 5.2.1.8)(Peptidyl-prolyl cis-trans isomerase)(PPIase)(Rotamase)(51 kDa FK506-binding protein)(FKBP-51)(54 kDa progesterone receptor-associated immunophilin)(FKBP54)(P54)(FF1 antigen)(HSP90-binding immunophilin)(Androgen-regulat [Taeniopygia guttata]	ENSGALT00000040997	FK506 binding protein 5 [Source:RefSeq peptide;Acc:NP_001005431]
Contig 7676	160.55			ENSGALT00000013007	Ubiquitin-conjugating enzyme E2 variant 1 (UEV-1)(CROC-1B) [Source:UniProtKB/Swiss-Prot;Acc:Q90879]
Contig 73	158.7			ENSGALT00000015544	karyopherin alpha 4 (importin alpha 3) [Source:RefSeq peptide;Acc:NP_001007964]
Contig 142	158.58	ENSTGUT00000007922	Glycine amidinotransferase, mitochondrial Precursor (EC 2.1.4.1)(L-arginine:glycine amidinotransferase)(Transamidinase)(AT) [Taeniopygia guttata]	ENSGALT00000038740	glycine amidinotransferase (L-arginine:glycine amidinotransferase) [Source:RefSeq peptide;Acc:NP_990076]
Contig 1563	158.2	ENSTGUT00000009661	Immunoglobulin superfamily member 22 [Taeniopygia guttata]	ENSGALT00000038783	Connectin/titin Fragment [Source:UniProtKB/TrEMBL;Acc:O42096]
Contig 27	157.92	ENSTGUT00000002422	Ras-related protein Rab-1A (YPT1-related protein) [Taeniopygia guttata]	ENSGALT00000031973	GTP binding protein Rab1a Fragment [Source:UniProtKB/TrEMBL;Acc:Q90YX6]
Contig 1733	157.85			ENSGALT00000015174	Putative uncharacterized protein [Source:UniProtKB/TrEMBL;Acc:Q5ZL69]
Contig 84	157.82	ENSTGUT00000007984	40S ribosomal protein S16 [Taeniopygia guttata]	ENSGALT00000016819	Ensembl predicted gene; no description available
Contig 125	157.76	ENSTGUT00000004308	Beta-actin Fragment [Taeniopygia guttata]	ENSGALT00000015673	Ensembl predicted gene; no description available
Contig 852	156.16	ENSTGUT00000012198	Ubiquitin-specific peptidase-like protein 1 [Taeniopygia guttata]	ENSGALT00000036455	Retinovin [Source:UniProtKB/TrEMBL;Acc:Q9DFY9]
Contig 138	155.65	ENSTGUT00000012776	Uncharacterized protein KIAA1737 [Taeniopygia guttata]	ENSGALT00000016923	Ensembl predicted gene; no description available
Contig 1150	155.39	ENSTGUT00000010424	60S ribosomal protein L31 [Taeniopygia guttata]	ENSGALT00000027081	Ensembl predicted gene; no description available
Contig 42	154.61	ENSTGUT00000002630	Kanadaptin (Kidney anion exchanger adapter protein)(Solute carrier family 4 anion exchanger member 1 adapter protein)(Human lung cancer oncogene 3 protein)(HLC-3) [Taeniopygia guttata]	ENSGALT00000016328	solute carrier family 4 (anion exchanger), member 1, adaptor protein [Source:HGNC Symbol;Acc:13813]
Contig 7737	154.52	ENSTGUT00000019037	Putative NADH dehydrogenase 1 alpha subcomplex 5 [Source:UniProtKB/TrEMBL;Acc:B5FYU0]	ENSGALT00000014337	Ensembl predicted gene; no description available
Contig 49	154.11	ENSTGUT00000014028	Putative RAB6A member RAS oncogene family variant 4 [Taeniopygia guttata]	ENSGALT00000027990	Ras-related protein Rab-6A [Source:UniProtKB/Swiss-Prot;Acc:Q1KME6]
Contig 249	152.88	ENSTGUT00000001668	Ubiquitin-conjugating enzyme E2 D2 (EC 6.3.2.19)(Ubiquitin-protein ligase D2)(Ubiquitin carrier protein D2)(Ubiquitin-conjugating enzyme E2-17 kDa 2)(E2(17)KB 2) [Taeniopygia guttata]	ENSGALT00000032119	Ensembl predicted gene; no description available
Contig 7076	152.86	ENSTGUT00000006391	Norrin Precursor (Norrie disease protein)(X-linked exudative vitreoretinopathy 2 protein) [Taeniopygia guttata]
Contig 704	149.93	ENSTGUT00000008018	40S ribosomal protein S8 [Taeniopygia guttata]	ENSGALT00000016466	Ribosomal protein S8 Fragment [Source:UniProtKB/TrEMBL;Acc:Q6EE57]
Contig 414	149.89	ENSTGUT00000005782	Src substrate cortactin (Amplaxin)(Oncogene EMS1) [Taeniopygia guttata]
Contig 300	149.62	ENSTGUT00000010708	CD82 antigen (Inducible membrane protein R2)(C33 antigen)(IA4)(Metastasis suppressor Kangai 1)(Suppressor of tumorigenicity-6)(Tetraspanin-27)(Tspan-27)(CD82 antigen) [Taeniopygia guttata]	ENSGALT00000013052	CD82 antigen [Source:RefSeq peptide;Acc:NP_001008470]
Contig 28	149.43	ENSTGUT00000011854	Mediator of RNA polymerase II transcription subunit 6 (Mediator complex subunit 6)(hMed6)(Activator-recruited cofactor 33 kDa component)(ARC33)(Renal carcinoma antigen NY-REN-28) [Taeniopygia guttata]	ENSGALT00000000047	Ensembl predicted gene; no description available
Contig 804	149.18	ENSTGUT00000014149	T-complex protein 1 subunit theta (TCP-1-theta)(CCT-theta)(Renal carcinoma antigen NY-REN-15) [Taeniopygia guttata]	ENSGALT00000025510	T-complex protein 1 subunit theta (TCP-1-theta)(CCT-theta) [Source:UniProtKB/Swiss-Prot;Acc:Q6EE31]
Contig 12	148.01	ENSTGUT00000015398	Stress-70 protein, mitochondrial Precursor (75 kDa glucose-regulated protein)(GRP 75)(Heat shock 70 kDa protein 9)(Peptide-binding protein 74)(PBP74)(Mortalin)(MOT) [Taeniopygia guttata]	ENSGALT00000003725	Stress-70 protein, mitochondrial Precursor (75 kDa glucose-regulated protein)(GRP-75)(Heat shock 70 kDa protein 9) [Source:UniProtKB/Swiss-Prot;Acc:Q5ZM98]
Contig 2573	147.93	ENSTGUT00000006377	Sodium-coupled neutral amino acid transporter 2 (Amino acid transporter A2)(System A amino acid transporter 2)(System N amino acid transporter 2)(System A transporter 1)(Solute carrier family 38 member 2)(Protein 40-9-1) [Taeniopygia guttata]	ENSGALT00000015788	Sodium-coupled neutral amino acid transporter 2 (Amino acid transporter A2)(System A amino acid transporter 2)(System N amino acid transporter 2)(System A transporter 1)(Solute carrier family 38 member 2) [Source:UniProtKB/Swiss-Prot;Acc:Q5F468]
Contig 1827	147.66	ENSTGUT00000012743	Tetratricopeptide repeat protein 35 (TPR repeat protein 35) [Taeniopygia guttata]	ENSGALT00000025937	Ensembl predicted gene; no description available
Contig 143	147.2	ENSTGUT00000009764	Nucampholin homolog (fSAPb) [Taeniopygia guttata]	ENSGALT00000014643	Pre-mRNA-splicing factor CWC22 homolog (Nucampholin homolog) [Source:UniProtKB/Swiss-Prot;Acc:Q5ZKA3]
Contig 505	146.51	ENSTGUT00000003303	Integrin beta-3 Precursor (Platelet membrane glycoprotein IIIa)(GPIIIa)(CD61 antigen) [Taeniopygia guttata]	ENSGALT00000000519	integrin, beta 3 precursor [Source:RefSeq peptide;Acc:NP_989646]
Contig 4096	146.07	ENSTGUT00000008753	Dynein light chain 2, cytoplasmic (Dynein light chain LC8-type 2) [Taeniopygia guttata]	ENSGALT00000008859	Ensembl predicted gene; no description available
Contig 193	145.98	ENSTGUT00000003119	Glypican-4 Precursor (K-glypican) [Contains Secreted glypican-4] [Taeniopygia guttata]	ENSGALT00000009812	Ensembl predicted gene; no description available
Contig 44	145.9	ENSTGUT00000017944	Nuclease-sensitive element-binding protein 1 (Y-box-binding protein 1)(Y-box transcription factor)(YB-1)(CCAAT-binding transcription factor I subunit A)(CBF-A)(Enhancer factor I subunit A)(EFI-A)(DNA-binding protein B)(DBPB) [Taeniopygia guttata]	ENSGALT00000039197	Nuclease-sensitive element-binding protein 1 (Y-box-binding protein 1)(YB-1)(Y-box transcription factor) [Source:UniProtKB/Swiss-Prot;Acc:Q06066]
Contig 685	145.49	ENSTGUT00000012838	Translationally-controlled tumor protein (TCTP)(p23)(Histamine-releasing factor)(HRF)(Fortilin) [Taeniopygia guttata]	ENSGALT00000027430	Translationally-controlled tumor protein homolog (TCTP)(p23)(pCHK23) [Source:UniProtKB/Swiss-Prot;Acc:P43347]
Contig 314	145.31	ENSTGUT00000001344	S-phase kinase-associated protein 1 (Cyclin A/CDK2-associated protein p19)(p19skp1)(p19A)(RNA polymerase II elongation factor-like protein)(Organ of Corti protein 2)(OCP-2)(OCP-II)(Transcription elongation factor B)(SIII) [Taeniopygia guttata]	ENSGALT00000010461	S-phase kinase-associated protein 1 (S-phase kinase-associated protein 1A)(Cyclin-A/CDK2-associated protein p19)(p19skp1)(p19A) [Source:UniProtKB/Swiss-Prot;Acc:Q5ZKF5]
Contig 1639	145.1			ENSGALT00000014675	CALII [Source:UniProtKB/TrEMBL;Acc:Q8UWH4]
Contig 356	144.18	ENSTGUT00000011676	Endoplasmin Precursor (Heat shock protein 90 kDa beta member 1)(94 kDa glucose-regulated protein)(GRP94)(gp96 homolog)(Tumor rejection antigen 1) [Taeniopygia guttata]	ENSGALT00000020773	Endoplasmin Precursor (Heat shock protein 90 kDa beta member 1)(Heat shock 108 kDa protein)(HSP 108)(HSP108)(Transferrin-binding protein) [Source:UniProtKB/Swiss-Prot;Acc:P08110]
Contig 362	143.85	ENSTGUT00000013111	NEDD4 family-interacting protein 2 (NEDD4 WW domain-binding protein 5A)(Putative MAPK-activating protein PM04/PM05/PM06/PM07)(Putative NF-kappa-B-activating protein 413) [Taeniopygia guttata]	ENSGALT00000030179	Nedd4 family interacting protein 2 [Source:RefSeq peptide;Acc:NP_001025991]
Contig 295	143.85	ENSTGUT00000008269	X-box-binding protein 1 (XBP-1)(Tax-responsive element-binding protein 5) [Taeniopygia guttata]	ENSGALT00000009311	X-box binding protein 1 [Source:RefSeq peptide;Acc:NP_001006192]
Contig 55	143.05	ENSTGUT00000014008	Signal peptidase complex subunit 2 (EC 3.4.-.-)(Microsomal signal peptidase 25 kDa subunit)(SPase 25 kDa subunit) [Taeniopygia guttata]	ENSGALT00000027973	signal peptidase complex subunit 2 homolog (S. cerevisiae) [Source:HGNC Symbol;Acc:28962]
Contig 1108	142.5	ENSTGUT00000010374	Elongation factor 1-beta (EF-1-beta) [Taeniopygia guttata]	ENSGALT00000013984	Elongation factor 1-beta (EF-1-beta) [Source:UniProtKB/Swiss-Prot;Acc:Q9YGQ1]
Contig 48	141.76	ENSTGUT00000011883	Acetyl-CoA acetyltransferase, cytosolic (EC 2.3.1.9)(Cytosolic acetoacetyl-CoA thiolase)(Acetyl-CoA transferase-like protein) [Taeniopygia guttata]	ENSGALT00000019060	acetyl-Coenzyme A acetyltransferase 2 (acetoacetyl Coenzyme A thiolase) [Source:RefSeq peptide;Acc:NP_001034376]
Contig 2349	141.68	ENSTGUT00000009424	Krueppel-like factor 3 (Basic krueppel-like factor)(CACCC-box-binding protein BKLF)(TEF-2) [Taeniopygia guttata]	ENSGALT00000000233	Ensembl predicted gene; no description available
Contig 20019	141.59	ENSTGUT00000003611	Kinesin-like protein KIF21A (Kinesin-like protein KIF2)(Renal carcinoma antigen NY-REN-62) [Taeniopygia guttata]	ENSGALT00000011493	Ensembl predicted gene; no description available
Contig 323	141.58	ENSTGUT00000004221	similar to Ribosomal protein L34 [Taeniopygia guttata]
Contig 3216	141.31	ENSTGUT00000012792	Splicing factor, arginine/serine-rich 18 (Splicing factor, arginine/serine-rich 130)(Serine-arginine-rich-splicing regulatory protein 130)(SRrp130)(SR-rich protein)(SR-related protein) [Taeniopygia guttata]	ENSGALT00000037221	hypothetical protein LOC421796 [Source:RefSeq peptide;Acc:NP_001026251]
Contig 565	141.06	ENSTGUT00000012931	Proline-rich nuclear receptor coactivator 1 (Proline-rich protein 2)(B4-2 protein) [Taeniopygia guttata]	ENSGALT00000025447	proline-rich nuclear receptor coactivator 1 [Source:RefSeq peptide;Acc:NP_001012291]
Contig 13298	140.12	ENSTGUT00000000915	HLA class II histocompatibility antigen gamma chain (HLA-DR antigens-associated invariant chain)(Ia antigen-associated invariant chain)(Ii)(p33)(CD74 antigen) [Taeniopygia guttata]	ENSGALT00000008880	hypothetical protein LOC416276 [Source:RefSeq peptide;Acc:NP_001012803]
Contig 282	139.99	ENSTGUT00000013894	Importin subunit alpha-1 (Karyopherin subunit alpha-1)(SRP1-beta)(RAG cohort protein 2)(Nucleoprotein interactor 1)(NPI-1) [Taeniopygia guttata]	ENSGALT00000035021	Importin subunit alpha-1 (Karyopherin subunit alpha-1) [Source:UniProtKB/Swiss-Prot;Acc:Q5ZML1]
Contig 64	139.68	ENSTGUT00000006737	Cell cycle progression protein 1 (Cell cycle progression restoration protein 8) [Taeniopygia guttata]	ENSGALT00000007014	Cell cycle progression protein 1 [Source:UniProtKB/Swiss-Prot;Acc:Q5ZM60]
Contig 6115	138.93	ENSTGUT00000004766	Leucine-rich repeat-containing protein 20 [Taeniopygia guttata]	ENSGALT00000002433	Ensembl predicted gene; no description available
Contig 402	138.84	ENSTGUT00000008555	Trafficking protein particle complex subunit 2 (Sedlin)(MBP-1-interacting protein 2A)(MIP-2A) [Taeniopygia guttata]	ENSGALT00000026761	trafficking protein particle complex 2 [Source:RefSeq peptide;Acc:NP_001006263]
Contig 445	138.6	ENSTGUT00000007232	selenoprotein K [Taeniopygia guttata]	ENSGALT00000008659	selenoprotein K [Source:RefSeq peptide;Acc:NP_001020612]
Contig 5861	138.56	ENSTGUT00000008705	60S ribosomal protein L27a [Taeniopygia guttata]	ENSGALT00000009566	Ensembl predicted gene; no description available
Contig 181	138.56	ENSTGUT00000000846	La-related protein 5 (La ribonucleoprotein domain family member 5) [Taeniopygia guttata]	ENSGALT00000010791	Ensembl predicted gene; no description available
Contig 724	138.32	ENSTGUT00000004412	Ubiquitin carboxyl-terminal hydrolase 10 (EC 3.1.2.15)(Ubiquitin thioesterase 10)(Ubiquitin-specific-processing protease 10)(Deubiquitinating enzyme 10) [Taeniopygia guttata]	ENSGALT00000039042	Ubiquitin carboxyl-terminal hydrolase 10 (EC 3.1.2.15)(Ubiquitin thioesterase 10)(Ubiquitin-specific-processing protease 10)(Deubiquitinating enzyme 10) [Source:UniProtKB/Swiss-Prot;Acc:Q5ZJN4]
Contig 1293	138.16	ENSTGUT00000008818	Proteasome subunit alpha type-1 (EC 3.4.25.1)(Proteasome component C2)(Macropain subunit C2)(Multicatalytic endopeptidase complex subunit C2)(Proteasome nu chain)(30 kDa prosomal protein)(PROS-30) [Taeniopygia guttata]	ENSGALT00000009695	Proteasome subunit alpha type-1 (EC 3.4.25.1)(Proteasome component C2)(Macropain subunit C2)(Multicatalytic endopeptidase complex subunit C2) [Source:UniProtKB/Swiss-Prot;Acc:O42265]
Contig 892	138.11	ENSTGUT00000001770	Galectin-1 (Lectin galactoside-binding soluble 1)(Beta-galactoside-binding lectin L-14-I)(Lactose-binding lectin 1)(S-Lac lectin 1)(Galaptin)(14 kDa lectin)(HPL)(HBL)(Putative MAPK-activating protein PM12) [Taeniopygia guttata]	ENSGALT00000018717	16 kDa beta-galactoside-binding lectin (C-16)(Galectin CG-16) [Source:UniProtKB/Swiss-Prot;Acc:P23668]
Contig 246	137.96	ENSTGUT00000005647	Uncharacterized protein C12orf65 [Taeniopygia guttata]	ENSGALT00000005399	Probable peptide chain release factor C12orf65, mitochondrial Precursor [Source:UniProtKB/Swiss-Prot;Acc:Q9H3J6]
Contig 147	137.01	ENSTGUT00000011861	Superoxide dismutase [Mn], mitochondrial Precursor (EC 1.15.1.1) [Taeniopygia guttata]	ENSGALT00000019062	superoxide dismutase 2, mitochondrial [Source:RefSeq peptide;Acc:NP_989542]
Contig 9688	136.3	ENSTGUT00000004246	Antithrombin-III Precursor (ATIII) [Taeniopygia guttata]	ENSGALT00000007304	Antithrombin Fragment [Source:UniProtKB/TrEMBL;Acc:Q91422]
Contig 2377	136.21	ENSTGUT00000001315	Regulator of differentiation 1 (Rod1) [Taeniopygia guttata]	ENSGALT00000025267	Ensembl predicted gene; no description available
Contig 154	136.01	ENSTGUT00000004078	Multisynthetase complex auxiliary component p43 [Contains Endothelial monocyte-activating polypeptide 2(EMAP-II)(Small inducible cytokine subfamily E member 1)] [Taeniopygia guttata]	ENSGALT00000017172	Ensembl predicted gene; no description available
Contig 487	135.96	ENSTGUT00000004152	Cysteine-rich PDZ-binding protein (Cysteine-rich interactor of PDZ three)(Cysteine-rich interactor of PDZ3) [Taeniopygia guttata]	ENSGALT00000016264	Cysteine-rich PDZ-binding protein (Cysteine-rich interactor of PDZ three)(Cysteine-rich interactor of PDZ3) [Source:UniProtKB/Swiss-Prot;Acc:Q5ZKB6]
Contig 85	135.17	ENSTGUT00000012719	Prolyl endopeptidase (PE)(EC 3.4.21.26)(Post-proline cleaving enzyme) [Taeniopygia guttata]	ENSGALT00000024849	prolyl endopeptidase [Source:RefSeq peptide;Acc:NP_001006410]
Contig 224	135.16	ENSTGUT00000000255	Casein kinase I isoform alpha (CKI-alpha)(EC 2.7.11.1)(CK1) [Taeniopygia guttata]	ENSGALT00000041029	Casein kinase I isoform alpha (CKI-alpha)(EC 2.7.11.1)(CK1) [Source:UniProtKB/Swiss-Prot;Acc:P67962]
Contig 63	134.92			ENSGALT00000003215	nuclear receptor coactivator 4 [Source:RefSeq peptide;Acc:NP_001006495]
Contig 7780	134.69	ENSTGUT00000002896	Protein SFRS12IP1 (SFRS12-interacting protein 1)(Splicing regulatory protein of 18 kDa)(p18SRP) [Taeniopygia guttata]	ENSGALT00000023778	Ensembl predicted gene; no description available
Contig 424	134.33	ENSTGUT00000003747	Phenazine biosynthesis-like domain-containing protein (EC 5.1.-.-)(MAWD-binding protein)(Unknown protein 32 from 2D-page of liver tissue) [Taeniopygia guttata]	ENSGALT00000006268	Ensembl predicted gene; no description available
Contig 166	134.18	ENSTGUT00000009402	Thioesterase superfamily member 2 [Taeniopygia guttata]	ENSGALT00000022178	Ensembl predicted gene; no description available
Contig 106	134.11	ENSTGUT00000000239	ADP-ribosylation factor 1 [Taeniopygia guttata]	ENSGALT00000039166	ADP-ribosylation factor 1 [Source:RefSeq peptide;Acc:NP_001006352]
Contig 120	134.1	ENSTGUT00000010977	10 kDa heat shock protein, mitochondrial (Hsp10)(10 kDa chaperonin)(CPN10)(Early-pregnancy factor)(EPF) [Taeniopygia guttata]	ENSGALT00000001162	heat shock 10kDa protein 1 (chaperonin 10) [Source:RefSeq peptide;Acc:NP_990398]
Contig 170	133.98	ENSTGUT00000003107	Endoplasmic reticulum-Golgi intermediate compartment protein 3 (Serologically defined breast cancer antigen NY-BR-84) [Taeniopygia guttata]	ENSGALT00000002696	Ensembl predicted gene; no description available
Contig 88	133.36	ENSTGUT00000006958	26S proteasome non-ATPase regulatory subunit 14 (26S proteasome regulatory subunit rpn11)(26S proteasome-associated PAD1 homolog 1) [Taeniopygia guttata]	ENSGALT00000018142	proteasome (prosome, macropain) 26S subunit, non-ATPase, 14 [Source:RefSeq peptide;Acc:NP_001026427]
Contig 670	132.78	ENSTGUT00000004548	Hemoglobin subunit alpha (Hemoglobin alpha chain)(Alpha-globin) [Taeniopygia guttata]	ENSGALT00000012076	Hemoglobin subunit alpha-A (Hemoglobin alpha-A chain)(Alpha-A-globin) [Source:UniProtKB/Swiss-Prot;Acc:P01994]
Contig 483	132.76	ENSTGUT00000010200	Developmentally-regulated GTP-binding protein 1 (DRG-1)(Neural precursor cell expressed developmentally down-regulated protein 3)(NEDD-3) [Taeniopygia guttata]	ENSGALT00000011216	developmentally regulated GTP binding protein 1 [Source:RefSeq peptide;Acc:NP_001027533]
Contig 401	132.53	ENSTGUT00000008144	Mediator of RNA polymerase II transcription subunit 10 (Mediator complex subunit 10)(Transformation-related gene 17 protein)(TRG-17)(Transformation-related gene 20 protein)(TRG-20) [Taeniopygia guttata]	ENSGALT00000021339	Ensembl predicted gene; no description available
Contig 479	132.09	ENSTGUT00000001063	Signal recognition particle 19 kDa protein (SRP19) [Taeniopygia guttata]	ENSGALT00000000294	Ensembl predicted gene; no description available
Contig 567	132.04	ENSTGUT00000002549	Endothelial differentiation-related factor 1 (EDF-1)(Multiprotein-bridging factor 1)(MBF1) [Taeniopygia guttata]	ENSGALT00000014657	Endothelial differentiation-related factor 1 homolog (EDF-1) [Source:UniProtKB/Swiss-Prot;Acc:Q5ZMC0]
Contig 110	131.49	ENSTGUT00000008333	Methyltransferase-like protein 5 (EC 2.1.1.-) [Taeniopygia guttata]	ENSGALT00000015749	Ensembl predicted gene; no description available
Contig 354	131.45	ENSTGUT00000008578	Fumarate hydratase, mitochondrial Precursor (Fumarase)(EC 4.2.1.2) [Taeniopygia guttata]	ENSGALT00000021505	fumarate hydratase [Source:RefSeq peptide;Acc:NP_001006382]
Contig 972	131.42	ENSTGUT00000003345	Probable E3 ubiquitin-protein ligase HERC1 (EC 6.3.2.-)(HECT domain and RCC1-like domain-containing protein 1)(p532)(p619) [Taeniopygia guttata]	ENSGALT00000005344	Ensembl predicted gene; no description available
Contig 3624	130.94	ENSTGUT00000009774	Protein quaking (HqkI)(Hqk) [Taeniopygia guttata]	ENSGALT00000018845	Protein quaking [Source:UniProtKB/Swiss-Prot;Acc:Q9YH18]
Contig 139	130.51	ENSTGUT00000013378	Eukaryotic translation initiation factor 5 (eIF-5) [Taeniopygia guttata]	ENSGALT00000018692	eukaryotic translation initiation factor 5 [Source:RefSeq peptide;Acc:NP_001006488]
Contig 2092	130.39	ENSTGUT00000007895	28 kDa heat- and acid-stable phosphoprotein (PDGF-associated protein)(PAP)(PDGFA-associated protein 1)(PAP1) [Taeniopygia guttata]	ENSGALT00000007484	Ensembl predicted gene; no description available
Contig 122	129.84	ENSTGUT00000004760	CD99 antigen-like protein 2 Precursor (MIC2-like protein 1)(CD99 antigen) [Taeniopygia guttata]	ENSGALT00000014767	Ensembl predicted gene; no description available
Contig 1575	129.82			ENSGALT00000010265	D-dopachrome decarboxylase (EC 4.1.1.84)(D-dopachrome tautomerase) [Source:UniProtKB/Swiss-Prot;Acc:Q5ZMG0]
Contig 1173	129.65	ENSTGUT00000013166	Acetyl-CoA acetyltransferase, mitochondrial Precursor (EC 2.3.1.9)(Acetoacetyl-CoA thiolase)(T2) [Taeniopygia guttata]	ENSGALT00000027718	Ensembl predicted gene; no description available
Contig 2818	129.47	ENSTGUT00000003446	Eukaryotic translation initiation factor 4E (eIF-4E)(eIF4E)(mRNA cap-binding protein)(eIF-4F 25 kDa subunit) [Taeniopygia guttata]	ENSGALT00000019976	Ensembl predicted gene; no description available
Contig 158	129.19	ENSTGUT00000002655	Nucleosome-binding protein 1 [Taeniopygia guttata]	ENSGALT00000011553	Non-histone chromosomal protein HMG-14A [Source:UniProtKB/Swiss-Prot;Acc:P12902]
Contig 184	128.97	ENSTGUT00000007068	Mitogen-activated protein kinase 6 (EC 2.7.11.24)(Extracellular signal-regulated kinase 3)(ERK-3)(MAP kinase isoform p97)(p97-MAPK) [Taeniopygia guttata]	ENSGALT00000007472	Mitogen-activated protein kinase 6 (MAP kinase 6)(MAPK 6)(EC 2.7.11.24) [Source:UniProtKB/Swiss-Prot;Acc:Q5F3W3]
Contig 118	128.86	ENSTGUT00000007600	ADP-ribosylation factor 4 [Taeniopygia guttata]	ENSGALT00000009021	ADP-ribosylation factor 5 [Source:UniProtKB/Swiss-Prot;Acc:P49702]
Contig 652	128.83	ENSTGUT00000005594	Guanylate cyclase soluble subunit beta-1 (GCS-beta-1)(EC 4.6.1.2)(Soluble guanylate cyclase small subunit)(GCS-beta-3) [Taeniopygia guttata]	ENSGALT00000015246	Ensembl predicted gene; no description available
Contig 103	128.64	ENSTGUT00000009111	Myocyte-specific enhancer factor 2A (Serum response factor-like protein 1) [Taeniopygia guttata]	ENSGALT00000033883	Myocyte-specific enhancer factor 2A [Source:UniProtKB/Swiss-Prot;Acc:Q9W6U8]
Contig 441	128.44	ENSTGUT00000010744	Inositol hexakisphosphate and diphosphoinositol-pentakisphosphate kinase 1 (EC 2.7.4.21)(EC 2.7.4.24)(InsP6 and PP-IP5 kinase 1)(PP-IP5 kinase 1)(Inositol pyrophosphate synthase 1)(hsVIP1)(IP6 kinase)(Histidine acid phosphatase domain-containing protein 2 [Taeniopygia guttata]	ENSGALT00000013664	Ensembl predicted gene; no description available
Contig 856	127.94	ENSTGUT00000001166	Transmembrane protein 50A (Small membrane protein 1) [Taeniopygia guttata]	ENSGALT00000001885	Ensembl predicted gene; no description available
Contig 23	127.32	ENSTGUT00000008361	E3 ubiquitin-protein ligase UBR3 (EC 6.3.2.-)(N-recognin-3)(Ubiquitin-protein ligase E3-alpha-3)(Ubiquitin-protein ligase E3-alpha-III)(Zinc finger protein 650) [Taeniopygia guttata]	ENSGALT00000015660	Ensembl predicted gene; no description available
Contig 2982	127.11	ENSTGUT00000009842	Epithelial membrane protein 1 (EMP-1)(Tumor-associated membrane protein)(CL-20)(Protein B4B) [Taeniopygia guttata]	ENSGALT00000030620	Ensembl predicted gene; no description available
Contig 768	126.89	ENSTGUT00000008856	Prefoldin subunit 4 (Protein C-1) [Taeniopygia guttata]	ENSGALT00000012637	Ensembl predicted gene; no description available
Contig 443	126.59	ENSTGUT00000011807	Microtubule-associated protein 2 (MAP-2) [Taeniopygia guttata]	ENSGALT00000004407	Ensembl predicted gene; no description available
Contig 1719	126.22	ENSTGUT00000003421	Calcyclin-binding protein (CacyBP)(hCacyBP)(Siah-interacting protein)(S100A6-binding protein) [Taeniopygia guttata]	ENSGALT00000007248	Ensembl predicted gene; no description available
Contig 737	125.66	ENSTGUT00000006948	Caspase-3 Precursor (CASP-3)(EC 3.4.22.56)(Apopain)(Cysteine protease CPP32)(CPP-32)(Yama protein)(SREBP cleavage activity 1)(SCA-1) [Contains Caspase-3 subunit p17;Caspase-3 subunit p12] [Taeniopygia guttata]	ENSGALT00000017308	caspase 3 [Source:RefSeq peptide;Acc:NP_990056]
Contig 3155	125.31	ENSTGUT00000006201	Cytochrome c oxidase polypeptide 7B, mitochondrial Precursor (Cytochrome c oxidase polypeptide VIIb) [Taeniopygia guttata]
Contig 568	124.02	ENSTGUT00000003265	Raftlin (Raft-linking protein)(Cell migration-inducing gene 2 protein) [Taeniopygia guttata]	ENSGALT00000018331	Raftlin (Raft-linking protein) [Source:UniProtKB/Swiss-Prot;Acc:Q7SZI5]
Contig 419	123.48	ENSTGUT00000009151	Integral membrane protein GPR155 (G-protein coupled receptor PGR22) [Taeniopygia guttata]	ENSGALT00000022979	Ensembl predicted gene; no description available
Contig 577	123.39	ENSTGUT00000011315	Fatty acid-binding protein, liver (L-FABP) [Taeniopygia guttata]	ENSGALT00000025686	fatty acid binding protein 1, liver [Source:RefSeq peptide;Acc:NP_989523]
Contig 1631	123.32	ENSTGUT00000011128	Glycoprotein 25L Precursor (GP25L) [Taeniopygia guttata]	ENSGALT00000025358	Ensembl predicted gene; no description available
Contig 115	123.18	ENSTGUT00000000323	Dihydrolipoyllysine-residue acetyltransferase component of pyruvate dehydrogenase complex, mitochondrial Precursor (EC 2.3.1.12)(Pyruvate dehydrogenase complex E2 subunit)(PDC-E2)(PDCE2)(E2)(Dihydrolipoamide S-acetyltransferase component of pyruvate dehyd [Taeniopygia guttata]	ENSGALT00000012830	Ensembl predicted gene; no description available
Contig 77	123.01	ENSTGUT00000006226	Destrin (Actin-depolymerizing factor)(ADF) [Taeniopygia guttata]	ENSGALT00000014113	Destrin (Actin-depolymerizing factor)(ADF) [Source:UniProtKB/Swiss-Prot;Acc:P18359]
Contig 851	122.85	ENSTGUT00000006774	Probable ribosome biogenesis protein RLP24 (Ribosomal protein L24-like) [Taeniopygia guttata]	ENSGALT00000007082	Ensembl predicted gene; no description available
Contig 910	122.69			ENSGALT00000009683	PREDICTED: Gallus gallus similar to dedicator of cytokinesis 11 (LOC422229), mRNA. [Source:RefSeq DNA;Acc:XR_027238]
Contig 672	122.52	ENSTGUT00000008223	Eukaryotic translation initiation factor 4 gamma 2 (eIF-4-gamma 2)(eIF-4G 2)(eIF4G 2)(p97)(Death-associated protein 5)(DAP-5) [Taeniopygia guttata]	ENSGALT00000008973	Eukaryotic translation initiation factor 4 gamma 2 Fragment (eIF-4-gamma 2)(eIF-4G 2)(eIF4G 2)(p97) [Source:UniProtKB/Swiss-Prot;Acc:O73777]
Contig 714	122.09	ENSTGUT00000000329	Ornithine decarboxylase antizyme (ODC-Az) [Taeniopygia guttata]	ENSGALT00000041222	Ornithine decarboxylase antizyme 1 (ODC-Az) [Source:UniProtKB/Swiss-Prot;Acc:O42148]
Contig 2736	121.3	ENSTGUT00000004048	60S ribosomal protein L14 (CAG-ISL 7) [Taeniopygia guttata]	ENSGALT00000018788	Ribosomal protein L14 Fragment [Source:UniProtKB/TrEMBL;Acc:Q98TF9]
Contig 339	121.09	ENSTGUT00000011510	Solute carrier family 15 member 1 (Peptide transporter 1)(Oligopeptide transporter, small intestine isoform)(Intestinal H(+)/peptide cotransporter) [Taeniopygia guttata]	ENSGALT00000027279	solute carrier family 15 (oligopeptide transporter), member 1 [Source:RefSeq peptide;Acc:NP_989696]
Contig 900	121.08			ENSGALT00000016870	Muscleblind-like protein 1 [Source:UniProtKB/Swiss-Prot;Acc:Q5ZKW9]
Contig 397	120.58			ENSGALT00000016066	hypothetical protein LOC418785 [Source:RefSeq peptide;Acc:NP_001025989]
Contig 953	120.55	ENSTGUT00000004050	Putative cytochrome c oxidase subunit Va variant 1 [Taeniopygia guttata]	ENSGALT00000022855	cytochrome c oxidase subunit Va [Source:HGNC Symbol;Acc:2267]
Contig 1379	120.5	ENSTGUT00000006837	Voltage-dependent anion-selective channel protein 2 (VDAC-2)(hVDAC2)(Outer mitochondrial membrane protein porin 2) [Taeniopygia guttata]	ENSGALT00000040463	voltage-dependent anion channel 2 [Source:RefSeq peptide;Acc:NP_990072]
Contig 214	120.23	ENSTGUT00000004043	Cysteine-rich with EGF-like domain protein 2 Precursor [Taeniopygia guttata]	ENSGALT00000013929	Ensembl predicted gene; no description available
Contig 206	120.02	ENSTGUT00000009112	Sodium/hydrogen exchanger 9 (Na(+)/H(+) exchanger 9)(NHE-9)(Solute carrier family 9 member 9) [Taeniopygia guttata]	ENSGALT00000003741	solute carrier family 9 (sodium/hydrogen exchanger), member 9 [Source:RefSeq peptide;Acc:NP_001026476]
Contig 1941	119.83	ENSTGUT00000000954	cAMP-responsive element modulator (Inducible cAMP early repressor)(ICER) [Taeniopygia guttata]	ENSGALT00000011472	ICER protein [Source:RefSeq peptide;Acc:NP_989718]
Contig 326	119.75	ENSTGUT00000013346	Protein CWC15 homolog [Taeniopygia guttata]	ENSGALT00000027813	Ensembl predicted gene; no description available
Contig 65	119.44	ENSTGUT00000013198	Elongation factor 1-alpha 1 (EF-1-alpha-1)(Elongation factor 1 A-1)(eEF1A-1)(Elongation factor Tu)(EF-Tu)(Leukocyte receptor cluster member 7) [Taeniopygia guttata]	ENSGALT00000025653	Elongation factor 1-alpha 1 (EF-1-alpha-1)(Elongation factor Tu)(EF-Tu) [Source:UniProtKB/Swiss-Prot;Acc:Q90835]
Contig 2021	119.17	ENSTGUT00000007720	Zinc finger and BTB domain-containing protein 34 [Taeniopygia guttata]	ENSGALT00000038660	zinc finger and BTB domain containing 34 [Source:RefSeq peptide;Acc:NP_001012813]
Contig 1593	119.14	ENSTGUT00000004898	Ornithine decarboxylase antizyme 2 (ODC-Az 2)(AZ2) [Taeniopygia guttata]	ENSGALT00000003712	PREDICTED: Gallus gallus similar to ornithine decarboxylase antizyme 2 (LOC427481), mRNA. [Source:RefSeq DNA;Acc:XR_026891]
Contig 33	118.76	ENSTGUT00000013939	Sodium/potassium-transporting ATPase subunit alpha-1 Precursor (Sodium pump subunit alpha-1)(EC 3.6.3.9)(Na(+)/K(+) ATPase alpha-1 subunit) [Taeniopygia guttata]	ENSGALT00000036957	Sodium/potassium-transporting ATPase subunit alpha-1 Precursor (Na(+)/K(+) ATPase alpha-1 subunit)(EC 3.6.3.9)(Sodium pump subunit alpha-1) [Source:UniProtKB/Swiss-Prot;Acc:P09572]
Contig 2019	118.67	ENSTGUT00000009465	Cytochrome b-c1 complex subunit 2, mitochondrial Precursor (Ubiquinol-cytochrome-c reductase complex core protein 2)(Core protein II)(Complex III subunit 2) [Taeniopygia guttata]	ENSGALT00000003923	Mitochondrial ubiquinol-cytochrome-c reductase complex core protein 2 (EC 1.10.2.2) [Source:UniProtKB/TrEMBL;Acc:D0VX29]
Contig 18042	118.67	ENSTGUT00000000915	HLA class II histocompatibility antigen gamma chain (HLA-DR antigens-associated invariant chain)(Ia antigen-associated invariant chain)(Ii)(p33)(CD74 antigen) [Taeniopygia guttata]
Contig 2320	117.56	ENSTGUT00000005057	Single-minded homolog 2 [Taeniopygia guttata]	ENSGALT00000025849	Ensembl predicted gene; no description available
Contig 50	117.47	ENSTGUT00000004854	Transmembrane protein 185A (Protein FAM11A) [Taeniopygia guttata]	ENSGALT00000014881	Ensembl predicted gene; no description available
Contig 433	117.35	ENSTGUT00000001681	Cytoplasmic dynein 1 intermediate chain 1 (Cytoplasmic dynein intermediate chain 1)(Dynein intermediate chain 1, cytosolic)(DH IC-1) [Taeniopygia guttata]	ENSGALT00000015824	Ensembl predicted gene; no description available
Contig 5	116.44	ENSTGUT00000011634	Importin subunit alpha-4 (Karyopherin subunit alpha-4)(Importin alpha Q1)(Qip1) [Taeniopygia guttata]	ENSGALT00000015544	karyopherin alpha 4 (importin alpha 3) [Source:RefSeq peptide;Acc:NP_001007964]
Contig 130	116.38	ENSTGUT00000003828	Tetraspanin-3 (Tspan-3)(Transmembrane 4 superfamily member 8)(Tetraspanin TM4-A) [Taeniopygia guttata]	ENSGALT00000004380	Ensembl predicted gene; no description available
Contig 261	116.24	ENSTGUT00000004221	similar to Ribosomal protein L34 [Taeniopygia guttata]
Contig 500	116.09	ENSTGUT00000002979	Cytochrome c [Taeniopygia guttata]	ENSGALT00000037844	Cytochrome c [Source:UniProtKB/Swiss-Prot;Acc:P67881]
Contig 169	116.03	ENSTGUT00000013092	2-oxoisovalerate dehydrogenase subunit beta, mitochondrial Precursor (EC 1.2.4.4)(Branched-chain alpha-keto acid dehydrogenase E1 component beta chain)(BCKDH E1-beta) [Taeniopygia guttata]	ENSGALT00000025578	branched chain keto acid dehydrogenase E1, beta polypeptide [Source:RefSeq peptide;Acc:NP_989988]
Contig 673	115.98	ENSTGUT00000012401	Dolichyl-phosphate beta-glucosyltransferase (DolP-glucosyltransferase)(EC 2.4.1.117)(Asparagine-linked glycosylation protein 5) [Taeniopygia guttata]	ENSGALT00000030115	Ensembl predicted gene; no description available
Contig 51	115.79	ENSTGUT00000001340	Serine/threonine-protein phosphatase 2A catalytic subunit alpha isoform (PP2A-alpha)(EC 3.1.3.16)(Replication protein C)(RP-C) [Taeniopygia guttata]	ENSGALT00000010437	protein phosphatase 2 (formerly 2A), catalytic subunit, alpha [Source:RefSeq peptide;Acc:NP_001006152]
Contig 66	115.44	ENSTGUT00000009507	Vitamin K-dependent protein Z Precursor [Taeniopygia guttata]	ENSGALT00000000206	Ensembl predicted gene; no description available
Contig 266	115.35	ENSTGUT00000007738	Nucleosome assembly protein 1-like 1 (NAP-1-related protein)(hNRP) [Taeniopygia guttata]	ENSGALT00000016642	Ensembl predicted gene; no description available
Contig 265	114.73	ENSTGUT00000011876	Homeodomain-interacting protein kinase 2 (hHIPk2)(EC 2.7.11.1) [Taeniopygia guttata]	ENSGALT00000020873	Homeodomain-interacting protein kinase 2 Fragment [Source:UniProtKB/TrEMBL;Acc:Q8UVD4]
Contig 203	114.46	ENSTGUT00000010313	Putative Ras-related protein Rab-12 [Taeniopygia guttata]	ENSGALT00000022528	PREDICTED: Gallus gallus similar to Rab12 protein (LOC421048), misc RNA. [Source:RefSeq DNA;Acc:XR_026687]
Contig 1324	114.32	ENSTGUT00000004374	Histone H3.3 [Taeniopygia guttata]	ENSGALT00000031956	Ensembl predicted gene; no description available
Contig 8790	113.98	ENSTGUT00000014761	28S ribosomal protein S36, mitochondrial (S36mt)(MRP-S36) [Taeniopygia guttata]	ENSGALT00000023875	Ensembl predicted gene; no description available
Contig 461	113.8	ENSTGUT00000013012	Calmodulin (CaM) [Taeniopygia guttata]	ENSGALT00000037622	Neo-calmodulin Fragment (NeoCaM) [Source:UniProtKB/Swiss-Prot;Acc:P05419]
Contig 172	113.2	ENSTGUT00000005669	Interferon-related developmental regulator 1 (Nerve growth factor-inducible protein PC4) [Taeniopygia guttata]	ENSGALT00000015379	interferon-related developmental regulator 1 [Source:RefSeq peptide;Acc:NP_001001468]
Contig 3431	113.12	ENSTGUT00000009346	D-beta-hydroxybutyrate dehydrogenase, mitochondrial Precursor (BDH)(EC 1.1.1.30)(3-hydroxybutyrate dehydrogenase) [Taeniopygia guttata]	ENSGALT00000011255	D-beta-hydroxybutyrate dehydrogenase, mitochondrial Precursor (BDH)(EC 1.1.1.30)(3-hydroxybutyrate dehydrogenase) [Source:UniProtKB/Swiss-Prot;Acc:Q5ZJZ5]
Contig 59	112.54	ENSTGUT00000003854	Constitutive coactivator of PPAR-gamma-like protein 1 (Protein FAM120A) [Taeniopygia guttata]	ENSGALT00000008313	Ensembl predicted gene; no description available
Contig 289	112.34	ENSTGUT00000012089	Signal recognition particle 14 kDa protein (SRP14)(18 kDa Alu RNA-binding protein) [Taeniopygia guttata]	ENSGALT00000015631	signal recognition particle 14kDa (homologous Alu RNA binding protein) [Source:RefSeq peptide;Acc:NP_001006478]
Contig 1867	112.28	ENSTGUT00000006175	CCR4-NOT transcription complex subunit 1 (Negative regulator of transcription subunit 1 homolog)(NOT1H)(hNOT1)(CCR4-associated factor 1) [Taeniopygia guttata]	ENSGALT00000040121	Ensembl predicted gene; no description available
Contig 644	111.72	ENSTGUT00000006284	ES1 protein homolog, mitochondrial Precursor (Protein KNP-I)(Protein GT335) [Taeniopygia guttata]	ENSGALT00000030337	hypothetical protein LOC418552 [Source:RefSeq peptide;Acc:NP_001025969]
Contig 2657	111.69	ENSTGUT00000002765	U6 snRNA-associated Sm-like protein LSm6 [Taeniopygia guttata]	ENSGALT00000016226	Ensembl predicted gene; no description available
Contig 691	111.33	ENSTGUT00000013171	Serpin A12 Precursor (Visceral adipose tissue-derived serine protease inhibitor)(Vaspin)(Visceral adipose-specific serpin)(OL-64) [Taeniopygia guttata]	ENSGALT00000017871	Ensembl predicted gene; no description available
Contig 95	111.21	ENSTGUT00000011497	Cytosolic phospholipase A2 zeta (cPLA2-zeta)(EC 3.1.1.4)(Phospholipase A2 group IVF) [Taeniopygia guttata]	ENSGALT00000014578	Ensembl predicted gene; no description available
Contig 513	111.21	ENSTGUT00000007820	Ribosomal protein S6 kinase alpha-3 (S6K-alpha 3)(EC 2.7.11.1)(90 kDa ribosomal protein S6 kinase 3)(p90-RSK 3)(Ribosomal S6 kinase 2)(RSK-2)(pp90RSK2)(Insulin-stimulated protein kinase 1)(ISPK-1)(MAP kinase-activated protein kinase 1b)(MAPKAPK1B) [Taeniopygia guttata]	ENSGALT00000026456	Ensembl predicted gene; no description available
Contig 729	111.2	ENSTGUT00000009144	Phosphatidylinositol 4-kinase alpha (PI4-kinase alpha)(PtdIns-4-kinase alpha)(PI4K-alpha)(EC 2.7.1.67) [Taeniopygia guttata]	ENSGALT00000002108	Ensembl predicted gene; no description available
Contig 167	111.05			ENSGALT00000006710	tumor differentially expressed protein 1 [Source:RefSeq peptide;Acc:NP_001006291]
Contig 1336	110.64	ENSTGUT00000001385	Alpha-aminoadipic semialdehyde dehydrogenase (Alpha-AASA dehydrogenase)(EC 1.2.1.31)(Delta1-piperideine-6-carboxylate dehydrogenease)(P6c dehydrogenase)(Aldehyde dehydrogenase family 7 member A1)(Antiquitin-1) [Taeniopygia guttata]	ENSGALT00000013392	Ensembl predicted gene; no description available
Contig 192	110.55	ENSTGUT00000002684	Integral membrane protein 2A (E25 protein) [Taeniopygia guttata]	ENSGALT00000006532	integral membrane protein 2A [Source:RefSeq peptide;Acc:NP_001012589]
Contig 955	110.48	ENSTGUT00000006370	TGF-beta receptor type III Precursor (TGFR-3)(Transforming growth factor beta receptor III)(Betaglycan) [Taeniopygia guttata]	ENSGALT00000033354	transforming growth factor, beta receptor III (betaglycan, 300kDa) [Source:RefSeq peptide;Acc:NP_989670]
Contig 598	110.34	ENSTGUT00000001596	Methylcrotonoyl-CoA carboxylase beta chain, mitochondrial Precursor (MCCase subunit beta)(EC 6.4.1.4)(3-methylcrotonyl-CoA:carbon dioxide ligase subunit beta)(3-methylcrotonyl-CoA carboxylase non-biotin-containing subunit)(3-methylcrotonyl-CoA carboxylase [Taeniopygia guttata]	ENSGALT00000003983	Ensembl predicted gene; no description available
Contig 1797	110.22	ENSTGUT00000012149	Fatty acid-binding protein, epidermal (E-FABP)(Fatty acid-binding protein 5)(Psoriasis-associated fatty acid-binding protein homolog)(PA-FABP) [Taeniopygia guttata]	ENSGALT00000025421	fatty acid binding protein 5 [Source:RefSeq peptide;Acc:NP_001006346]
Contig 446	110.19	ENSTGUT00000007835	Ubiquitin carboxyl-terminal hydrolase 8 (EC 3.1.2.15)(Ubiquitin thioesterase 8)(Ubiquitin-specific-processing protease 8)(Deubiquitinating enzyme 8)(hUBPy) [Taeniopygia guttata]	ENSGALT00000009484	ubiquitin specific peptidase 8 [Source:HGNC Symbol;Acc:12631]
Contig 1136	110.1	ENSTGUT00000008371	Cathepsin Z Precursor (EC 3.4.18.1)(Cathepsin X)(Cathepsin P) [Taeniopygia guttata]	ENSGALT00000012067	Ensembl predicted gene; no description available
Contig 4366	110.08	ENSTGUT00000009511	Non-specific lipid-transfer protein (EC 2.3.1.176)(Propanoyl-CoA C-acyltransferase)(NSL-TP)(Sterol carrier protein 2)(SCP-2)(Sterol carrier protein X)(SCP-X)(SCP-chi)(SCPX) [Taeniopygia guttata]	ENSGALT00000017326	Non-specific lipid-transfer protein Fragment (NSL-TP)(EC 2.3.1.176)(Propanoyl-CoA C-acyltransferase)(Sterol carrier protein 2)(SCP-2)(Sterol carrier protein X)(SCP-X)(SCP-chi)(SCPX) [Source:UniProtKB/Swiss-Prot;Acc:Q07598]
Contig 2350	109.78	ENSTGUT00000010300	Eukaryotic translation initiation factor 3 subunit J (eIF3j)(Eukaryotic translation initiation factor 3 subunit 1)(eIF-3-alpha)(eIF3 p35) [Taeniopygia guttata]	ENSGALT00000013336	Eukaryotic translation initiation factor 3 subunit J (eIF3j)(Eukaryotic translation initiation factor 3 subunit 1)(eIF-3-alpha)(eIF3 p35) [Source:UniProtKB/Swiss-Prot;Acc:Q5ZKA4]
Contig 1030	109.76	ENSTGUT00000004369	UPF0667 protein C1orf55 [Taeniopygia guttata]	ENSGALT00000015061	Ensembl predicted gene; no description available
Contig 6	109.26	ENSTGUT00000006925	Adenosine kinase (AK)(EC 2.7.1.20)(Adenosine 5'-phosphotransferase) [Taeniopygia guttata]	ENSGALT00000008109	adenosine kinase [Source:RefSeq peptide;Acc:NP_001006501]
Contig 2340	109.05	ENSTGUT00000005193	Phosphatidylinositol-3,4,5-trisphosphate 3-phosphatase and dual-specificity protein phosphatase PTEN (EC 3.1.3.67)(EC 3.1.3.16)(EC 3.1.3.48)(Phosphatase and tensin homolog)(Mutated in multiple advanced cancers 1) [Taeniopygia guttata]	ENSGALT00000005757	Ensembl predicted gene; no description available
Contig 1789	108.7	ENSTGUT00000001992	Carboxypeptidase A1 Precursor (EC 3.4.17.1) [Taeniopygia guttata]	ENSGALT00000013059	Ensembl predicted gene; no description available
Contig 1442	108.58			ENSGALT00000003653	Aspartate aminotransferase, mitochondrial Precursor (mAspAT)(EC 2.6.1.1)(Transaminase A)(Glutamate oxaloacetate transaminase 2) [Source:UniProtKB/Swiss-Prot;Acc:P00508]
Contig 617	108.31	ENSTGUT00000012734	Integral membrane protein 2B (Transmembrane protein BRI) [Contains ABri/ADan amyloid peptide] [Taeniopygia guttata]	ENSGALT00000030149	Integral membrane protein 2B (Transmembrane protein E3-16) [Source:UniProtKB/Swiss-Prot;Acc:O42204]
Contig 606	108.15	ENSTGUT00000005329	F-actin-capping protein subunit alpha-2 (CapZ alpha-2) [Taeniopygia guttata]	ENSGALT00000015293	F-actin-capping protein subunit alpha-2 (CapZ 36/32)(Beta-actinin subunit I) [Source:UniProtKB/Swiss-Prot;Acc:P28497]
Contig 1158	108.1	ENSTGUT00000012412	UPF0445 transmembrane protein C14orf147 [Taeniopygia guttata]	ENSGALT00000037848	Ensembl predicted gene; no description available
Contig 934	107.72	ENSTGUT00000007968	Acid phosphatase-like protein 2 Precursor (EC 3.1.3.2) [Taeniopygia guttata]	ENSGALT00000008461	Ensembl predicted gene; no description available
Contig 951	107.65	ENSTGUT00000013141	Serine/threonine-protein kinase WNK1 (EC 2.7.11.1)(Protein kinase with no lysine 1)(Protein kinase, lysine-deficient 1)(Kinase deficient protein)(Erythrocyte 65 kDa protein)(p65) [Taeniopygia guttata]	ENSGALT00000021206	WNK lysine deficient protein kinase 1 [Source:HGNC Symbol;Acc:14540]
Contig 252	107.58	ENSTGUT00000009876	Brain protein 44-like protein [Taeniopygia guttata]	ENSGALT00000018720	hypothetical protein LOC428592 [Source:RefSeq peptide;Acc:NP_001026695]
Contig 10	107.5	ENSTGUT00000011819	Muscleblind-like protein 1 (Triplet-expansion RNA-binding protein) [Taeniopygia guttata]	ENSGALT00000016870	Muscleblind-like protein 1 [Source:UniProtKB/Swiss-Prot;Acc:Q5ZKW9]
Contig 257	107.42	ENSTGUT00000012755	Succinyl-CoA ligase [ADP-forming] subunit beta, mitochondrial Precursor (EC 6.2.1.5)(ATP-specific succinyl-CoA synthetase subunit beta)(Succinyl-CoA synthetase, betaA chain)(SCS-betaA)(Renal carcinoma antigen NY-REN-39) [Taeniopygia guttata]	ENSGALT00000027453	succinate-CoA ligase, ADP-forming, beta subunit [Source:RefSeq peptide;Acc:NP_001006271]
Contig 378	106.64	ENSTGUT00000005342	CDGSH iron sulfur domain-containing protein 1 (MitoNEET) [Taeniopygia guttata]	ENSGALT00000004265	Ensembl predicted gene; no description available
Contig 619	106.56	ENSTGUT00000011482	Transcription elongation factor A protein 1 (Transcription elongation factor S-II protein 1)(Transcription elongation factor TFIIS.o) [Taeniopygia guttata]	ENSGALT00000024655	transcription elongation factor A 1 [Source:RefSeq peptide;Acc:NP_001006387]
Contig 5176	106.46	ENSTGUT00000001261	60S ribosomal protein L11 (CLL-associated antigen KW-12) [Taeniopygia guttata]	ENSGALT00000006305	ribosomal protein L11 [Source:RefSeq peptide;Acc:NP_001026075]
Contig 348	106.31	ENSTGUT00000007191	Transmembrane protein 167A Precursor [Taeniopygia guttata]	ENSGALT00000025178	Protein kish-A Precursor [Source:UniProtKB/Swiss-Prot;Acc:Q5ZII6]
Contig 1581	106.18	ENSTGUT00000009317	Thioredoxin domain-containing protein 17 (Thioredoxin-like protein 5)(14 kDa thioredoxin-related protein)(TRP14)(Protein 42-9-9) [Taeniopygia guttata]	ENSGALT00000009663	Ensembl predicted gene; no description available
Contig 251	106.05			ENSGALT00000029087	Cytochrome c oxidase subunit 3 (EC 1.9.3.1)(Cytochrome c oxidase polypeptide III) [Source:UniProtKB/Swiss-Prot;Acc:P18945]
Contig 1244	105.6	ENSTGUT00000011367	Ubiquitin-conjugating enzyme E2 variant 2 (MMS2)(Enterocyte differentiation-associated factor EDAF-1)(Enterocyte differentiation-promoting factor)(EDPF-1)(Vitamin D3-inducible protein)(DDVit 1) [Taeniopygia guttata]	ENSGALT00000024586	Ubiquitin-conjugating enzyme E2 variant 2 [Source:UniProtKB/Swiss-Prot;Acc:Q5F3Z3]
Contig 4679	105.57	ENSTGUT00000008476	Tyrosine-protein kinase Tec (EC 2.7.10.2) [Taeniopygia guttata]	ENSGALT00000022858	tec protein tyrosine kinase [Source:RefSeq peptide;Acc:NP_001025543]
Contig 622	105.56	ENSTGUT00000002549	Endothelial differentiation-related factor 1 (EDF-1)(Multiprotein-bridging factor 1)(MBF1) [Taeniopygia guttata]	ENSGALT00000014657	Endothelial differentiation-related factor 1 homolog (EDF-1) [Source:UniProtKB/Swiss-Prot;Acc:Q5ZMC0]
Contig 1352	105.55	ENSTGUT00000005136	40S ribosomal protein S3a [Taeniopygia guttata]	ENSGALT00000016380	Putative uncharacterized protein Fragment [Source:UniProtKB/TrEMBL;Acc:Q5ZK27]
Contig 258	105.29	ENSTGUT00000004070	Eukaryotic translation initiation factor 4H (eIF-4H)(Williams-Beuren syndrome chromosomal region 1 protein) [Taeniopygia guttata]	ENSGALT00000001998	Putative uncharacterized protein [Source:UniProtKB/TrEMBL;Acc:Q5ZMR0]
Contig 1497	105.28	ENSTGUT00000012968	26S protease regulatory subunit 4 (P26s4)(Proteasome 26S subunit ATPase 1) [Taeniopygia guttata]	ENSGALT00000017367	26S protease regulatory subunit 4 (P26s4)(Proteasome 26S subunit ATPase 1)(26S proteasome AAA-ATPase subunit RPT2) [Source:UniProtKB/Swiss-Prot;Acc:Q90732]
Contig 877	105.07	ENSTGUT00000008655	Histone H3.3 [Taeniopygia guttata]	ENSGALT00000003591	Histone H3.3 (H3.3A/B)(Histone H3 class II) [Source:UniProtKB/Swiss-Prot;Acc:P84247]
Contig 1239	104.97	ENSTGUT00000014097	Roundabout homolog 1 Precursor (H-Robo-1)(Deleted in U twenty twenty) [Taeniopygia guttata]	ENSGALT00000025010	Roundabout1 protein Fragment [Source:UniProtKB/TrEMBL;Acc:Q90Z42]
Contig 744	104.74	ENSTGUT00000006103	Transmembrane protein 14C [Taeniopygia guttata]	ENSGALT00000020777	Ensembl predicted gene; no description available
Contig 798	104.62	ENSTGUT00000007550	Pre-mRNA-processing factor 6 (U5 snRNP-associated 102 kDa protein)(U5-102 kDa protein)(PRP6 homolog) [Taeniopygia guttata]	ENSGALT00000009656	Ensembl predicted gene; no description available
Contig 175	104.11	ENSTGUT00000008526	Neuronal membrane glycoprotein M6-b (M6b) [Taeniopygia guttata]	ENSGALT00000026754	glycoprotein M6B [Source:RefSeq peptide;Acc:NP_001012563]
Contig 102	103.82	ENSTGUT00000018948	Putative 40S ribosomal protein S25 variant 1Putative 40S ribosomal protein S25 variant 2 ; [Source:UniProtKB/TrEMBL;Acc:B5FX78]	ENSGALT00000012476	Ensembl predicted gene; no description available
Contig 2948	103.62	ENSTGUT00000011369	Coiled-coil domain-containing protein 28A (CCRL1AP) [Taeniopygia guttata]	ENSGALT00000022449	Ensembl predicted gene; no description available
Contig 1348	103.53	ENSTGUT00000012743	Tetratricopeptide repeat protein 35 (TPR repeat protein 35) [Taeniopygia guttata]	ENSGALT00000025937	Ensembl predicted gene; no description available
Contig 290	103.15	ENSTGUT00000006566	Ensembl predicted gene; no description available	ENSGALT00000038866	hypothetical protein LOC424521 [Source:RefSeq peptide;Acc:NP_001012944]
Contig 205	103.11	ENSTGUT00000005128	Eukaryotic translation initiation factor 3 subunit M (eIF3m)(PCI domain-containing protein 1)(Fetal lung protein B5)(hFL-B5) [Taeniopygia guttata]	ENSGALT00000019782	Eukaryotic translation initiation factor 3 subunit M (eIF3m) [Source:UniProtKB/Swiss-Prot;Acc:Q5ZJ64]
Contig 1984	103.08	ENSTGUT00000011923	Enhancer of rudimentary homolog [Taeniopygia guttata]	ENSGALT00000028069	enhancer of rudimentary homolog [Source:RefSeq peptide;Acc:NP_001006475]
Contig 1576	103.02	ENSTGUT00000004318	Glutaredoxin-2, mitochondrial Precursor [Taeniopygia guttata]	ENSGALT00000003911	glutaredoxin 2 [Source:HGNC Symbol;Acc:16065]
Contig 785	102.87	ENSTGUT00000002105	Nucleoside diphosphate-linked moiety X motif 6 (Nudix motif 6)(Protein GFG)(GFG-1)(Antisense basic fibroblast growth factor) [Taeniopygia guttata]	ENSGALT00000019311	nudix (nucleoside diphosphate linked moiety X)-type motif 6 [Source:HGNC Symbol;Acc:8053]
Contig 331	102.87	ENSTGUT00000013337	heat shock protein 90kDa alpha (cytosolic), class A member 2 [Source:HGNC Symbol;Acc:5256]	ENSGALT00000018521	Putative uncharacterized protein [Source:UniProtKB/TrEMBL;Acc:Q5ZIC0]
Contig 240	102.82	ENSTGUT00000002614	Molybdenum cofactor biosynthesis protein 1 A (MOCS1A) [Taeniopygia guttata]	ENSGALT00000038262	Molybdenum cofactor synthesis-step 1 protein B splice type I Fragment [Source:UniProtKB/TrEMBL;Acc:Q9IAA6]
Contig 242	102.47	ENSTGUT00000007428	Serine/threonine-protein kinase ULK2 (EC 2.7.11.1)(Unc-51-like kinase 2) [Taeniopygia guttata]	ENSGALT00000007525	Ensembl predicted gene; no description available
Contig 3310	102.2	ENSTGUT00000009252	60S ribosomal protein L9 [Taeniopygia guttata]	ENSGALT00000000206	Ensembl predicted gene; no description available
Contig 349	101.98	ENSTGUT00000001904	UPF0415 protein C7orf25 [Taeniopygia guttata]	ENSGALT00000020152	Ensembl predicted gene; no description available
Contig 1287	101.93	ENSTGUT00000010647	Outcome predictor in acute leukemia 1 [Taeniopygia guttata]	ENSGALT00000013178	Ensembl predicted gene; no description available
Contig 1730	101.87	ENSTGUT00000006010	Glutamate dehydrogenase 1, mitochondrial Precursor (GDH)(EC 1.4.1.3) [Taeniopygia guttata]	ENSGALT00000003144	Glutamate dehydrogenase 1, mitochondrial (GDH 1)(EC 1.4.1.3) [Source:UniProtKB/Swiss-Prot;Acc:P00368]
Contig 133	101.67	ENSTGUT00000000355	Sideroflexin-1 (Tricarboxylate carrier protein)(TCC) [Taeniopygia guttata]	ENSGALT00000005166	Ensembl predicted gene; no description available
Contig 1320	101.33	ENSTGUT00000012664	Translocation protein SEC63 homolog [Taeniopygia guttata]	ENSGALT00000024710	Ensembl predicted gene; no description available
Contig 660	101.25	ENSTGUT00000006803	N-acetylglucosamine-6-sulfatase Precursor (G6S)(Glucosamine-6-sulfatase)(EC 3.1.6.14) [Taeniopygia guttata]	ENSGALT00000016025	Ensembl predicted gene; no description available
Contig 2219	101.2			ENSGALT00000012610	hypothetical protein LOC428168 [Source:RefSeq peptide;Acc:NP_001026664]
Contig 2265	101.17	ENSTGUT00000002338	Putative malate dehydrogenase cytoplasmic variant 2 [Taeniopygia guttata]	ENSGALT00000014390	Malate dehydrogenase, cytoplasmic (EC 1.1.1.37)(Cytosolic malate dehydrogenase) [Source:UniProtKB/Swiss-Prot;Acc:Q5ZME2]
Contig 502	101.04	ENSTGUT00000002293	Complement component C7 Precursor [Taeniopygia guttata]	ENSGALT00000023947	Ensembl predicted gene; no description available
Contig 398	100.68	ENSTGUT00000002996	Chromobox protein homolog 3 (Heterochromatin protein 1 homolog gamma)(HP1 gamma)(Modifier 2 protein)(HECH) [Taeniopygia guttata]	ENSGALT00000037831	chromobox homolog 3 (HP1 gamma homolog, Drosophila) [Source:RefSeq peptide;Acc:NP_989974]
Contig 2283	100.58	ENSTGUT00000001642	Serum albumin Precursor [Taeniopygia guttata]	ENSGALT00000019054	Serum albumin Precursor (Alpha-livetin)(Allergen Gal d 5) [Source:UniProtKB/Swiss-Prot;Acc:P19121]
Contig 1761	100.58	ENSTGUT00000002283	60S ribosomal protein L37 (G1.16) [Taeniopygia guttata]	ENSGALT00000023944	Ensembl predicted gene; no description available
Contig 1920	100.56			ENSGALT00000040251	14-3-3 protein gamma [Source:UniProtKB/Swiss-Prot;Acc:Q5F3W6]
Contig 8785	100.17	ENSTGUT00000010912	Uncharacterized protein C2orf47, mitochondrial Precursor [Taeniopygia guttata]	ENSGALT00000033513	Ensembl predicted gene; no description available
Contig 484	100.06	ENSTGUT00000006257	Dual specificity protein phosphatase 7 (EC 3.1.3.48)(EC 3.1.3.16)(Dual specificity protein phosphatase PYST2) [Taeniopygia guttata]	ENSGALT00000002200	PREDICTED: Gallus gallus hypothetical LOC415891 (LOC415891), mRNA. [Source:RefSeq DNA;Acc:XR_027022]
Contig 2626	100.02	ENSTGUT00000011971	Ensembl predicted gene; no description available	ENSGALT00000038019	hypothetical protein LOC423265 [Source:RefSeq peptide;Acc:NP_001006476]
Contig 2367	100			ENSGALT00000018328	Protein wntless homolog Precursor (Integral membrane protein GPR177) [Source:UniProtKB/Swiss-Prot;Acc:Q5ZLR1]

## Sheet: Table S2
4+ reads	tissue	number of reads	tau (index of tissue specificity)	GO term	GO description			4+ reads, tau > 0.8	tissue	number of reads	tau (index of tissue specificity)	GO term	GO description
	all_tissues	220	0.0572934	GO:0031334	positive regulation of protein complex assembly				testes	16	0.802042	GO:0030030	cell projection organization
	all_tissues	179	0.072377	GO:0000720	pyrimidine dimer repair by nucleotide-excision repair				skin	13	0.802842	GO:0005912	adherens junction
	all_tissues	179	0.072377	GO:0048597	post-embryonic camera-type eye morphogenesis				skin	13	0.802842	GO:0005915	zonula adherens
	all_tissues	179	0.072377	GO:0050678	regulation of epithelial cell proliferation				skin	13	0.802842	GO:0007163	establishment or maintenance of cell polarity
	all_tissues	239	0.0906615	GO:0045947	negative regulation of translational initiation				skin	13	0.802842	GO:0007406	negative regulation of neuroblast proliferation
	all_tissues	117	0.101296	GO:0004801	transaldolase activity				skin	13	0.802842	GO:0043297	apical junction assembly
	all_tissues	140	0.102275	GO:0034214	protein hexamerization				skin	13	0.802842	GO:0045880	positive regulation of smoothened signaling pathway
	all_tissues	140	0.102275	GO:0051013	microtubule severing				brain	15	0.803051	GO:0032050	clathrin heavy chain binding
	all_tissues	196	0.102406	GO:0001779	natural killer cell differentiation				brain	15	0.803051	GO:0048268	clathrin coat assembly
	all_tissues	196	0.102406	GO:0030219	megakaryocyte differentiation				pancreas	13	0.80313	GO:0007130	synaptonemal complex assembly
	all_tissues	196	0.102406	GO:0030851	granulocyte differentiation				pancreas	13	0.80313	GO:0021884	forebrain neuron development
	all_tissues	196	0.102406	GO:0060216	definitive hemopoiesis				liver	13	0.804508	GO:0003973	(S)-2-hydroxy-acid oxidase activity
	all_tissues	444	0.102498	GO:0005586	collagen type III				testes	17	0.805411	GO:0002011	morphogenesis of an epithelial sheet
	all_tissues	444	0.102498	GO:0007223	Wnt receptor signaling pathway, calcium modulating pathway				testes	17	0.805411	GO:0050793	regulation of developmental process
	all_tissues	444	0.102498	GO:0048565	gut development				heart	11	0.810119	GO:0014070	response to organic cyclic substance
	all_tissues	498	0.103117	GO:0004653	polypeptide N-acetylgalactosaminyltransferase activity				testes	19	0.811303	GO:0030835	negative regulation of actin filament depolymerization
	all_tissues	498	0.103117	GO:0018242	protein amino acid O-linked glycosylation via serine				testes	19	0.811303	GO:0045084	positive regulation of interleukin-12 biosynthetic process
	all_tissues	498	0.103117	GO:0018243	protein amino acid O-linked glycosylation via threonine				testes	19	0.811303	GO:0045217	cell-cell junction maintenance
	all_tissues	319	0.103727	GO:0017034	Rap guanyl-nucleotide exchange factor activity				kidney	19	0.813365	GO:0001963	synaptic transmission, dopaminergic
	all_tissues	86	0.106902	GO:0042980	cystic fibrosis transmembrane conductance regulator binding				kidney	19	0.813365	GO:0004511	tyrosine 3-monooxygenase activity
	all_tissues	209	0.110314	GO:0045046	protein import into peroxisome membrane				kidney	19	0.813365	GO:0033162	melanosome membrane
	all_tissues	77	0.112007	GO:0004109	coproporphyrinogen oxidase activity				kidney	19	0.813365	GO:0042418	epinephrine biosynthetic process
	all_tissues	77	0.112007	GO:0006779	porphyrin biosynthetic process				kidney	19	0.813365	GO:0042421	norepinephrine biosynthetic process
	all_tissues	243	0.113027	GO:0004521	endoribonuclease activity				kidney	19	0.813365	GO:0042423	catecholamine biosynthetic process
	all_tissues	139	0.115288	GO:0006482	protein amino acid demethylation				kidney	19	0.813365	GO:0042755	eating behavior
	all_tissues	139	0.115288	GO:0051721	protein phosphatase 2A binding				heart	12	0.81454	GO:0002651	positive regulation of tolerance induction to self antigen
	all_tissues	139	0.115288	GO:0051722	protein C-terminal methylesterase activity				heart	12	0.81454	GO:0002663	positive regulation of B cell tolerance induction
	all_tissues	207	0.119335	GO:0005639	integral to nuclear inner membrane				heart	12	0.81454	GO:0002666	positive regulation of T cell tolerance induction
	all_tissues	91	0.11959	GO:0048255	mRNA stabilization				heart	12	0.81454	GO:0005026	transforming growth factor beta receptor activity, type II
	all_tissues	91	0.11959	GO:0070935	3'-UTR-mediated mRNA stabilization				heart	12	0.81454	GO:0005251	delayed rectifier potassium channel activity
	all_tissues	409	0.119737	GO:0042407	cristae formation				heart	12	0.81454	GO:0043011	myeloid dendritic cell differentiation
	all_tissues	98	0.12017	GO:0000932	cytoplasmic mRNA processing body				heart	12	0.81454	GO:0043235	receptor complex
	all_tissues	366	0.124161	GO:0000288	nuclear-transcribed mRNA catabolic process, deadenylation-dependent decay				heart	12	0.81454	GO:0060434	bronchus morphogenesis
	all_tissues	366	0.124161	GO:0043488	regulation of mRNA stability				heart	12	0.81454	GO:0060440	trachea formation
	all_tissues	200	0.125958	GO:0006408	snRNA export from nucleus				heart	12	0.81454	GO:0060443	mammary gland morphogenesis
	all_tissues	317	0.137045	GO:0004915	interleukin-6 receptor activity				heart	12	0.81454	GO:0060463	lung lobe morphogenesis
	all_tissues	317	0.137045	GO:0004921	interleukin-11 receptor activity				brain	19	0.815447	GO:0001642	group III metabotropic glutamate receptor activity
	all_tissues	317	0.137045	GO:0005896	interleukin-6 receptor complex				muscle	17	0.816151	GO:0051435	BH4 domain binding
	all_tissues	317	0.137045	GO:0008593	regulation of Notch signaling pathway				testes	21	0.816308	GO:0033391	chromatoid body
	all_tissues	317	0.137045	GO:0042511	positive regulation of tyrosine phosphorylation of Stat1 protein				skin	17	0.816819	GO:0032588	trans-Golgi network membrane
	all_tissues	317	0.137045	GO:0070106	interleukin-27-mediated signaling pathway				heart	13	0.818428	GO:0030971	receptor tyrosine kinase binding
	all_tissues	317	0.137045	GO:0070110	ciliary neurotrophic factor receptor complex				kidney	23	0.822496	GO:0032190	acrosin binding
	all_tissues	854	0.138503	GO:0004764	shikimate 5-dehydrogenase activity				muscle	21	0.825908	GO:0003882	CDP-diacylglycerol-serine O-phosphatidyltransferase activity
	all_tissues	131	0.139405	GO:0004185	serine-type carboxypeptidase activity				muscle	21	0.825908	GO:0006659	phosphatidylserine biosynthetic process
	all_tissues	98	0.139568	GO:0008420	CTD phosphatase activity				brain	24	0.826254	GO:0017157	regulation of exocytosis
	all_tissues	453	0.140601	GO:0006639	acylglycerol metabolic process				heart	16	0.827795	GO:0035050	embryonic heart tube development
	all_tissues	553	0.142906	GO:0005315	inorganic phosphate transmembrane transporter activity				brain	26	0.829672	GO:0001917	photoreceptor inner segment
	all_tissues	553	0.142906	GO:0006817	phosphate transport				brain	27	0.831237	GO:0015380	anion exchanger activity
	all_tissues	553	0.142906	GO:0015114	phosphate transmembrane transporter activity				pancreas	24	0.832328	GO:0050080	malonyl-CoA decarboxylase activity
	all_tissues	553	0.142906	GO:0030504	inorganic diphosphate transmembrane transporter activity				brain	28	0.832718	GO:0004705	JUN kinase activity
	all_tissues	160	0.143843	GO:0033188	sphingomyelin synthase activity				skin	25	0.833762	GO:0001738	morphogenesis of a polarized epithelium
	all_tissues	139	0.14454	GO:0016071	mRNA metabolic process				skin	25	0.833762	GO:0034446	substrate adhesion-dependent cell spreading
	all_tissues	60	0.145529	GO:0016886	ligase activity, forming phosphoric ester bonds				skin	25	0.833762	GO:0043259	laminin-10 complex
	all_tissues	64	0.145969	GO:0032794	GTPase activating protein binding				pancreas	26	0.835513	GO:0019919	peptidyl-arginine methylation, to asymmetrical-dimethyl arginine
	all_tissues	64	0.145969	GO:0051223	regulation of protein transport				pancreas	26	0.835513	GO:0035242	protein-arginine omega-N asymmetric methyltransferase activity
	all_tissues	366	0.146281	GO:0009841	mitochondrial endopeptidase Clp complex				muscle	30	0.840222	GO:0021997	neural plate axis specification
	all_tissues	252	0.146635	GO:0004004	ATP-dependent RNA helicase activity				muscle	30	0.840222	GO:0030162	regulation of proteolysis
	all_tissues	234	0.146663	GO:0002761	regulation of myeloid leukocyte differentiation				pancreas	30	0.840915	GO:0000400	four-way junction DNA binding
	all_tissues	234	0.146663	GO:0032713	negative regulation of interleukin-4 production				pancreas	30	0.840915	GO:0006119	oxidative phosphorylation
	all_tissues	234	0.146663	GO:0045619	regulation of lymphocyte differentiation				pancreas	30	0.840915	GO:0019237	centromeric DNA binding
	all_tissues	234	0.146663	GO:0048302	regulation of isotype switching to IgG isotypes				pancreas	30	0.840915	GO:0019724	B cell mediated immunity
	all_tissues	206	0.147348	GO:0048137	spermatocyte division				pancreas	30	0.840915	GO:0031573	intra-S DNA damage checkpoint
	all_tissues	141	0.148129	GO:0051983	regulation of chromosome segregation				pancreas	30	0.840915	GO:0032142	single guanine insertion binding
	all_tissues	163	0.149823	GO:0009288	bacterial-type flagellum				pancreas	30	0.840915	GO:0032143	single thymine insertion binding
	all_tissues	687	0.151023	GO:0004148	dihydrolipoyl dehydrogenase activity				pancreas	30	0.840915	GO:0032181	dinucleotide repeat insertion binding
	all_tissues	687	0.151023	GO:0043159	acrosomal matrix				pancreas	30	0.840915	GO:0032301	MutSalpha complex
	all_tissues	687	0.151023	GO:0048240	sperm capacitation				pancreas	30	0.840915	GO:0032302	MutSbeta complex
	all_tissues	395	0.151802	GO:0002003	angiotensin maturation				pancreas	30	0.840915	GO:0032357	oxidized purine DNA binding
	all_tissues	395	0.151802	GO:0032914	positive regulation of transforming growth factor-beta1 production				pancreas	30	0.840915	GO:0043570	maintenance of DNA repeat elements
	all_tissues	483	0.153788	GO:0051099	positive regulation of binding				pancreas	30	0.840915	GO:0045910	negative regulation of DNA recombination
	all_tissues	344	0.154806	GO:0006873	cellular ion homeostasis				pancreas	30	0.840915	GO:0051096	positive regulation of helicase activity
	all_tissues	344	0.154806	GO:0008519	ammonium transmembrane transporter activity				testes	38	0.841258	GO:0001550	ovarian cumulus expansion
	all_tissues	344	0.154806	GO:0030506	ankyrin binding				testes	38	0.841258	GO:0005025	transforming growth factor beta receptor activity, type I
	all_tissues	178	0.154875	GO:0070552	BRISC complex				testes	38	0.841258	GO:0042698	ovulation cycle
	all_tissues	153	0.155626	GO:0032020	ISG15-protein conjugation				pancreas	35	0.846351	GO:0009996	negative regulation of cell fate specification
	all_tissues	153	0.155626	GO:0042296	ISG15 ligase activity				pancreas	35	0.846351	GO:0010956	negative regulation of calcidiol 1-monooxygenase activity
	all_tissues	118	0.159159	GO:0016763	transferase activity, transferring pentosyl groups				pancreas	35	0.846351	GO:0042660	positive regulation of cell fate specification
	all_tissues	71	0.159587	GO:0008262	importin-alpha export receptor activity				pancreas	44	0.853769	GO:0004343	glucosamine 6-phosphate N-acetyltransferase activity
	all_tissues	653	0.160593	GO:0001782	B cell homeostasis				heart	38	0.858256	GO:0005922	connexon complex
	all_tissues	653	0.160593	GO:0004861	cyclin-dependent protein kinase inhibitor activity				skin	64	0.864345	GO:0005427	proton-dependent oligopeptide secondary active transmembrane transporter activity
	all_tissues	653	0.160593	GO:0008625	induction of apoptosis via death domain receptors				pancreas	64	0.864481	GO:0004951	cholecystokinin receptor activity
	all_tissues	653	0.160593	GO:0030264	nuclear fragmentation during apoptosis				heart	87	0.878787	GO:0031034	myosin filament assembly
	all_tissues	653	0.160593	GO:0043029	T cell homeostasis				heart	87	0.878787	GO:0031672	A band
	all_tissues	653	0.160593	GO:0046007	negative regulation of activated T cell proliferation				heart	87	0.878787	GO:0032036	myosin heavy chain binding
	all_tissues	295	0.161475	GO:0006924	activation-induced cell death of T cells
	all_tissues	295	0.161475	GO:0010748	negative regulation of plasma membrane long-chain fatty acid transport
	all_tissues	295	0.161475	GO:0010765	positive regulation of sodium ion transport
	all_tissues	295	0.161475	GO:0010907	positive regulation of glucose metabolic process
	all_tissues	295	0.161475	GO:0030235	nitric-oxide synthase regulator activity
	all_tissues	295	0.161475	GO:0031999	negative regulation of fatty acid beta-oxidation
	all_tissues	295	0.161475	GO:0032094	response to food
	all_tissues	295	0.161475	GO:0043491	protein kinase B signaling cascade
	all_tissues	295	0.161475	GO:0045600	positive regulation of fat cell differentiation
	all_tissues	295	0.161475	GO:0045884	regulation of survival gene product expression
	all_tissues	295	0.161475	GO:0051000	positive regulation of nitric-oxide synthase activity
	all_tissues	295	0.161475	GO:0060709	glycogen cell development involved in embryonic placenta development
	all_tissues	55	0.162665	GO:0001831	trophectodermal cellular morphogenesis
	all_tissues	55	0.162665	GO:0008054	cyclin catabolic process
	all_tissues	87	0.164234	GO:0004418	hydroxymethylbilane synthase activity
	all_tissues	77	0.165208	GO:0007089	traversing start control point of mitotic cell cycle
	all_tissues	77	0.165208	GO:0017163	basal transcription repressor activity
	all_tissues	249	0.16551	GO:0010870	positive regulation of receptor biosynthetic process
	all_tissues	249	0.16551	GO:0045862	positive regulation of proteolysis
	all_tissues	154	0.167955	GO:0043162	ubiquitin-dependent protein catabolic process via the multivesicular body sorting pathway
	all_tissues	154	0.167955	GO:0046755	non-lytic virus budding
	all_tissues	110	0.169087	GO:0019907	cyclin-dependent protein kinase activating kinase holoenzyme complex
	all_tissues	541	0.170561	GO:0030136	clathrin-coated vesicle
	all_tissues	93	0.170727	GO:0015991	ATP hydrolysis coupled proton transport
	all_tissues	223	0.172807	GO:0030316	osteoclast differentiation
	all_tissues	95	0.174224	GO:0047134	protein-disulfide reductase activity
	all_tissues	177	0.175877	GO:0003986	acetyl-CoA hydrolase activity
	all_tissues	177	0.175877	GO:0015938	coenzyme A catabolic process
	all_tissues	177	0.175877	GO:0046356	acetyl-CoA catabolic process
	all_tissues	68	0.176015	GO:0001844	protein insertion into mitochondrial membrane during induction of apoptosis
	all_tissues	68	0.176015	GO:0051084	'de novo' posttranslational protein folding
	all_tissues	216	0.176069	GO:0009051	pentose-phosphate shunt, oxidative branch
	all_tissues	216	0.176069	GO:0019322	pentose biosynthetic process
	all_tissues	501	0.176306	GO:0016531	copper chaperone activity
	all_tissues	49	0.176678	GO:0004311	farnesyltranstransferase activity
	all_tissues	49	0.176678	GO:0004337	geranyltranstransferase activity
	all_tissues	97	0.177098	GO:0017160	Ral GTPase binding
	all_tissues	358	0.177601	GO:0045578	negative regulation of B cell differentiation
	all_tissues	174	0.178419	GO:0019208	phosphatase regulator activity
	all_tissues	137	0.178598	GO:0001957	intramembranous ossification
	all_tissues	137	0.178598	GO:0030574	collagen catabolic process
	all_tissues	137	0.178598	GO:0060346	bone trabecula formation
	all_tissues	113	0.178698	GO:0004883	glucocorticoid receptor activity
	all_tissues	122	0.179597	GO:0016998	cell wall macromolecule catabolic process
	all_tissues	260	0.179743	GO:0042643	actomyosin, actin part
	all_tissues	381	0.1804	GO:0048856	anatomical structure development
	all_tissues	61	0.181093	GO:0010466	negative regulation of peptidase activity
	all_tissues	329	0.181457	GO:0016265	death
	all_tissues	329	0.181457	GO:0021675	nerve development
	all_tissues	329	0.181457	GO:0048747	muscle fiber development
	all_tissues	424	0.183975	GO:0010592	positive regulation of lamellipodium assembly
	all_tissues	424	0.183975	GO:0031931	TORC1 complex
	all_tissues	424	0.183975	GO:0043200	response to amino acid stimulus
	all_tissues	128	0.184515	GO:0060821	inactivation of X chromosome by DNA methylation
	all_tissues	52	0.185461	GO:0006282	regulation of DNA repair
	all_tissues	142	0.185587	GO:0035026	leading edge cell differentiation
	all_tissues	142	0.185982	GO:0008545	JUN kinase kinase activity
	all_tissues	142	0.185982	GO:0008637	apoptotic mitochondrial changes
	all_tissues	194	0.186303	GO:0006112	energy reserve metabolic process
	all_tissues	194	0.186303	GO:0007191	activation of adenylate cyclase activity by dopamine receptor signaling pathway
	all_tissues	194	0.186303	GO:0040032	post-embryonic body morphogenesis
	all_tissues	134	0.187261	GO:0033108	mitochondrial respiratory chain complex assembly
	all_tissues	108	0.189453	GO:0006654	phosphatidic acid biosynthetic process
	all_tissues	108	0.189453	GO:0042171	lysophosphatidic acid acyltransferase activity
	all_tissues	108	0.189453	GO:0051006	positive regulation of lipoprotein lipase activity
	all_tissues	190	0.189937	GO:0060135	maternal process involved in female pregnancy
	all_tissues	173	0.190319	GO:0016005	phospholipase A2 activator activity
	all_tissues	53	0.191487	GO:0030125	clathrin vesicle coat
	all_tissues	572	0.192254	GO:0004046	aminoacylase activity
	all_tissues	572	0.192254	GO:0004096	catalase activity
	all_tissues	572	0.192254	GO:0009650	UV protection
	all_tissues	41	0.192316	GO:0019212	phosphatase inhibitor activity
	all_tissues	384	0.193234	GO:0031489	myosin V binding
	all_tissues	384	0.193234	GO:0032402	melanosome transport
	all_tissues	384	0.193234	GO:0043316	cytotoxic T cell degranulation
	all_tissues	384	0.193234	GO:0043320	natural killer cell degranulation
	all_tissues	219	0.193587	GO:0035239	tube morphogenesis
	all_tissues	134	0.193811	GO:0043189	H4/H2A histone acetyltransferase complex
	all_tissues	128	0.194151	GO:0043278	response to morphine
	all_tissues	254	0.194532	GO:0005128	erythropoietin receptor binding
	all_tissues	254	0.194532	GO:0030688	preribosome, small subunit precursor
	all_tissues	74	0.196588	GO:0060971	embryonic heart tube left/right pattern formation
	all_tissues	94	0.196847	GO:0051267	CP2 mannose-ethanolamine phosphotransferase activity
	all_tissues	195	0.196864	GO:0001824	blastocyst development
	all_tissues	284	0.197303	GO:0033144	negative regulation of steroid hormone receptor signaling pathway
	all_tissues	284	0.197303	GO:0051496	positive regulation of stress fiber assembly
	all_tissues	153	0.198052	GO:0004720	protein-lysine 6-oxidase activity
	all_tissues	120	0.198155	GO:0000079	regulation of cyclin-dependent protein kinase activity
	all_tissues	120	0.198155	GO:0022408	negative regulation of cell-cell adhesion
	all_tissues	120	0.198155	GO:0033342	negative regulation of collagen binding
	all_tissues	100	0.198281	GO:0047444	N-acylneuraminate-9-phosphate synthase activity
	all_tissues	164	0.198829	GO:0045088	regulation of innate immune response
	all_tissues	41	0.199123	GO:0000422	mitochondrion degradation
	all_tissues	41	0.199123	GO:0010259	multicellular organismal aging
	all_tissues	143	0.199248	GO:0006266	DNA ligation
	all_tissues	143	0.199248	GO:0033699	DNA 5'-adenosine monophosphate hydrolase activity
	all_tissues	113	0.200222	GO:0001919	regulation of receptor recycling
	all_tissues	106	0.200984	GO:0004128	cytochrome-b5 reductase activity
	all_tissues	106	0.200984	GO:0016174	NAD(P)H oxidase activity
	all_tissues	137	0.201421	GO:0008568	microtubule-severing ATPase activity
	all_tissues	137	0.201421	GO:0045502	dynein binding
	all_tissues	137	0.201421	GO:0051329	interphase of mitotic cell cycle
	all_tissues	171	0.201482	GO:0050482	arachidonic acid secretion
	all_tissues	589	0.201886	GO:0032474	otolith morphogenesis
	all_tissues	206	0.201996	GO:0030371	translation repressor activity
	all_tissues	69	0.202132	GO:0046032	ADP catabolic process
	all_tissues	69	0.202132	GO:0046709	IDP catabolic process
	all_tissues	201	0.202133	GO:0016866	intramolecular transferase activity
	all_tissues	173	0.202232	GO:0020027	hemoglobin metabolic process
	all_tissues	173	0.202232	GO:0050801	ion homeostasis
	all_tissues	181	0.202252	GO:0045347	negative regulation of MHC class II biosynthetic process
	all_tissues	107	0.202596	GO:0032777	Piccolo NuA4 histone acetyltransferase complex
	all_tissues	171	0.202674	GO:0043248	proteasome assembly
	all_tissues	444	0.202741	GO:0004791	thioredoxin-disulfide reductase activity
	all_tissues	270	0.202938	GO:0004747	ribokinase activity
	all_tissues	270	0.202938	GO:0006014	D-ribose metabolic process
	all_tissues	107	0.202956	GO:0031627	telomeric loop formation
	all_tissues	107	0.202956	GO:0032206	positive regulation of telomere maintenance
	all_tissues	109	0.203123	GO:0004462	lactoylglutathione lyase activity
	all_tissues	452	0.203785	GO:0018283	iron incorporation into metallo-sulfur cluster
	all_tissues	452	0.203785	GO:0031071	cysteine desulfurase activity
	all_tissues	122	0.204088	GO:0006400	tRNA modification
	all_tissues	122	0.204088	GO:0008176	tRNA (guanine-N7-)-methyltransferase activity
	all_tissues	152	0.205722	GO:0042609	CD4 receptor binding
	all_tissues	145	0.205997	GO:0001655	urogenital system development
	all_tissues	145	0.205997	GO:0006346	methylation-dependent chromatin silencing
	all_tissues	117	0.206476	GO:0006662	glycerol ether metabolic process
	all_tissues	379	0.207413	GO:0042578	phosphoric ester hydrolase activity
	all_tissues	157	0.208285	GO:0043550	regulation of lipid kinase activity
	all_tissues	167	0.208309	GO:0016239	positive regulation of macroautophagy
	all_tissues	167	0.208309	GO:0051707	response to other organism
	all_tissues	244	0.210255	GO:0005686	U2 snRNP
	all_tissues	69	0.210301	GO:0005666	DNA-directed RNA polymerase III complex
	all_tissues	170	0.210545	GO:0008537	proteasome activator complex
	all_tissues	170	0.210545	GO:0008538	proteasome activator activity
	all_tissues	138	0.211056	GO:0000239	pachytene
	all_tissues	138	0.211056	GO:0000289	nuclear-transcribed mRNA poly(A) tail shortening
	all_tissues	138	0.211056	GO:0000712	resolution of meiotic recombination intermediates
	all_tissues	138	0.211056	GO:0005712	chiasma
	all_tissues	138	0.211056	GO:0007060	male meiosis chromosome segregation
	all_tissues	138	0.211056	GO:0032407	MutSalpha complex binding
	all_tissues	138	0.211056	GO:0043060	meiotic metaphase I plate congression
	all_tissues	138	0.211056	GO:0045950	negative regulation of mitotic recombination
	all_tissues	138	0.211056	GO:0051257	spindle midzone assembly involved in meiosis
	all_tissues	226	0.211241	GO:0005583	fibrillar collagen
	all_tissues	68	0.211778	GO:0032786	positive regulation of RNA elongation
	all_tissues	128	0.211845	GO:0006120	mitochondrial electron transport, NADH to ubiquinone
	all_tissues	160	0.213736	GO:0012510	trans-Golgi network transport vesicle membrane
	all_tissues	114	0.214231	GO:0001674	female germ cell nucleus
	all_tissues	114	0.214231	GO:0015036	disulfide oxidoreductase activity
	all_tissues	95	0.214397	GO:0006713	glucocorticoid catabolic process
	all_tissues	221	0.214407	GO:0002246	healing during inflammatory response
	all_tissues	221	0.214407	GO:0035094	response to nicotine
	all_tissues	221	0.214407	GO:0042167	heme catabolic process
	all_tissues	221	0.214407	GO:0050896	response to stimulus
	all_tissues	77	0.214469	GO:0016973	poly(A)+ mRNA export from nucleus
	all_tissues	143	0.214521	GO:0007352	zygotic specification of dorsal/ventral axis
	all_tissues	143	0.214521	GO:0030618	transforming growth factor beta receptor, pathway-specific cytoplasmic mediator activity
	all_tissues	143	0.214521	GO:0032444	activin responsive factor complex
	all_tissues	143	0.214521	GO:0034713	type I transforming growth factor beta receptor binding
	all_tissues	143	0.214521	GO:0048340	paraxial mesoderm morphogenesis
	all_tissues	143	0.214521	GO:0051098	regulation of binding
	all_tissues	143	0.214521	GO:0060039	pericardium development
	all_tissues	143	0.214521	GO:0070412	R-SMAD binding
	all_tissues	222	0.214782	GO:0001866	NK T cell proliferation
	all_tissues	222	0.214782	GO:0005126	cytokine receptor binding
	all_tissues	222	0.214782	GO:0045062	extrathymic T cell selection
	all_tissues	222	0.214782	GO:0045580	regulation of T cell differentiation
	all_tissues	222	0.214782	GO:0050691	regulation of defense response to virus by host
	all_tissues	222	0.214782	GO:0050778	positive regulation of immune response
	all_tissues	149	0.215118	GO:0006998	nuclear envelope organization
	all_tissues	149	0.215118	GO:0030327	prenylated protein catabolic process
	all_tissues	112	0.215146	GO:0030384	phosphoinositide metabolic process
	all_tissues	403	0.215443	GO:0004032	aldehyde reductase activity
	all_tissues	403	0.215443	GO:0019853	L-ascorbic acid biosynthetic process
	all_tissues	403	0.215443	GO:0042840	D-glucuronate catabolic process
	all_tissues	403	0.215443	GO:0046185	aldehyde catabolic process
	all_tissues	403	0.215443	GO:0047939	L-glucuronate reductase activity
	all_tissues	63	0.215791	GO:0032410	negative regulation of transporter activity
	all_tissues	63	0.215791	GO:0050699	WW domain binding
	all_tissues	63	0.215791	GO:0051224	negative regulation of protein transport
	all_tissues	98	0.216507	GO:0071207	histone pre-mRNA stem-loop binding
	all_tissues	307	0.216619	GO:0033147	negative regulation of estrogen receptor signaling pathway
	all_tissues	307	0.216619	GO:0060762	regulation of branching involved in mammary gland duct morphogenesis
	all_tissues	28	0.217919	GO:0055008	cardiac muscle tissue morphogenesis
	all_tissues	81	0.219037	GO:0005674	transcription factor TFIIF complex
	all_tissues	166	0.219137	GO:0006824	cobalt ion transport
	all_tissues	166	0.219137	GO:0006882	cellular zinc ion homeostasis
	all_tissues	230	0.219862	GO:0004408	holocytochrome-c synthase activity
	all_tissues	62	0.221004	GO:0001729	ceramide kinase activity
	all_tissues	62	0.221004	GO:0046834	lipid phosphorylation
	all_tissues	664	0.221359	GO:0000085	G2 phase of mitotic cell cycle
	all_tissues	664	0.221359	GO:0006378	mRNA polyadenylation
	all_tissues	664	0.221359	GO:0006878	cellular copper ion homeostasis
	all_tissues	664	0.221359	GO:0008088	axon cargo transport
	all_tissues	664	0.221359	GO:0016322	neuron remodeling
	all_tissues	664	0.221359	GO:0033130	acetylcholine receptor binding
	all_tissues	664	0.221359	GO:0035235	ionotropic glutamate receptor signaling pathway
	all_tissues	664	0.221359	GO:0043198	dendritic shaft
	all_tissues	664	0.221359	GO:0048669	collateral sprouting in the absence of injury
	all_tissues	664	0.221359	GO:0050803	regulation of synapse structure and activity
	all_tissues	664	0.221359	GO:0051124	synaptic growth at neuromuscular junction
	all_tissues	664	0.221359	GO:0051402	neuron apoptosis
	all_tissues	664	0.221359	GO:0051563	smooth endoplasmic reticulum calcium ion homeostasis
	all_tissues	330	0.22175	GO:0005850	eukaryotic translation initiation factor 2 complex
	all_tissues	155	0.221757	GO:0015616	DNA translocase activity
	all_tissues	93	0.222777	GO:0008173	RNA methyltransferase activity
	all_tissues	220	0.222789	GO:0043461	proton-transporting ATP synthase complex assembly
	all_tissues	129	0.223001	GO:0046902	regulation of mitochondrial membrane permeability
	all_tissues	68	0.223158	GO:0019478	D-amino acid catabolic process
	all_tissues	20	0.22317	GO:0007288	sperm axoneme assembly
	all_tissues	46	0.22356	GO:0006409	tRNA export from nucleus
	all_tissues	321	0.224561	GO:0004356	glutamate-ammonia ligase activity
	all_tissues	321	0.224561	GO:0006542	glutamine biosynthetic process
	all_tissues	119	0.22534	GO:0004588	orotate phosphoribosyltransferase activity
	all_tissues	119	0.22534	GO:0004590	orotidine-5'-phosphate decarboxylase activity
	all_tissues	119	0.22534	GO:0006207	'de novo' pyrimidine base biosynthetic process
	all_tissues	119	0.22534	GO:0006222	UMP biosynthetic process
	all_tissues	134	0.225757	GO:0045672	positive regulation of osteoclast differentiation
	all_tissues	82	0.226559	GO:0001711	endodermal cell fate commitment
	all_tissues	82	0.226559	GO:0007398	ectoderm development
	all_tissues	82	0.226559	GO:0007403	glial cell fate determination
	all_tissues	82	0.226559	GO:0016342	catenin complex
	all_tissues	82	0.226559	GO:0030997	regulation of centriole-centriole cohesion
	all_tissues	82	0.226559	GO:0031528	microvillus membrane
	all_tissues	82	0.226559	GO:0035117	embryonic arm morphogenesis
	all_tissues	82	0.226559	GO:0045294	alpha-catenin binding
	all_tissues	82	0.226559	GO:0045453	bone resorption
	all_tissues	82	0.226559	GO:0048489	synaptic vesicle transport
	all_tissues	82	0.226559	GO:0050808	synapse organization
	all_tissues	82	0.226559	GO:0060492	lung induction
	all_tissues	82	0.226559	GO:0060742	epithelial cell differentiation involved in prostate gland development
	all_tissues	82	0.226559	GO:0060769	positive regulation of epithelial cell proliferation involved in prostate gland development
	all_tissues	82	0.226559	GO:0070411	I-SMAD binding
	all_tissues	43	0.22669	GO:0008046	axon guidance receptor activity
	all_tissues	43	0.22669	GO:0021631	optic nerve morphogenesis
	all_tissues	43	0.22669	GO:0048170	positive regulation of long-term neuronal synaptic plasticity
	all_tissues	257	0.227757	GO:0031932	TORC2 complex
	all_tissues	257	0.227757	GO:0032314	regulation of Rac GTPase activity
	all_tissues	257	0.227757	GO:0051896	regulation of protein kinase B signaling cascade
	all_tissues	82	0.227941	GO:0006953	acute-phase response
	all_tissues	87	0.227947	GO:0002328	pro-B cell differentiation
	all_tissues	87	0.227947	GO:0006297	nucleotide-excision repair, DNA gap filling
	all_tissues	87	0.227947	GO:0032807	DNA ligase IV complex
	all_tissues	87	0.227947	GO:0033153	T cell receptor V(D)J recombination
	all_tissues	87	0.227947	GO:0051102	DNA ligation involved in DNA recombination
	all_tissues	87	0.227947	GO:0051103	DNA ligation involved in DNA repair
	all_tissues	435	0.228339	GO:0048096	chromatin-mediated maintenance of transcription
	all_tissues	84	0.22852	GO:0004938	alpha2-adrenergic receptor activity
	all_tissues	41	0.230441	GO:0046425	regulation of JAK-STAT cascade
	all_tissues	75	0.230545	GO:0005159	insulin-like growth factor receptor binding
	all_tissues	50	0.230848	GO:0008456	alpha-N-acetylgalactosaminidase activity
	all_tissues	50	0.230848	GO:0016052	carbohydrate catabolic process
	all_tissues	50	0.230848	GO:0019377	glycolipid catabolic process
	all_tissues	133	0.230957	GO:0001508	regulation of action potential
	all_tissues	133	0.230957	GO:0045634	regulation of melanocyte differentiation
	all_tissues	133	0.230957	GO:0060158	activation of phospholipase C activity by dopamine receptor signaling pathway
	all_tissues	129	0.231537	GO:0004660	protein farnesyltransferase activity
	all_tissues	129	0.231537	GO:0008318	protein prenyltransferase activity
	all_tissues	129	0.231537	GO:0018346	protein amino acid prenylation
	all_tissues	129	0.231537	GO:0018347	protein amino acid farnesylation
	all_tissues	129	0.231537	GO:0030548	acetylcholine receptor regulator activity
	all_tissues	129	0.231537	GO:0043014	alpha-tubulin binding
	all_tissues	129	0.231537	GO:0090044	positive regulation of tubulin deacetylation
	all_tissues	129	0.231537	GO:0090045	positive regulation of deacetylase activity
	all_tissues	81	0.231616	GO:0004314	[acyl-carrier-protein] S-malonyltransferase activity
	all_tissues	202	0.231754	GO:0048598	embryonic morphogenesis
	all_tissues	101	0.231993	GO:0016486	peptide hormone processing
	all_tissues	101	0.231993	GO:0019067	viral assembly, maturation, egress, and release
	all_tissues	101	0.231993	GO:0030323	respiratory tube development
	all_tissues	101	0.231993	GO:0042089	cytokine biosynthetic process
	all_tissues	101	0.231993	GO:0042277	peptide binding
	all_tissues	155	0.232378	GO:0016705	oxidoreductase activity, acting on paired donors, with incorporation or reduction of molecular oxygen
	all_tissues	466	0.232671	GO:0016291	acyl-CoA thioesterase activity
	all_tissues	248	0.233152	GO:0004452	isopentenyl-diphosphate delta-isomerase activity
	all_tissues	159	0.233275	GO:0060487	lung epithelial cell differentiation
	all_tissues	179	0.233813	GO:0051301	cell division
	all_tissues	162	0.234747	GO:0045626	negative regulation of T-helper 1 cell differentiation
	all_tissues	162	0.234747	GO:0045630	positive regulation of T-helper 2 cell differentiation
	all_tissues	250	0.235613	GO:0000138	Golgi trans cisterna
	all_tissues	250	0.235613	GO:0002064	epithelial cell development
	all_tissues	250	0.235613	GO:0002526	acute inflammatory response
	all_tissues	250	0.235613	GO:0003831	beta-N-acetylglucosaminylglycopeptide beta-1,4-galactosyltransferase activity
	all_tissues	250	0.235613	GO:0003945	N-acetyllactosamine synthase activity
	all_tissues	250	0.235613	GO:0004461	lactose synthase activity
	all_tissues	250	0.235613	GO:0005989	lactose biosynthetic process
	all_tissues	250	0.235613	GO:0006496	protein amino acid terminal N-glycosylation
	all_tissues	250	0.235613	GO:0009101	glycoprotein biosynthetic process
	all_tissues	250	0.235613	GO:0030112	glycocalyx
	all_tissues	250	0.235613	GO:0031526	brush border membrane
	all_tissues	250	0.235613	GO:0045136	development of secondary sexual characteristics
	all_tissues	250	0.235613	GO:0060046	regulation of acrosome reaction
	all_tissues	250	0.235613	GO:0060054	positive regulation of epithelial cell proliferation involved in wound healing
	all_tissues	250	0.235613	GO:0060055	angiogenesis involved in wound healing
	all_tissues	250	0.235613	GO:0060058	positive regulation of apoptosis involved in mammary gland involution
	all_tissues	195	0.235763	GO:0008670	2,4-dienoyl-CoA reductase (NADPH) activity
	all_tissues	195	0.235763	GO:0070402	NADPH binding
	all_tissues	103	0.236296	GO:0005684	U2-type spliceosomal complex
	all_tissues	54	0.237004	GO:0032790	ribosome disassembly
	all_tissues	92	0.237795	GO:0004825	methionine-tRNA ligase activity
	all_tissues	92	0.237795	GO:0006431	methionyl-tRNA aminoacylation
	all_tissues	111	0.238183	GO:0004065	arylsulfatase activity
	all_tissues	115	0.239311	GO:0002669	positive regulation of T cell anergy
	all_tissues	115	0.239311	GO:0046642	negative regulation of alpha-beta T cell proliferation
	all_tissues	281	0.239373	GO:0003912	DNA nucleotidylexotransferase activity
	all_tissues	281	0.239373	GO:0005876	spindle microtubule
	all_tissues	180	0.239891	GO:0004683	calmodulin-dependent protein kinase activity
	all_tissues	144	0.239994	GO:0003014	renal system process
	all_tissues	144	0.239994	GO:0006264	mitochondrial DNA replication
	all_tissues	144	0.239994	GO:0009200	deoxyribonucleoside triphosphate metabolic process
	all_tissues	49	0.240604	GO:0003720	telomerase activity
	all_tissues	49	0.240604	GO:0005697	telomerase holoenzyme complex
	all_tissues	49	0.240604	GO:0060430	lung saccule development
	all_tissues	897	0.24078	GO:0006805	xenobiotic metabolic process
	all_tissues	897	0.24078	GO:0017171	serine hydrolase activity
	all_tissues	897	0.24078	GO:0042301	phosphate binding
	all_tissues	130	0.241689	GO:0014889	muscle atrophy
	all_tissues	130	0.241689	GO:0048936	peripheral nervous system neuron axonogenesis
	all_tissues	525	0.241754	GO:0004333	fumarate hydratase activity
	all_tissues	525	0.241754	GO:0006106	fumarate metabolic process
	all_tissues	525	0.241754	GO:0045239	tricarboxylic acid cycle enzyme complex
	all_tissues	51	0.242084	GO:0003865	3-oxo-5-alpha-steroid 4-dehydrogenase activity
	all_tissues	51	0.242084	GO:0006702	androgen biosynthetic process
	all_tissues	286	0.244679	GO:0033119	negative regulation of RNA splicing
	all_tissues	737	0.245179	GO:0001887	selenium metabolic process
	all_tissues	147	0.245555	GO:0030914	STAGA complex
	all_tissues	322	0.245612	GO:0030292	protein tyrosine kinase inhibitor activity
	all_tissues	66	0.245775	GO:0046324	regulation of glucose import
	all_tissues	90	0.245799	GO:0032715	negative regulation of interleukin-6 production
	all_tissues	90	0.245799	GO:0032720	negative regulation of tumor necrosis factor production
	all_tissues	81	0.245894	GO:0006626	protein targeting to mitochondrion
	all_tissues	81	0.245894	GO:0042719	mitochondrial intermembrane space protein transporter complex
	all_tissues	81	0.245894	GO:0045039	protein import into mitochondrial inner membrane
	all_tissues	81	0.245894	GO:0065002	intracellular protein transmembrane transport
	all_tissues	1497	0.245976	GO:0010898	positive regulation of triglyceride catabolic process
	all_tissues	123	0.246061	GO:0006621	protein retention in ER lumen
	all_tissues	123	0.246061	GO:0046923	ER retention sequence binding
	all_tissues	243	0.246575	GO:0004030	aldehyde dehydrogenase [NAD(P)+] activity
	all_tissues	243	0.246575	GO:0006081	cellular aldehyde metabolic process
	all_tissues	41	0.247045	GO:0030321	transepithelial chloride transport
	all_tissues	41	0.247045	GO:0070634	transepithelial ammonium transport
	all_tissues	55	0.247162	GO:0042799	histone methyltransferase activity (H4-K20 specific)
	all_tissues	123	0.247932	GO:0008425	2-polyprenyl-6-methoxy-1,4-benzoquinone methyltransferase activity
	all_tissues	68	0.248138	GO:0005031	tumor necrosis factor receptor activity
	all_tissues	68	0.248138	GO:0042742	defense response to bacterium
	all_tissues	82	0.248294	GO:0032237	activation of store-operated calcium channel activity
	all_tissues	78	0.248776	GO:0004728	receptor signaling protein tyrosine phosphatase activity
	all_tissues	78	0.248776	GO:0045597	positive regulation of cell differentiation
	all_tissues	78	0.248776	GO:0048870	cell motility
	all_tissues	78	0.248776	GO:0060674	placenta blood vessel development
	all_tissues	371	0.249242	GO:0000055	ribosomal large subunit export from nucleus
	all_tissues	371	0.249242	GO:0000056	ribosomal small subunit export from nucleus
	all_tissues	371	0.249242	GO:0001652	granular component
	all_tissues	371	0.249242	GO:0006407	rRNA export from nucleus
	all_tissues	371	0.249242	GO:0010825	positive regulation of centrosome duplication
	all_tissues	371	0.249242	GO:0010826	negative regulation of centrosome duplication
	all_tissues	371	0.249242	GO:0031328	positive regulation of cellular biosynthetic process
	all_tissues	371	0.249242	GO:0031616	spindle pole centrosome
	all_tissues	371	0.249242	GO:0043023	ribosomal large subunit binding
	all_tissues	371	0.249242	GO:0043024	ribosomal small subunit binding
	all_tissues	371	0.249242	GO:0043516	regulation of DNA damage response, signal transduction by p53 class mediator
	all_tissues	148	0.249441	GO:0004831	tyrosine-tRNA ligase activity
	all_tissues	148	0.249441	GO:0006437	tyrosyl-tRNA aminoacylation
	all_tissues	241	0.25159	GO:0002036	regulation of L-glutamate transport
	all_tissues	406	0.251737	GO:0005614	interstitial matrix
	all_tissues	414	0.251882	GO:0035226	glutamate-cysteine ligase catalytic subunit binding
	all_tissues	414	0.251882	GO:0035229	positive regulation of glutamate-cysteine ligase activity
	all_tissues	154	0.252439	GO:0070535	histone H2A K63-linked ubiquitination
	all_tissues	134	0.252512	GO:0042102	positive regulation of T cell proliferation
	all_tissues	224	0.252993	GO:0003857	3-hydroxyacyl-CoA dehydrogenase activity
	all_tissues	69	0.25304	GO:0032422	purine-rich negative regulatory element binding
	all_tissues	1038	0.253243	GO:0001960	negative regulation of cytokine-mediated signaling pathway
	all_tissues	1038	0.253243	GO:0010524	positive regulation of calcium ion transport into cytosol
	all_tissues	1038	0.253243	GO:0030193	regulation of blood coagulation
	all_tissues	1038	0.253243	GO:0031295	T cell costimulation
	all_tissues	1038	0.253243	GO:0032570	response to progesterone stimulus
	all_tissues	1038	0.253243	GO:0033137	negative regulation of peptidyl-serine phosphorylation
	all_tissues	1038	0.253243	GO:0033138	positive regulation of peptidyl-serine phosphorylation
	all_tissues	1038	0.253243	GO:0033484	nitric oxide homeostasis
	all_tissues	1038	0.253243	GO:0042524	negative regulation of tyrosine phosphorylation of Stat5 protein
	all_tissues	1038	0.253243	GO:0045019	negative regulation of nitric oxide biosynthetic process
	all_tissues	1038	0.253243	GO:0045907	positive regulation of vasoconstriction
	all_tissues	1038	0.253243	GO:0046426	negative regulation of JAK-STAT cascade
	all_tissues	1038	0.253243	GO:0048554	positive regulation of metalloenzyme activity
	all_tissues	1038	0.253243	GO:0050998	nitric-oxide synthase binding
	all_tissues	1038	0.253243	GO:0052547	regulation of peptidase activity
	all_tissues	1038	0.253243	GO:0060056	mammary gland involution
	all_tissues	1038	0.253243	GO:0070836	caveola assembly
	all_tissues	140	0.253419	GO:0016679	oxidoreductase activity, acting on diphenols and related substances as donors
	all_tissues	65	0.253849	GO:0070652	HAUS complex
	all_tissues	174	0.253945	GO:0008486	diphosphoinositol-polyphosphate diphosphatase activity
	all_tissues	165	0.254122	GO:0048771	tissue remodeling
	all_tissues	51	0.254225	GO:0007172	signal complex assembly
	all_tissues	51	0.254225	GO:0040023	establishment of nucleus localization
	all_tissues	51	0.254225	GO:0046621	negative regulation of organ growth
	all_tissues	51	0.254225	GO:0050771	negative regulation of axonogenesis
	all_tissues	51	0.254225	GO:0051964	negative regulation of synaptogenesis
	all_tissues	172	0.254342	GO:0060816	random inactivation of X chromosome
	all_tissues	34	0.25475	GO:0042623	ATPase activity, coupled
	all_tissues	70	0.254846	GO:0043398	HLH domain binding
	all_tissues	212	0.254864	GO:0015027	coreceptor, soluble ligand activity
	all_tissues	251	0.255735	GO:0001817	regulation of cytokine production
	all_tissues	100	0.255933	GO:0001673	male germ cell nucleus
	all_tissues	100	0.255933	GO:0005662	DNA replication factor A complex
	all_tissues	66	0.256762	GO:0008251	tRNA-specific adenosine deaminase activity
	all_tissues	162	0.256842	GO:0016805	dipeptidase activity
	all_tissues	723	0.257257	GO:0004591	oxoglutarate dehydrogenase (succinyl-transferring) activity
	all_tissues	57	0.258059	GO:0016471	vacuolar proton-transporting V-type ATPase complex
	all_tissues	107	0.258089	GO:0010989	negative regulation of low-density lipoprotein particle clearance
	all_tissues	107	0.258089	GO:0031648	protein destabilization
	all_tissues	107	0.258089	GO:0032803	regulation of low-density lipoprotein receptor catabolic process
	all_tissues	262	0.258859	GO:0051014	actin filament severing
	all_tissues	29	0.259326	GO:0001835	blastocyst hatching
	all_tissues	203	0.259453	GO:0001523	retinoid metabolic process
	all_tissues	203	0.259453	GO:0005504	fatty acid binding
	all_tissues	203	0.259453	GO:0006069	ethanol oxidation
	all_tissues	203	0.259453	GO:0018119	peptidyl-cysteine S-nitrosylation
	all_tissues	203	0.259453	GO:0018467	formaldehyde dehydrogenase activity
	all_tissues	203	0.259453	GO:0045777	positive regulation of blood pressure
	all_tissues	203	0.259453	GO:0046294	formaldehyde catabolic process
	all_tissues	203	0.259453	GO:0051409	response to nitrosative stress
	all_tissues	203	0.259453	GO:0051903	S-(hydroxymethyl)glutathione dehydrogenase activity
	all_tissues	80	0.259897	GO:0045404	positive regulation of interleukin-4 biosynthetic process
	all_tissues	50	0.2599	GO:0045786	negative regulation of cell cycle
	all_tissues	154	0.260309	GO:0031902	late endosome membrane
	all_tissues	183	0.260402	GO:0008458	carnitine O-octanoyltransferase activity
	all_tissues	183	0.260402	GO:0015908	fatty acid transport
	all_tissues	39	0.260545	GO:0042153	RPTP-like protein binding
	all_tissues	22	0.260823	GO:0006473	protein amino acid acetylation
	all_tissues	22	0.260823	GO:0043981	histone H4-K5 acetylation
	all_tissues	22	0.260823	GO:0043982	histone H4-K8 acetylation
	all_tissues	22	0.260823	GO:0043983	histone H4-K12 acetylation
	all_tissues	872	0.261003	GO:0022409	positive regulation of cell-cell adhesion
	all_tissues	872	0.261003	GO:0034405	response to fluid shear stress
	all_tissues	872	0.261003	GO:0045787	positive regulation of cell cycle
	all_tissues	872	0.261003	GO:0046697	decidualization
	all_tissues	872	0.261003	GO:0050693	LBD domain binding
	all_tissues	33	0.261393	GO:0005171	hepatocyte growth factor receptor binding
	all_tissues	33	0.261393	GO:0040029	regulation of gene expression, epigenetic
	all_tissues	33	0.261393	GO:0045086	positive regulation of interleukin-2 biosynthetic process
	all_tissues	33	0.261393	GO:0050715	positive regulation of cytokine secretion
	all_tissues	123	0.261522	GO:0004756	selenide, water dikinase activity
	all_tissues	108	0.262587	GO:0030836	positive regulation of actin filament depolymerization
	all_tissues	306	0.26266	GO:0070059	apoptosis in response to endoplasmic reticulum stress
	all_tissues	235	0.26494	GO:0008156	negative regulation of DNA replication
	all_tissues	132	0.265555	GO:0001893	maternal placenta development
	all_tissues	132	0.265555	GO:0033673	negative regulation of kinase activity
	all_tissues	132	0.265555	GO:0034614	cellular response to reactive oxygen species
	all_tissues	114	0.266272	GO:0000153	cytoplasmic ubiquitin ligase complex
	all_tissues	378	0.267202	GO:0004459	L-lactate dehydrogenase activity
	all_tissues	378	0.267202	GO:0006096	glycolysis
	all_tissues	114	0.269103	GO:0004923	leukemia inhibitory factor receptor activity
	all_tissues	114	0.269103	GO:0005127	ciliary neurotrophic factor receptor binding
	all_tissues	114	0.269103	GO:0048861	leukemia inhibitory factor signaling pathway
	all_tissues	114	0.269103	GO:0070120	ciliary neurotrophic factor-mediated signaling pathway
	all_tissues	130	0.269104	GO:0046620	regulation of organ growth
	all_tissues	130	0.269104	GO:0060323	head morphogenesis
	all_tissues	210	0.269918	GO:0045603	positive regulation of endothelial cell differentiation
	all_tissues	59	0.270028	GO:0008419	RNA lariat debranching enzyme activity
	all_tissues	79	0.270509	GO:0002089	lens morphogenesis in camera-type eye
	all_tissues	79	0.270509	GO:0021772	olfactory bulb development
	all_tissues	79	0.270509	GO:0022011	myelination in the peripheral nervous system
	all_tissues	79	0.270509	GO:0032926	negative regulation of activin receptor signaling pathway
	all_tissues	79	0.270509	GO:0043585	nose morphogenesis
	all_tissues	79	0.270509	GO:0046811	histone deacetylase inhibitor activity
	all_tissues	79	0.270509	GO:0060349	bone morphogenesis
	all_tissues	79	0.270509	GO:0070208	protein heterotrimerization
	all_tissues	122	0.270558	GO:0030121	AP-1 adaptor complex
	all_tissues	122	0.270558	GO:0030276	clathrin binding
	all_tissues	47	0.270904	GO:0015012	heparan sulfate proteoglycan biosynthetic process
	all_tissues	308	0.271361	GO:0005164	tumor necrosis factor receptor binding
	all_tissues	308	0.271361	GO:0033829	O-fucosylpeptide 3-beta-N-acetylglucosaminyltransferase activity
	all_tissues	101	0.271414	GO:0001671	ATPase activator activity
	all_tissues	225	0.271949	GO:0004602	glutathione peroxidase activity
	all_tissues	96	0.273445	GO:0000235	astral microtubule
	all_tissues	96	0.273445	GO:0007405	neuroblast proliferation
	all_tissues	96	0.273445	GO:0008090	retrograde axon cargo transport
	all_tissues	96	0.273445	GO:0021540	corpus callosum morphogenesis
	all_tissues	96	0.273445	GO:0031023	microtubule organizing center organization
	all_tissues	96	0.273445	GO:0047496	vesicle transport along microtubule
	all_tissues	96	0.273445	GO:0051081	nuclear envelope disassembly
	all_tissues	57	0.274175	GO:0004816	asparagine-tRNA ligase activity
	all_tissues	57	0.274175	GO:0006421	asparaginyl-tRNA aminoacylation
	all_tissues	27	0.27422	GO:0042990	regulation of transcription factor import into nucleus
	all_tissues	45	0.275727	GO:0007006	mitochondrial membrane organization
	all_tissues	45	0.275727	GO:0021522	spinal cord motor neuron differentiation
	all_tissues	45	0.275727	GO:0050881	musculoskeletal movement
	all_tissues	45	0.275727	GO:0050884	neuromuscular process controlling posture
	all_tissues	45	0.275727	GO:0051348	negative regulation of transferase activity
	all_tissues	45	0.275727	GO:0051935	glutamate uptake involved in synaptic transmission
	all_tissues	140	0.275896	GO:0005969	serine-pyruvate aminotransferase complex
	all_tissues	34	0.276334	GO:0016287	glycerone-phosphate O-acyltransferase activity
	all_tissues	34	0.276334	GO:0021587	cerebellum morphogenesis
	all_tissues	105	0.276702	GO:0001530	lipopolysaccharide binding
	all_tissues	189	0.276747	GO:0031576	G2/M transition checkpoint
	all_tissues	77	0.277103	GO:0031513	nonmotile primary cilium
	all_tissues	77	0.277103	GO:0048210	Golgi vesicle fusion to target membrane
	all_tissues	76	0.277325	GO:0006383	transcription from RNA polymerase III promoter
	all_tissues	51	0.277892	GO:0000338	protein deneddylation
	all_tissues	79	0.278159	GO:0006325	chromatin organization
	all_tissues	83	0.278211	GO:0042311	vasodilation
	all_tissues	83	0.278551	GO:0031083	BLOC-1 complex
	all_tissues	247	0.278652	GO:0014037	Schwann cell differentiation
	all_tissues	247	0.278652	GO:0045682	regulation of epidermis development
	all_tissues	88	0.278766	GO:0017108	5'-flap endonuclease activity
	all_tissues	88	0.278766	GO:0043137	DNA replication, removal of RNA primer
	all_tissues	265	0.279091	GO:0019788	NEDD8 ligase activity
	all_tissues	265	0.279091	GO:0045116	protein neddylation
	all_tissues	95	0.279728	GO:0006235	dTTP biosynthetic process
	all_tissues	82	0.280113	GO:0051018	protein kinase A binding
	all_tissues	198	0.280139	GO:0005869	dynactin complex
	all_tissues	72	0.280704	GO:0033993	response to lipid
	all_tissues	86	0.28193	GO:0005763	mitochondrial small ribosomal subunit
	all_tissues	219	0.282024	GO:0019509	L-methionine salvage from methylthioadenosine
	all_tissues	219	0.282024	GO:0051213	dioxygenase activity
	all_tissues	187	0.282093	GO:0032330	regulation of chondrocyte differentiation
	all_tissues	187	0.282093	GO:0070306	lens fiber cell differentiation
	all_tissues	310	0.282366	GO:0008531	riboflavin kinase activity
	all_tissues	310	0.282366	GO:0009231	riboflavin biosynthetic process
	all_tissues	137	0.282612	GO:0004014	adenosylmethionine decarboxylase activity
	all_tissues	137	0.282612	GO:0006597	spermine biosynthetic process
	all_tissues	137	0.282612	GO:0008295	spermidine biosynthetic process
	all_tissues	57	0.283158	GO:0007624	ultradian rhythm
	all_tissues	231	0.284275	GO:0019865	immunoglobulin binding
	all_tissues	231	0.284275	GO:0031589	cell-substrate adhesion
	all_tissues	364	0.284366	GO:0004069	L-aspartate:2-oxoglutarate aminotransferase activity
	all_tissues	364	0.284366	GO:0006114	glycerol biosynthetic process
	all_tissues	364	0.284366	GO:0006532	aspartate biosynthetic process
	all_tissues	364	0.284366	GO:0006533	aspartate catabolic process
	all_tissues	364	0.284366	GO:0019550	glutamate catabolic process to aspartate
	all_tissues	364	0.284366	GO:0019551	glutamate catabolic process to 2-oxoglutarate
	all_tissues	364	0.284366	GO:0055089	fatty acid homeostasis
	all_tissues	164	0.287071	GO:0006390	transcription from mitochondrial promoter
	all_tissues	36	0.287741	GO:0005528	FK506 binding
	all_tissues	36	0.287741	GO:0051209	release of sequestered calcium ion into cytosol
	all_tissues	131	0.287915	GO:0032355	response to estradiol stimulus
	all_tissues	92	0.29043	GO:0006984	ER-nucleus signaling pathway
	all_tissues	92	0.29043	GO:0048155	S100 alpha binding
	all_tissues	83	0.292464	GO:0006200	ATP catabolic process
	all_tissues	83	0.292464	GO:0042776	mitochondrial ATP synthesis coupled proton transport
	all_tissues	46	0.292849	GO:0030296	protein tyrosine kinase activator activity
	all_tissues	28	0.293037	GO:0005093	Rab GDP-dissociation inhibitor activity
	all_tissues	29	0.294172	GO:0000104	succinate dehydrogenase activity
	all_tissues	136	0.294449	GO:0016528	sarcoplasm
	all_tissues	136	0.294449	GO:0048812	neuron projection morphogenesis
	all_tissues	205	0.294849	GO:0001600	endothelin-B receptor activity
	all_tissues	205	0.294849	GO:0007422	peripheral nervous system development
	all_tissues	205	0.294849	GO:0007497	posterior midgut development
	all_tissues	205	0.294849	GO:0014826	vein smooth muscle contraction
	all_tissues	205	0.294849	GO:0048066	developmental pigmentation
	all_tissues	205	0.294849	GO:0048246	macrophage chemotaxis
	all_tissues	47	0.295204	GO:0017147	Wnt-protein binding
	all_tissues	47	0.295204	GO:0042813	Wnt receptor activity
	all_tissues	137	0.295885	GO:0015670	carbon dioxide transport
	all_tissues	137	0.295885	GO:0015696	ammonium transport
	all_tissues	137	0.295885	GO:0051739	ammonia transmembrane transporter activity
	all_tissues	116	0.29673	GO:0019843	rRNA binding
	all_tissues	61	0.296755	GO:0043537	negative regulation of blood vessel endothelial cell migration
	all_tissues	123	0.297242	GO:0000027	ribosomal large subunit assembly
	all_tissues	123	0.297242	GO:0010458	exit from mitosis
	all_tissues	123	0.297242	GO:0021554	optic nerve development
	all_tissues	117	0.297542	GO:0006744	ubiquinone biosynthetic process
	all_tissues	117	0.297542	GO:0016709	oxidoreductase activity, acting on paired donors, with incorporation or reduction of molecular oxygen, NADH or NADPH as one donor, and incorporation of one atom of oxygen
	all_tissues	168	0.29878	GO:0014912	negative regulation of smooth muscle cell migration
	all_tissues	168	0.29878	GO:0031434	mitogen-activated protein kinase kinase binding
	all_tissues	168	0.29878	GO:0031665	negative regulation of lipopolysaccharide-mediated signaling pathway
	all_tissues	168	0.29878	GO:0043405	regulation of MAP kinase activity
	all_tissues	168	0.29878	GO:0048662	negative regulation of smooth muscle cell proliferation
	all_tissues	46	0.299105	GO:0019048	virus-host interaction
	all_tissues	46	0.299105	GO:0045070	positive regulation of viral genome replication
	all_tissues	78	0.299225	GO:0004566	beta-glucuronidase activity
	all_tissues	160	0.300027	GO:0008121	ubiquinol-cytochrome-c reductase activity
	all_tissues	624	0.300191	GO:0004370	glycerol kinase activity
	all_tissues	90	0.300859	GO:0000109	nucleotide-excision repair complex
	all_tissues	90	0.300859	GO:0006283	transcription-coupled nucleotide-excision repair
	all_tissues	38	0.301192	GO:0008594	photoreceptor cell morphogenesis
	all_tissues	38	0.301192	GO:0009416	response to light stimulus
	all_tissues	38	0.301192	GO:0060060	post-embryonic retina morphogenesis in camera-type eye
	all_tissues	52	0.301308	GO:0016482	cytoplasmic transport
	all_tissues	52	0.301308	GO:0048025	negative regulation of nuclear mRNA splicing, via spliceosome
	all_tissues	177	0.301791	GO:0042994	cytoplasmic sequestering of transcription factor
	all_tissues	70	0.30222	GO:0009956	radial pattern formation
	all_tissues	70	0.30222	GO:0060849	regulation of transcription involved in lymphatic endothelial cell fate commitment
	all_tissues	71	0.302555	GO:0016504	peptidase activator activity
	all_tissues	109	0.302683	GO:0000302	response to reactive oxygen species
	all_tissues	109	0.302683	GO:0008379	thioredoxin peroxidase activity
	all_tissues	109	0.302683	GO:0032872	regulation of stress-activated MAPK cascade
	all_tissues	109	0.302683	GO:0042345	regulation of NF-kappaB import into nucleus
	all_tissues	115	0.302938	GO:0004860	protein kinase inhibitor activity
	all_tissues	115	0.302938	GO:0042326	negative regulation of phosphorylation
	all_tissues	79	0.303025	GO:0004950	chemokine receptor activity
	all_tissues	214	0.303725	GO:0005584	collagen type I
	all_tissues	214	0.303725	GO:0043589	skin morphogenesis
	all_tissues	90	0.304429	GO:0046208	spermine catabolic process
	all_tissues	90	0.304429	GO:0046592	polyamine oxidase activity
	all_tissues	230	0.304817	GO:0000084	S phase of mitotic cell cycle
	all_tissues	230	0.304817	GO:0006398	histone mRNA 3'-end processing
	all_tissues	230	0.304817	GO:0071209	U7 snRNA binding
	all_tissues	207	0.305675	GO:0001543	ovarian follicle rupture
	all_tissues	207	0.305675	GO:0030728	ovulation
	all_tissues	93	0.305828	GO:0004379	glycylpeptide N-tetradecanoyltransferase activity
	all_tissues	93	0.305828	GO:0006499	N-terminal protein myristoylation
	all_tissues	68	0.305957	GO:0046683	response to organophosphorus
	all_tissues	73	0.306971	GO:0030014	CCR4-NOT complex
	all_tissues	268	0.307058	GO:0015097	mercury ion transmembrane transporter activity
	all_tissues	268	0.307058	GO:0015694	mercury ion transport
	all_tissues	40	0.307161	GO:0004300	enoyl-CoA hydratase activity
	all_tissues	66	0.307519	GO:0016743	carboxyl- or carbamoyltransferase activity
	all_tissues	65	0.307969	GO:0031575	G1/S transition checkpoint
	all_tissues	231	0.308241	GO:0008424	glycoprotein 6-alpha-L-fucosyltransferase activity
	all_tissues	231	0.308241	GO:0033578	protein amino acid glycosylation in Golgi
	all_tissues	231	0.308241	GO:0043112	receptor metabolic process
	all_tissues	64	0.308474	GO:0008073	ornithine decarboxylase inhibitor activity
	all_tissues	74	0.309059	GO:0035037	sperm entry
	all_tissues	60	0.309062	GO:0004332	fructose-bisphosphate aldolase activity
	all_tissues	60	0.309062	GO:0006116	NADH oxidation
	all_tissues	60	0.309062	GO:0030388	fructose 1,6-bisphosphate metabolic process
	all_tissues	60	0.309062	GO:0070061	fructose binding
	all_tissues	60	0.309062	GO:0070072	vacuolar proton-transporting V-type ATPase complex assembly
	all_tissues	424	0.309255	GO:0008410	CoA-transferase activity
	all_tissues	424	0.309255	GO:0046952	ketone body catabolic process
	all_tissues	144	0.309579	GO:0004174	electron-transferring-flavoprotein dehydrogenase activity
	all_tissues	144	0.309579	GO:0031305	integral to mitochondrial inner membrane
	all_tissues	144	0.309579	GO:0048039	ubiquinone binding
	all_tissues	83	0.310549	GO:0004139	deoxyribose-phosphate aldolase activity
	all_tissues	83	0.310549	GO:0009264	deoxyribonucleotide catabolic process
	all_tissues	83	0.310549	GO:0046121	deoxyribonucleoside catabolic process
	all_tissues	302	0.311537	GO:0010040	response to iron(II) ion
	all_tissues	53	0.311704	GO:0005779	integral to peroxisomal membrane
	all_tissues	53	0.311704	GO:0016560	protein import into peroxisome matrix, docking
	all_tissues	53	0.311704	GO:0021795	cerebral cortex cell migration
	all_tissues	53	0.311704	GO:0060152	microtubule-based peroxisome localization
	all_tissues	55	0.312147	GO:0032592	integral to mitochondrial membrane
	all_tissues	55	0.312147	GO:0033615	mitochondrial proton-transporting ATP synthase complex assembly
	all_tissues	38	0.31215	GO:0046632	alpha-beta T cell differentiation
	all_tissues	528	0.313059	GO:0018401	peptidyl-proline hydroxylation to 4-hydroxy-L-proline
	all_tissues	50	0.313394	GO:0009303	rRNA transcription
	all_tissues	67	0.313506	GO:0000492	box C/D snoRNP assembly
	all_tissues	67	0.313506	GO:0022626	cytosolic ribosome
	all_tissues	67	0.313506	GO:0048786	presynaptic active zone
	all_tissues	117	0.313887	GO:0004654	polyribonucleotide nucleotidyltransferase activity
	all_tissues	117	0.313887	GO:0005758	mitochondrial intermembrane space
	all_tissues	33	0.314402	GO:0003215	cardiac right ventricle morphogenesis
	all_tissues	33	0.314402	GO:0003350	pulmonary myocardium development
	all_tissues	33	0.314402	GO:0030215	semaphorin receptor binding
	all_tissues	33	0.314402	GO:0060174	limb bud formation
	all_tissues	302	0.314538	GO:0031929	TOR signaling pathway
	all_tissues	302	0.314538	GO:0042274	ribosomal small subunit biogenesis
	all_tissues	112	0.314684	GO:0004810	tRNA adenylyltransferase activity
	all_tissues	112	0.314684	GO:0042780	tRNA 3'-end processing
	all_tissues	151	0.314861	GO:0009156	ribonucleoside monophosphate biosynthetic process
	all_tissues	151	0.314861	GO:0044249	cellular biosynthetic process
	all_tissues	14	0.316279	GO:0003688	DNA replication origin binding
	all_tissues	123	0.31672	GO:0000792	heterochromatin
	all_tissues	123	0.31672	GO:0003918	DNA topoisomerase (ATP-hydrolyzing) activity
	all_tissues	36	0.316772	GO:0001540	beta-amyloid binding
	all_tissues	155	0.316903	GO:0034599	cellular response to oxidative stress
	all_tissues	305	0.317308	GO:0004180	carboxypeptidase activity
	all_tissues	43	0.317734	GO:0003823	antigen binding
	all_tissues	43	0.317734	GO:0017033	DNA topoisomerase I binding
	all_tissues	43	0.317734	GO:0051457	maintenance of protein location in nucleus
	all_tissues	429	0.317802	GO:0034417	bisphosphoglycerate 3-phosphatase activity
	all_tissues	50	0.318224	GO:0033033	negative regulation of myeloid cell apoptosis
	all_tissues	50	0.318224	GO:0048822	enucleate erythrocyte development
	all_tissues	90	0.318294	GO:0004315	3-oxoacyl-[acyl-carrier-protein] synthase activity
	all_tissues	90	0.318294	GO:0051790	short-chain fatty acid biosynthetic process
	all_tissues	90	0.318294	GO:0051792	medium-chain fatty acid biosynthetic process
	all_tissues	66	0.318423	GO:0005914	spot adherens junction
	all_tissues	192	0.31903	GO:0015693	magnesium ion transport
	all_tissues	280	0.319257	GO:0004768	stearoyl-CoA 9-desaturase activity
	all_tissues	160	0.320353	GO:0046512	sphingosine biosynthetic process
	all_tissues	160	0.320353	GO:0046513	ceramide biosynthetic process
	all_tissues	49	0.320468	GO:0004808	tRNA (5-methylaminomethyl-2-thiouridylate)-methyltransferase activity
	all_tissues	23	0.32047	GO:0048536	spleen development
	all_tissues	111	0.320484	GO:0017069	snRNA binding
	all_tissues	141	0.320672	GO:0007182	common-partner SMAD protein phosphorylation
	all_tissues	141	0.320672	GO:0007184	SMAD protein nuclear translocation
	all_tissues	141	0.320672	GO:0008091	spectrin
	all_tissues	141	0.320672	GO:0032437	cuticular plate
	all_tissues	82	0.320757	GO:0002902	regulation of B cell apoptosis
	all_tissues	82	0.320757	GO:0016314	phosphatidylinositol-3,4,5-trisphosphate 3-phosphatase activity
	all_tissues	82	0.320757	GO:0031647	regulation of protein stability
	all_tissues	82	0.320757	GO:0033032	regulation of myeloid cell apoptosis
	all_tissues	82	0.320757	GO:0046855	inositol phosphate dephosphorylation
	all_tissues	82	0.320757	GO:0046856	phosphoinositide dephosphorylation
	all_tissues	82	0.320757	GO:0051717	inositol-1,3,4,5-tetrakisphosphate 3-phosphatase activity
	all_tissues	82	0.320757	GO:0051800	phosphatidylinositol-3,4-bisphosphate 3-phosphatase activity
	all_tissues	82	0.320757	GO:0051895	negative regulation of focal adhesion assembly
	all_tissues	28	0.321292	GO:0004748	ribonucleoside-diphosphate reductase activity
	all_tissues	28	0.321292	GO:0009186	deoxyribonucleoside diphosphate metabolic process
	all_tissues	28	0.321292	GO:0009263	deoxyribonucleotide biosynthetic process
	all_tissues	28	0.321292	GO:0016959	class I ribonucleotide reductase activity
	all_tissues	28	0.321292	GO:0051290	protein heterotetramerization
	all_tissues	27	0.321516	GO:0006474	N-terminal protein amino acid acetylation
	all_tissues	238	0.322207	GO:0009056	catabolic process
	all_tissues	73	0.323339	GO:0048318	axial mesoderm development
	all_tissues	25	0.323419	GO:0035068	micro-ribonucleoprotein complex
	all_tissues	25	0.323419	GO:0035278	negative regulation of translation involved in gene silencing by miRNA
	all_tissues	230	0.323997	GO:0045576	mast cell activation
	all_tissues	128	0.324144	GO:0002071	glandular epithelial cell maturation
	all_tissues	128	0.324144	GO:0006637	acyl-CoA metabolic process
	all_tissues	128	0.324144	GO:0046339	diacylglycerol metabolic process
	all_tissues	54	0.324646	GO:0048644	muscle organ morphogenesis
	all_tissues	151	0.325165	GO:0004826	phenylalanine-tRNA ligase activity
	all_tissues	151	0.325165	GO:0006432	phenylalanyl-tRNA aminoacylation
	all_tissues	35	0.325772	GO:0001739	sex chromatin
	all_tissues	340	0.32634	GO:0007088	regulation of mitosis
	all_tissues	340	0.32634	GO:0030742	GTP-dependent protein binding
	all_tissues	340	0.32634	GO:0034332	adherens junction organization
	all_tissues	340	0.32634	GO:0035088	establishment or maintenance of apical/basal cell polarity
	all_tissues	340	0.32634	GO:0048664	neuron fate determination
	all_tissues	340	0.32634	GO:0051647	nucleus localization
	all_tissues	61	0.326365	GO:0008191	metalloendopeptidase inhibitor activity
	all_tissues	61	0.326365	GO:0051045	negative regulation of membrane protein ectodomain proteolysis
	all_tissues	112	0.327364	GO:0031514	motile secondary cilium
	all_tissues	112	0.327364	GO:0035058	sensory cilium assembly
	all_tissues	112	0.327364	GO:0035176	social behavior
	all_tissues	112	0.327364	GO:0060296	regulation of cilium beat frequency involved in ciliary motility
	all_tissues	54	0.328181	GO:0050872	white fat cell differentiation
	all_tissues	27	0.328396	GO:0001659	temperature homeostasis
	all_tissues	27	0.328396	GO:0004466	long-chain-acyl-CoA dehydrogenase activity
	all_tissues	27	0.328396	GO:0016401	palmitoyl-CoA oxidase activity
	all_tissues	27	0.328396	GO:0019254	carnitine metabolic process, CoA-linked
	all_tissues	27	0.328396	GO:0033539	fatty acid beta-oxidation using acyl-CoA dehydrogenase
	all_tissues	27	0.328396	GO:0042413	carnitine catabolic process
	all_tissues	27	0.328396	GO:0044242	cellular lipid catabolic process
	all_tissues	27	0.328396	GO:0046322	negative regulation of fatty acid oxidation
	all_tissues	73	0.328566	GO:0010909	positive regulation of heparan sulfate proteoglycan biosynthetic process
	all_tissues	73	0.328566	GO:0030538	embryonic genitalia morphogenesis
	all_tissues	73	0.328566	GO:0032350	regulation of hormone metabolic process
	all_tissues	73	0.328566	GO:0046827	positive regulation of protein export from nucleus
	all_tissues	73	0.328566	GO:0048557	embryonic digestive tract morphogenesis
	all_tissues	73	0.328566	GO:0048619	embryonic hindgut morphogenesis
	all_tissues	73	0.328566	GO:0048625	myoblast cell fate commitment
	all_tissues	73	0.328566	GO:0070369	beta-catenin-TCF7L2 complex
	all_tissues	32	0.329094	GO:0010999	regulation of eIF2 alpha phosphorylation by heme
	all_tissues	32	0.329094	GO:0046501	protoporphyrinogen IX metabolic process
	all_tissues	32	0.329094	GO:0046984	regulation of hemoglobin biosynthetic process
	all_tissues	32	0.329094	GO:0046986	negative regulation of hemoglobin biosynthetic process
	all_tissues	215	0.329216	GO:0051028	mRNA transport
	all_tissues	66	0.329774	GO:0034976	response to endoplasmic reticulum stress
	all_tissues	262	0.329939	GO:0004615	phosphomannomutase activity
	all_tissues	262	0.329939	GO:0019307	mannose biosynthetic process
	all_tissues	82	0.330342	GO:0005796	Golgi lumen
	all_tissues	363	0.331126	GO:0030070	insulin processing
	all_tissues	394	0.331619	GO:0046912	transferase activity, transferring acyl groups, acyl groups converted into alkyl on transfer
	all_tissues	66	0.331879	GO:0005762	mitochondrial large ribosomal subunit
	all_tissues	121	0.332833	GO:0006122	mitochondrial electron transport, ubiquinol to cytochrome c
	all_tissues	110	0.332971	GO:0008815	citrate (pro-3S)-lyase activity
	all_tissues	110	0.332971	GO:0009346	citrate lyase complex
	all_tissues	202	0.333703	GO:0004586	ornithine decarboxylase activity
	all_tissues	49	0.334785	GO:0022612	gland morphogenesis
	all_tissues	49	0.334785	GO:0060736	prostate gland growth
	all_tissues	107	0.33487	GO:0010216	maintenance of DNA methylation
	all_tissues	107	0.33487	GO:0031060	regulation of histone methylation
	all_tissues	107	0.33487	GO:0035065	regulation of histone acetylation
	all_tissues	107	0.33487	GO:0040030	regulation of molecular function, epigenetic
	all_tissues	107	0.33487	GO:0043035	chromatin insulator sequence binding
	all_tissues	210	0.335137	GO:0004366	glycerol-3-phosphate O-acyltransferase activity
	all_tissues	210	0.335137	GO:0032006	regulation of TOR signaling pathway
	all_tissues	209	0.336446	GO:0007213	muscarinic acetylcholine receptor signaling pathway
	all_tissues	193	0.33654	GO:0047280	nicotinamide phosphoribosyltransferase activity
	all_tissues	88	0.336581	GO:0004991	parathyroid hormone receptor activity
	all_tissues	109	0.33684	GO:0004609	phosphatidylserine decarboxylase activity
	all_tissues	50	0.337308	GO:0022402	cell cycle process
	all_tissues	244	0.337497	GO:0007253	cytoplasmic sequestering of NF-kappaB
	all_tissues	244	0.337497	GO:0008139	nuclear localization sequence binding
	all_tissues	244	0.337497	GO:0032270	positive regulation of cellular protein metabolic process
	all_tissues	244	0.337497	GO:0034142	toll-like receptor 4 signaling pathway
	all_tissues	244	0.337497	GO:0045638	negative regulation of myeloid cell differentiation
	all_tissues	244	0.337497	GO:0045746	negative regulation of Notch signaling pathway
	all_tissues	244	0.337497	GO:0070427	nucleotide-binding oligomerization domain containing 1 signaling pathway
	all_tissues	244	0.337497	GO:0070431	nucleotide-binding oligomerization domain containing 2 signaling pathway
	all_tissues	224	0.339034	GO:0046622	positive regulation of organ growth
	all_tissues	224	0.339034	GO:0048642	negative regulation of skeletal muscle tissue development
	all_tissues	125	0.339394	GO:0045793	positive regulation of cell size
	all_tissues	145	0.339851	GO:0000103	sulfate assimilation
	all_tissues	145	0.339851	GO:0004020	adenylylsulfate kinase activity
	all_tissues	145	0.339851	GO:0004781	sulfate adenylyltransferase (ATP) activity
	all_tissues	145	0.339851	GO:0050428	3'-phosphoadenosine 5'-phosphosulfate biosynthetic process
	all_tissues	251	0.341031	GO:0003724	RNA helicase activity
	all_tissues	46	0.341721	GO:0042790	transcription of nuclear rRNA large RNA polymerase I transcript
	all_tissues	46	0.344867	GO:0007109	cytokinesis, completion of separation
	all_tissues	77	0.345243	GO:0015272	ATP-activated inward rectifier potassium channel activity
	all_tissues	195	0.346273	GO:0046935	1-phosphatidylinositol-3-kinase regulator activity
	all_tissues	71	0.346762	GO:0035020	regulation of Rac protein signal transduction
	all_tissues	692	0.347186	GO:0005682	U5 snRNP
	all_tissues	692	0.347186	GO:0046540	U4/U6 x U5 tri-snRNP complex
	all_tissues	692	0.347186	GO:0071001	U4/U6 snRNP
	all_tissues	95	0.347222	GO:0016602	CCAAT-binding factor complex
	all_tissues	81	0.347249	GO:0016987	sigma factor activity
	all_tissues	88	0.347755	GO:0004616	phosphogluconate dehydrogenase (decarboxylating) activity
	all_tissues	88	0.347755	GO:0006098	pentose-phosphate shunt
	all_tissues	88	0.347755	GO:0008442	3-hydroxyisobutyrate dehydrogenase activity
	all_tissues	738	0.347829	GO:0007127	meiosis I
	all_tissues	71	0.347979	GO:0000075	cell cycle checkpoint
	all_tissues	55	0.348327	GO:0043325	phosphatidylinositol-3,4-bisphosphate binding
	all_tissues	26	0.3484	GO:0004864	phosphoprotein phosphatase inhibitor activity
	all_tissues	26	0.3484	GO:0043666	regulation of phosphoprotein phosphatase activity
	all_tissues	135	0.348633	GO:0003954	NADH dehydrogenase activity
	all_tissues	168	0.348971	GO:0018107	peptidyl-threonine phosphorylation
	all_tissues	168	0.348971	GO:0033136	serine phosphorylation of STAT3 protein
	all_tissues	393	0.349219	GO:0016155	formyltetrahydrofolate dehydrogenase activity
	all_tissues	31	0.350128	GO:0003689	DNA clamp loader activity
	all_tissues	31	0.350128	GO:0005663	DNA replication factor C complex
	all_tissues	132	0.350211	GO:0006987	activation of signaling protein activity involved in unfolded protein response
	all_tissues	132	0.350211	GO:0008303	caspase complex
	all_tissues	132	0.350211	GO:0021589	cerebellum structural organization
	all_tissues	132	0.350211	GO:0043008	ATP-dependent protein binding
	all_tissues	132	0.350211	GO:0051787	misfolded protein binding
	all_tissues	28	0.351047	GO:0006348	chromatin silencing at telomere
	all_tissues	81	0.351903	GO:0070267	oncosis
	all_tissues	318	0.352638	GO:0006991	response to sterol depletion
	all_tissues	318	0.352638	GO:0010894	negative regulation of steroid biosynthetic process
	all_tissues	318	0.352638	GO:0042474	middle ear morphogenesis
	all_tissues	318	0.352638	GO:0060363	cranial suture morphogenesis
	all_tissues	31	0.352941	GO:0004758	serine C-palmitoyltransferase activity
	all_tissues	31	0.352941	GO:0017059	serine C-palmitoyltransferase complex
	all_tissues	66	0.354402	GO:0008624	induction of apoptosis by extracellular signals
	all_tissues	66	0.354402	GO:0030225	macrophage differentiation
	all_tissues	66	0.354402	GO:0030690	Noc1p-Noc2p complex
	all_tissues	66	0.354402	GO:0031264	death-inducing signaling complex
	all_tissues	66	0.354402	GO:0051603	proteolysis involved in cellular protein catabolic process
	all_tissues	28	0.355758	GO:0070934	CRD-mediated mRNA stabilization
	all_tissues	28	0.355758	GO:0070937	CRD-mediated mRNA stability complex
	all_tissues	60	0.356473	GO:0003906	DNA-(apurinic or apyrimidinic site) lyase activity
	all_tissues	60	0.356473	GO:0045738	negative regulation of DNA repair
	all_tissues	284	0.356641	GO:0004416	hydroxyacylglutathione hydrolase activity
	all_tissues	114	0.357921	GO:0021846	cell proliferation in forebrain
	all_tissues	30	0.358103	GO:0005522	profilin binding
	all_tissues	71	0.358165	GO:0006686	sphingomyelin biosynthetic process
	all_tissues	71	0.358165	GO:0047493	ceramide cholinephosphotransferase activity
	all_tissues	56	0.358627	GO:0005742	mitochondrial outer membrane translocase complex
	all_tissues	91	0.35866	GO:0008631	induction of apoptosis by oxidative stress
	all_tissues	91	0.35866	GO:0042307	positive regulation of protein import into nucleus
	all_tissues	91	0.35866	GO:0042347	negative regulation of NF-kappaB import into nucleus
	all_tissues	91	0.35866	GO:0043280	positive regulation of caspase activity
	all_tissues	91	0.35866	GO:0043293	apoptosome
	all_tissues	286	0.358819	GO:0004329	formate-tetrahydrofolate ligase activity
	all_tissues	85	0.358973	GO:0008610	lipid biosynthetic process
	all_tissues	85	0.358973	GO:0048711	positive regulation of astrocyte differentiation
	all_tissues	80	0.359355	GO:0000038	very long-chain fatty acid metabolic process
	all_tissues	42	0.359767	GO:0008800	beta-lactamase activity
	all_tissues	42	0.359767	GO:0030655	beta-lactam antibiotic catabolic process
	all_tissues	202	0.360544	GO:0001780	neutrophil homeostasis
	all_tissues	202	0.360544	GO:0002318	myeloid progenitor cell differentiation
	all_tissues	202	0.360544	GO:0006089	lactate metabolic process
	all_tissues	202	0.360544	GO:0015760	glucose-6-phosphate transport
	all_tissues	202	0.360544	GO:0032682	negative regulation of chemokine production
	all_tissues	202	0.360544	GO:0045730	respiratory burst
	all_tissues	368	0.360604	GO:0003867	4-aminobutyrate transaminase activity
	all_tissues	368	0.360604	GO:0009448	gamma-aminobutyric acid metabolic process
	all_tissues	368	0.360604	GO:0032144	4-aminobutyrate transaminase complex
	all_tissues	368	0.360604	GO:0048148	behavioral response to cocaine
	all_tissues	229	0.360892	GO:0003948	N4-(beta-N-acetylglucosaminyl)-L-asparaginase activity
	all_tissues	229	0.360892	GO:0006517	protein deglycosylation
	all_tissues	229	0.360892	GO:0051604	protein maturation
	all_tissues	55	0.361161	GO:0005882	intermediate filament
	all_tissues	55	0.361161	GO:0045103	intermediate filament-based process
	all_tissues	184	0.361355	GO:0004420	hydroxymethylglutaryl-CoA reductase (NADPH) activity
	all_tissues	184	0.361355	GO:0015936	coenzyme A metabolic process
	all_tissues	216	0.362038	GO:0001558	regulation of cell growth
	all_tissues	216	0.362038	GO:0005520	insulin-like growth factor binding
	all_tissues	98	0.362568	GO:0008281	sulfonylurea receptor activity
	all_tissues	18	0.362755	GO:0017125	deoxycytidyl transferase activity
	all_tissues	18	0.362755	GO:0042276	error-prone translesion synthesis
	all_tissues	70	0.363467	GO:0004742	dihydrolipoyllysine-residue acetyltransferase activity
	all_tissues	70	0.363467	GO:0006090	pyruvate metabolic process
	all_tissues	70	0.363467	GO:0045254	pyruvate dehydrogenase complex
	all_tissues	82	0.36389	GO:0022614	membrane to membrane docking
	all_tissues	82	0.36389	GO:0050839	cell adhesion molecule binding
	all_tissues	63	0.364426	GO:0008494	translation activator activity
	all_tissues	231	0.364553	GO:0016149	translation release factor activity, codon specific
	all_tissues	285	0.365001	GO:0006268	DNA unwinding involved in replication
	all_tissues	56	0.365392	GO:0045899	positive regulation of RNA polymerase II transcriptional preinitiation complex assembly
	all_tissues	25	0.365407	GO:0006513	protein monoubiquitination
	all_tissues	25	0.365407	GO:0033522	histone H2A ubiquitination
	all_tissues	254	0.366662	GO:0030500	regulation of bone mineralization
	all_tissues	130	0.366787	GO:0000783	nuclear telomere cap complex
	all_tissues	130	0.366787	GO:0031848	protection from non-homologous end joining at telomere
	all_tissues	130	0.366787	GO:0032205	negative regulation of telomere maintenance
	all_tissues	130	0.366787	GO:0070198	protein localization to chromosome, telomeric region
	all_tissues	106	0.367765	GO:0003870	5-aminolevulinate synthase activity
	all_tissues	80	0.367953	GO:0016559	peroxisome fission
	all_tissues	35	0.368067	GO:0016428	tRNA (cytosine-5-)-methyltransferase activity
	all_tissues	328	0.368075	GO:0042587	glycogen granule
	all_tissues	201	0.368373	GO:0042989	sequestering of actin monomers
	all_tissues	84	0.369057	GO:0002084	protein depalmitoylation
	all_tissues	84	0.369057	GO:0008306	associative learning
	all_tissues	84	0.369057	GO:0008474	palmitoyl-(protein) hydrolase activity
	all_tissues	84	0.369057	GO:0032429	regulation of phospholipase A2 activity
	all_tissues	84	0.369057	GO:0044257	cellular protein catabolic process
	all_tissues	28	0.369125	GO:0030981	cortical microtubule cytoskeleton
	all_tissues	28	0.369125	GO:0031115	negative regulation of microtubule polymerization
	all_tissues	28	0.369125	GO:0051010	microtubule plus-end binding
	all_tissues	47	0.369352	GO:0003878	ATP citrate synthase activity
	all_tissues	47	0.369352	GO:0004775	succinate-CoA ligase (ADP-forming) activity
	all_tissues	147	0.369496	GO:0000221	vacuolar proton-transporting V-type ATPase, V1 domain
	all_tissues	42	0.369776	GO:0048149	behavioral response to ethanol
	all_tissues	79	0.370007	GO:0017119	Golgi transport complex
	all_tissues	73	0.370294	GO:0005344	oxygen transporter activity
	all_tissues	73	0.370294	GO:0005833	hemoglobin complex
	all_tissues	73	0.370294	GO:0015671	oxygen transport
	all_tissues	40	0.37063	GO:0008053	mitochondrial fusion
	all_tissues	34	0.370696	GO:0005149	interleukin-1 receptor binding
	all_tissues	47	0.371528	GO:0005665	DNA-directed RNA polymerase II, core complex
	all_tissues	34	0.373655	GO:0009798	axis specification
	all_tissues	34	0.373655	GO:0019887	protein kinase regulator activity
	all_tissues	34	0.373655	GO:0031116	positive regulation of microtubule polymerization
	all_tissues	34	0.373655	GO:0031274	positive regulation of pseudopodium assembly
	all_tissues	34	0.373655	GO:0033267	axon part
	all_tissues	34	0.373655	GO:0034747	Axin-APC-beta-catenin-GSK3B complex
	all_tissues	34	0.373655	GO:0042483	negative regulation of odontogenesis
	all_tissues	34	0.373655	GO:0045670	regulation of osteoclast differentiation
	all_tissues	34	0.373655	GO:0051171	regulation of nitrogen compound metabolic process
	all_tissues	34	0.373655	GO:0051781	positive regulation of cell division
	all_tissues	34	0.373655	GO:0051988	regulation of attachment of spindle microtubules to kinetochore
	all_tissues	100	0.373958	GO:0004115	3',5'-cyclic-AMP phosphodiesterase activity
	all_tissues	325	0.374053	GO:0016614	oxidoreductase activity, acting on CH-OH group of donors
	all_tissues	41	0.374654	GO:0030478	actin cap
	all_tissues	227	0.375813	GO:0000255	allantoin metabolic process
	all_tissues	227	0.375813	GO:0004903	growth hormone receptor activity
	all_tissues	227	0.375813	GO:0006101	citrate metabolic process
	all_tissues	227	0.375813	GO:0006103	2-oxoglutarate metabolic process
	all_tissues	227	0.375813	GO:0006107	oxaloacetate metabolic process
	all_tissues	227	0.375813	GO:0006549	isoleucine metabolic process
	all_tissues	227	0.375813	GO:0006600	creatine metabolic process
	all_tissues	227	0.375813	GO:0017046	peptide hormone binding
	all_tissues	227	0.375813	GO:0019530	taurine metabolic process
	all_tissues	227	0.375813	GO:0046449	creatinine metabolic process
	all_tissues	227	0.375813	GO:0060396	growth hormone receptor signaling pathway
	all_tissues	227	0.375813	GO:0070195	growth hormone receptor complex
	all_tissues	29	0.375886	GO:0000123	histone acetyltransferase complex
	all_tissues	29	0.375886	GO:0016573	histone acetylation
	all_tissues	29	0.375886	GO:0016604	nuclear body
	all_tissues	29	0.375886	GO:0030718	germ-line stem cell maintenance
	all_tissues	29	0.375886	GO:0051577	MyoD binding
	all_tissues	22	0.376336	GO:0000375	RNA splicing, via transesterification reactions
	all_tissues	22	0.376336	GO:0000380	alternative nuclear mRNA splicing, via spliceosome
	all_tissues	22	0.376336	GO:0000386	second spliceosomal transesterification activity
	all_tissues	22	0.376336	GO:0000389	nuclear mRNA 3'-splice site recognition
	all_tissues	22	0.376336	GO:0030532	small nuclear ribonucleoprotein complex
	all_tissues	22	0.376336	GO:0030628	pre-mRNA 3'-splice site binding
	all_tissues	45	0.376494	GO:0016272	prefoldin complex
	all_tissues	50	0.376813	GO:0007034	vacuolar transport
	all_tissues	50	0.376813	GO:0030904	retromer complex
	all_tissues	37	0.377007	GO:0051864	histone demethylase activity (H3-K36 specific)
	all_tissues	70	0.377134	GO:0046903	secretion
	all_tissues	751	0.377451	GO:0008892	guanine deaminase activity
	all_tissues	53	0.37893	GO:0004504	peptidylglycine monooxygenase activity
	all_tissues	53	0.37893	GO:0006518	peptide metabolic process
	all_tissues	53	0.37969	GO:0016565	general transcriptional repressor activity
	all_tissues	38	0.380251	GO:0008449	N-acetylglucosamine-6-sulfatase activity
	all_tissues	39	0.380523	GO:0008024	positive transcription elongation factor complex b
	all_tissues	39	0.380523	GO:0030520	estrogen receptor signaling pathway
	all_tissues	39	0.380523	GO:0033276	transcription factor TFTC complex
	all_tissues	39	0.380523	GO:0035067	negative regulation of histone acetylation
	all_tissues	39	0.380523	GO:0042809	vitamin D receptor binding
	all_tissues	102	0.381327	GO:0015035	protein disulfide oxidoreductase activity
	all_tissues	160	0.382435	GO:0001819	positive regulation of cytokine production
	all_tissues	160	0.382435	GO:0001895	retina homeostasis
	all_tissues	160	0.382435	GO:0030346	protein phosphatase 2B binding
	all_tissues	160	0.382435	GO:0032287	myelin maintenance in the peripheral nervous system
	all_tissues	160	0.382435	GO:0032839	dendrite cytoplasm
	all_tissues	160	0.382435	GO:0045541	negative regulation of cholesterol biosynthetic process
	all_tissues	160	0.382435	GO:0050665	hydrogen peroxide biosynthetic process
	all_tissues	160	0.382435	GO:0060047	heart contraction
	all_tissues	28	0.382956	GO:0016624	oxidoreductase activity, acting on the aldehyde or oxo group of donors, disulfide as acceptor
	all_tissues	37	0.383151	GO:0001923	B-1 B cell differentiation
	all_tissues	37	0.383151	GO:0002237	response to molecule of bacterial origin
	all_tissues	37	0.383151	GO:0009620	response to fungus
	all_tissues	37	0.383151	GO:0042098	T cell proliferation
	all_tissues	37	0.383151	GO:0042113	B cell activation
	all_tissues	37	0.383151	GO:0050856	regulation of T cell receptor signaling pathway
	all_tissues	37	0.383151	GO:0050870	positive regulation of T cell activation
	all_tissues	37	0.383151	GO:0051168	nuclear export
	all_tissues	273	0.383435	GO:0060547	negative regulation of necrotic cell death
	all_tissues	37	0.383588	GO:0007343	egg activation
	all_tissues	38	0.383826	GO:0048878	chemical homeostasis
	all_tissues	35	0.38448	GO:0003913	DNA photolyase activity
	all_tissues	61	0.38464	GO:0050733	RS domain binding
	all_tissues	17	0.384917	GO:0031053	primary microRNA processing
	all_tissues	28	0.386047	GO:0004703	G-protein coupled receptor kinase activity
	all_tissues	62	0.386132	GO:0008417	fucosyltransferase activity
	all_tissues	114	0.387336	GO:0003998	acylphosphatase activity
	all_tissues	17	0.38754	GO:0030530	heterogeneous nuclear ribonucleoprotein complex
	all_tissues	17	0.38754	GO:0043047	single-stranded telomeric DNA binding
	all_tissues	54	0.388647	GO:0045182	translation regulator activity
	all_tissues	54	0.388647	GO:0048027	mRNA 5'-UTR binding
	all_tissues	73	0.388687	GO:0022627	cytosolic small ribosomal subunit
	all_tissues	59	0.389433	GO:0007020	microtubule nucleation
	all_tissues	59	0.389433	GO:0008274	gamma-tubulin ring complex
	all_tissues	81	0.389656	GO:0000463	maturation of LSU-rRNA from tricistronic rRNA transcript (SSU-rRNA, 5.8S rRNA, LSU-rRNA)
	all_tissues	81	0.389656	GO:0000466	maturation of 5.8S rRNA from tricistronic rRNA transcript (SSU-rRNA, 5.8S rRNA, LSU-rRNA)
	all_tissues	81	0.389656	GO:0030687	preribosome, large subunit precursor
	all_tissues	81	0.389656	GO:0070545	PeBoW complex
	all_tissues	271	0.390586	GO:0016717	oxidoreductase activity, acting on paired donors, with oxidation of a pair of donors resulting in the reduction of molecular oxygen to two molecules of water
	all_tissues	29	0.390652	GO:0000930	gamma-tubulin complex
	all_tissues	52	0.391209	GO:0004156	dihydropteroate synthase activity
	all_tissues	52	0.391209	GO:0008705	methionine synthase activity
	all_tissues	52	0.391209	GO:0031419	cobalamin binding
	all_tissues	52	0.391209	GO:0050897	cobalt ion binding
	all_tissues	42	0.391256	GO:0080008	CUL4 RING ubiquitin ligase complex
	all_tissues	85	0.391403	GO:0043517	positive regulation of DNA damage response, signal transduction by p53 class mediator
	all_tissues	105	0.391815	GO:0004647	phosphoserine phosphatase activity
	all_tissues	34	0.392331	GO:0007021	tubulin complex assembly
	all_tissues	33	0.394321	GO:0000445	THO complex part of transcription export complex
	all_tissues	44	0.396105	GO:0003166	bundle of His development
	all_tissues	44	0.396105	GO:0043353	enucleate erythrocyte differentiation
	all_tissues	44	0.396105	GO:0045651	positive regulation of macrophage differentiation
	all_tissues	40	0.397912	GO:0007225	patched ligand maturation
	all_tissues	40	0.397912	GO:0015197	peptide transporter activity
	all_tissues	40	0.397912	GO:0015833	peptide transport
	all_tissues	31	0.399231	GO:0031519	PcG protein complex
	all_tissues	29	0.399642	GO:0042177	negative regulation of protein catabolic process
	all_tissues	29	0.399642	GO:0045023	G0 to G1 transition
	all_tissues	29	0.399642	GO:0050821	protein stabilization
	all_tissues	149	0.399739	GO:0003839	gamma-glutamylcyclotransferase activity
	all_tissues	57	0.399806	GO:0030880	RNA polymerase complex
	all_tissues	115	0.40022	GO:0004142	diacylglycerol cholinephosphotransferase activity
	all_tissues	115	0.40022	GO:0006663	platelet activating factor biosynthetic process
	all_tissues	69	0.401572	GO:0007099	centriole replication
	all_tissues	48	0.401969	GO:0005853	eukaryotic translation elongation factor 1 complex
	all_tissues	23	0.402161	GO:0003952	NAD+ synthase (glutamine-hydrolyzing) activity
	all_tissues	46	0.40373	GO:0005784	Sec61 translocon complex
	all_tissues	46	0.40373	GO:0006613	cotranslational protein targeting to membrane
	all_tissues	27	0.403734	GO:0008097	5S rRNA binding
	all_tissues	27	0.403734	GO:0042273	ribosomal large subunit biogenesis
	all_tissues	428	0.40483	GO:0002151	G-quadruplex RNA binding
	all_tissues	42	0.405461	GO:0004019	adenylosuccinate synthase activity
	all_tissues	42	0.405461	GO:0006167	AMP biosynthetic process
	all_tissues	55	0.405467	GO:0008113	peptide-methionine-(S)-S-oxide reductase activity
	all_tissues	55	0.405467	GO:0016671	oxidoreductase activity, acting on sulfur group of donors, disulfide as acceptor
	all_tissues	82	0.406073	GO:0000320	re-entry into mitotic cell cycle
	all_tissues	82	0.406073	GO:0031571	G1/S DNA damage checkpoint
	all_tissues	82	0.406073	GO:0033598	mammary gland epithelial cell proliferation
	all_tissues	82	0.406073	GO:0006974	response to DNA damage stimulus
	all_tissues	82	0.406073	GO:0045737	positive regulation of cyclin-dependent protein kinase activity
	all_tissues	82	0.406073	GO:0070141	response to UV-A
	all_tissues	25	0.406493	GO:0016888	endodeoxyribonuclease activity, producing 5'-phosphomonoesters
	all_tissues	149	0.406762	GO:0005746	mitochondrial respiratory chain
	all_tissues	61	0.406835	GO:0000036	acyl carrier activity
	all_tissues	61	0.406835	GO:0048037	cofactor binding
	all_tissues	29	0.407241	GO:0043457	regulation of cellular respiration
	all_tissues	49	0.409436	GO:0009435	NAD biosynthetic process
	all_tissues	46	0.409626	GO:0005721	centromeric heterochromatin
	all_tissues	46	0.409626	GO:0035173	histone kinase activity
	all_tissues	347	0.410045	GO:0008475	procollagen-lysine 5-dioxygenase activity
	all_tissues	33	0.410102	GO:0000276	mitochondrial proton-transporting ATP synthase complex, coupling factor F(o)
	all_tissues	233	0.410346	GO:0004365	glyceraldehyde-3-phosphate dehydrogenase (phosphorylating) activity
	all_tissues	233	0.410346	GO:0008943	glyceraldehyde-3-phosphate dehydrogenase activity
	all_tissues	40	0.411175	GO:0003826	alpha-ketoacid dehydrogenase activity
	all_tissues	40	0.411175	GO:0005947	mitochondrial alpha-ketoglutarate dehydrogenase complex
	all_tissues	40	0.411175	GO:0009083	branched chain family amino acid catabolic process
	all_tissues	58	0.411432	GO:0003084	positive regulation of systemic arterial blood pressure
	all_tissues	58	0.411432	GO:0050794	regulation of cellular process
	all_tissues	39	0.411551	GO:0043027	caspase inhibitor activity
	all_tissues	20	0.412418	GO:0018076	N-terminal peptidyl-lysine acetylation
	all_tissues	140	0.41268	GO:0016556	mRNA modification
	all_tissues	97	0.413218	GO:0000421	autophagic vacuole membrane
	all_tissues	97	0.413218	GO:0030331	estrogen receptor binding
	all_tissues	97	0.413218	GO:0032266	phosphatidylinositol-3-phosphate binding
	all_tissues	97	0.413218	GO:0034045	pre-autophagosomal structure membrane
	all_tissues	97	0.413218	GO:0048203	vesicle targeting, trans-Golgi to endosome
	all_tissues	97	0.413218	GO:0050681	androgen receptor binding
	all_tissues	161	0.41335	GO:0016936	galactoside binding
	all_tissues	40	0.413616	GO:0016281	eukaryotic translation initiation factor 4F complex
	all_tissues	42	0.41423	GO:0004815	aspartate-tRNA ligase activity
	all_tissues	42	0.41423	GO:0004824	lysine-tRNA ligase activity
	all_tissues	42	0.41423	GO:0006422	aspartyl-tRNA aminoacylation
	all_tissues	42	0.41423	GO:0006430	lysyl-tRNA aminoacylation
	all_tissues	51	0.414282	GO:0030949	positive regulation of vascular endothelial growth factor receptor signaling pathway
	all_tissues	257	0.415058	GO:0043185	vascular endothelial growth factor receptor 3 binding
	all_tissues	32	0.41586	GO:0000300	peripheral to membrane of membrane fraction
	all_tissues	32	0.41586	GO:0001955	blood vessel maturation
	all_tissues	227	0.416127	GO:0004134	4-alpha-glucanotransferase activity
	all_tissues	227	0.416127	GO:0004135	amylo-alpha-1,6-glucosidase activity
	all_tissues	227	0.416127	GO:0016234	inclusion body
	all_tissues	227	0.416127	GO:0030247	polysaccharide binding
	all_tissues	227	0.416127	GO:0031593	polyubiquitin binding
	all_tissues	31	0.416315	GO:0009317	acetyl-CoA carboxylase complex
	all_tissues	412	0.41632	GO:0008336	gamma-butyrobetaine dioxygenase activity
	all_tissues	412	0.41632	GO:0045329	carnitine biosynthetic process
	all_tissues	27	0.417273	GO:0042162	telomeric DNA binding
	all_tissues	57	0.417294	GO:0016846	carbon-sulfur lyase activity
	all_tissues	57	0.417294	GO:0031508	centromeric heterochromatin formation
	all_tissues	57	0.417294	GO:0032467	positive regulation of cytokinesis
	all_tissues	57	0.417294	GO:0033044	regulation of chromosome organization
	all_tissues	57	0.417294	GO:0051233	spindle midzone
	all_tissues	86	0.417754	GO:0030515	snoRNA binding
	all_tissues	86	0.417754	GO:0070761	pre-snoRNP complex
	all_tissues	154	0.418681	GO:0004559	alpha-mannosidase activity
	all_tissues	154	0.418681	GO:0006013	mannose metabolic process
	all_tissues	154	0.418681	GO:0006491	N-glycan processing
	all_tissues	154	0.418681	GO:0007033	vacuole organization
	all_tissues	154	0.418681	GO:0015923	mannosidase activity
	all_tissues	154	0.418681	GO:0016799	hydrolase activity, hydrolyzing N-glycosyl compounds
	all_tissues	69	0.420744	GO:0014909	smooth muscle cell migration
	all_tissues	33	0.420895	GO:0008444	CDP-diacylglycerol-glycerol-3-phosphate 3-phosphatidyltransferase activity
	all_tissues	252	0.422895	GO:0032007	negative regulation of TOR signaling pathway
	all_tissues	252	0.422895	GO:0045792	negative regulation of cell size
	all_tissues	153	0.424087	GO:0021523	somatic motor neuron differentiation
	all_tissues	153	0.424087	GO:0021537	telencephalon development
	all_tissues	153	0.424087	GO:0021956	central nervous system interneuron axonogenesis
	all_tissues	83	0.424297	GO:0007095	mitotic cell cycle G2/M transition DNA damage checkpoint
	all_tissues	80	0.424306	GO:0016012	sarcoglycan complex
	all_tissues	39	0.424369	GO:0015934	large ribosomal subunit
	all_tissues	40	0.424518	GO:0000795	synaptonemal complex
	all_tissues	40	0.424518	GO:0007129	synapsis
	all_tissues	29	0.424625	GO:0000154	rRNA modification
	all_tissues	29	0.424625	GO:0000179	rRNA (adenine-N6,N6-)-dimethyltransferase activity
	all_tissues	29	0.424625	GO:0008649	rRNA methyltransferase activity
	all_tissues	29	0.424625	GO:0031167	rRNA methylation
	all_tissues	26	0.426169	GO:0001522	pseudouridine synthesis
	all_tissues	26	0.426169	GO:0008037	cell recognition
	all_tissues	26	0.426169	GO:0009982	pseudouridine synthase activity
	all_tissues	26	0.426169	GO:0019058	viral infectious cycle
	all_tissues	26	0.426169	GO:0031119	tRNA pseudouridine synthesis
	all_tissues	73	0.427059	GO:0019706	protein-cysteine S-palmitoleyltransferase activity
	all_tissues	43	0.427099	GO:0004809	tRNA (guanine-N2-)-methyltransferase activity
	all_tissues	90	0.427876	GO:0004017	adenylate kinase activity
	all_tissues	90	0.427876	GO:0016776	phosphotransferase activity, phosphate group as acceptor
	all_tissues	90	0.427876	GO:0019201	nucleotide kinase activity
	all_tissues	126	0.428061	GO:0004047	aminomethyltransferase activity
	all_tissues	28	0.428892	GO:0004618	phosphoglycerate kinase activity
	all_tissues	71	0.42892	GO:0046404	ATP-dependent polydeoxyribonucleotide 5'-hydroxyl-kinase activity
	all_tissues	17	0.429063	GO:0010821	regulation of mitochondrion organization
	all_tissues	17	0.429063	GO:0032008	positive regulation of TOR signaling pathway
	all_tissues	77	0.430243	GO:0004357	glutamate-cysteine ligase activity
	all_tissues	77	0.430243	GO:0006534	cysteine metabolic process
	all_tissues	77	0.430243	GO:0006750	glutathione biosynthetic process
	all_tissues	77	0.430243	GO:0009408	response to heat
	all_tissues	77	0.430243	GO:0009410	response to xenobiotic stimulus
	all_tissues	77	0.430243	GO:0016595	glutamate binding
	all_tissues	77	0.430243	GO:0017109	glutamate-cysteine ligase complex
	all_tissues	77	0.430243	GO:0019852	L-ascorbic acid metabolic process
	all_tissues	77	0.430243	GO:0031397	negative regulation of protein ubiquitination
	all_tissues	77	0.430243	GO:0032436	positive regulation of proteasomal ubiquitin-dependent protein catabolic process
	all_tissues	77	0.430243	GO:0046685	response to arsenic
	all_tissues	77	0.430243	GO:0050880	regulation of blood vessel size
	all_tissues	77	0.430243	GO:0051900	regulation of mitochondrial depolarization
	all_tissues	60	0.430649	GO:0006220	pyrimidine nucleotide metabolic process
	all_tissues	60	0.430649	GO:0046108	uridine metabolic process
	all_tissues	200	0.431211	GO:0045095	keratin filament
	all_tissues	30	0.43267	GO:0002924	negative regulation of humoral immune response mediated by circulating immunoglobulin
	all_tissues	30	0.43267	GO:0042105	alpha-beta T cell receptor complex
	all_tissues	30	0.43267	GO:0043407	negative regulation of MAP kinase activity
	all_tissues	30	0.43267	GO:0043409	negative regulation of MAPKKK cascade
	all_tissues	30	0.43267	GO:0045577	regulation of B cell differentiation
	all_tissues	41	0.432817	GO:0003923	GPI-anchor transamidase activity
	all_tissues	41	0.432817	GO:0042765	GPI-anchor transamidase complex
	all_tissues	67	0.432851	GO:0005689	U12-type spliceosomal complex
	all_tissues	67	0.432851	GO:0051384	response to glucocorticoid stimulus
	all_tissues	49	0.433163	GO:0046329	negative regulation of JNK cascade
	all_tissues	71	0.433491	GO:0042589	zymogen granule membrane
	all_tissues	73	0.433668	GO:0042744	hydrogen peroxide catabolic process
	all_tissues	47	0.433826	GO:0004822	isoleucine-tRNA ligase activity
	all_tissues	47	0.433826	GO:0004832	valine-tRNA ligase activity
	all_tissues	47	0.433826	GO:0006428	isoleucyl-tRNA aminoacylation
	all_tissues	47	0.433826	GO:0006438	valyl-tRNA aminoacylation
	all_tissues	63	0.433901	GO:0051225	spindle assembly
	all_tissues	63	0.433917	GO:0004557	alpha-galactosidase activity
	all_tissues	63	0.433917	GO:0009311	oligosaccharide metabolic process
	all_tissues	63	0.433917	GO:0046477	glycosylceramide catabolic process
	all_tissues	39	0.434096	GO:0005740	mitochondrial envelope
	all_tissues	39	0.434096	GO:0051607	defense response to virus
	all_tissues	91	0.434666	GO:0032728	positive regulation of interferon-beta production
	all_tissues	91	0.434666	GO:0045089	positive regulation of innate immune response
	all_tissues	77	0.434688	GO:0001732	formation of translation initiation complex
	all_tissues	48	0.435171	GO:0031461	cullin-RING ubiquitin ligase complex
	all_tissues	58	0.435508	GO:0005047	signal recognition particle binding
	all_tissues	58	0.435508	GO:0005785	signal recognition particle receptor complex
	all_tissues	75	0.436863	GO:0006782	protoporphyrinogen IX biosynthetic process
	all_tissues	75	0.436863	GO:0010468	regulation of gene expression
	all_tissues	75	0.436863	GO:0030350	iron-responsive element binding
	all_tissues	75	0.436863	GO:0034101	erythrocyte homeostasis
	all_tissues	75	0.436863	GO:0050892	intestinal absorption
	all_tissues	69	0.43755	GO:0003756	protein disulfide isomerase activity
	all_tissues	69	0.43755	GO:0006986	response to unfolded protein
	all_tissues	69	0.43755	GO:0009100	glycoprotein metabolic process
	all_tissues	20	0.437669	GO:0001921	positive regulation of receptor recycling
	all_tissues	20	0.437669	GO:0010814	substance P catabolic process
	all_tissues	20	0.437669	GO:0010815	bradykinin catabolic process
	all_tissues	20	0.437669	GO:0010816	calcitonin catabolic process
	all_tissues	20	0.437669	GO:0033093	Weibel-Palade body
	all_tissues	20	0.437669	GO:0034959	endothelin maturation
	all_tissues	20	0.437669	GO:0043583	ear development
	all_tissues	20	0.437669	GO:0060037	pharyngeal system development
	all_tissues	212	0.438212	GO:0019722	calcium-mediated signaling
	all_tissues	212	0.438212	GO:0030282	bone mineralization
	all_tissues	212	0.438212	GO:0031642	negative regulation of myelination
	all_tissues	212	0.438212	GO:0032933	SREBP-mediated signaling pathway
	all_tissues	80	0.438235	GO:0006082	organic acid metabolic process
	all_tissues	80	0.438235	GO:0009409	response to cold
	all_tissues	80	0.438235	GO:0009437	carnitine metabolic process
	all_tissues	80	0.438235	GO:0042594	response to starvation
	all_tissues	32	0.439241	GO:0004129	cytochrome-c oxidase activity
	all_tissues	32	0.439241	GO:0004659	prenyltransferase activity
	all_tissues	32	0.439241	GO:0006783	heme biosynthetic process
	all_tissues	32	0.439241	GO:0006784	heme a biosynthetic process
	all_tissues	32	0.439241	GO:0008495	protoheme IX farnesyltransferase activity
	all_tissues	32	0.439241	GO:0008535	respiratory chain complex IV assembly
	all_tissues	32	0.439241	GO:0031966	mitochondrial membrane
	all_tissues	53	0.439437	GO:0004567	beta-mannosidase activity
	all_tissues	34	0.441353	GO:0016363	nuclear matrix
	all_tissues	36	0.441499	GO:0006361	transcription initiation from RNA polymerase I promoter
	all_tissues	36	0.441499	GO:0007000	nucleolus organization
	all_tissues	36	0.441499	GO:0048872	homeostasis of number of cells
	all_tissues	35	0.442367	GO:0042405	nuclear inclusion body
	all_tissues	105	0.445029	GO:0048388	endosomal lumen acidification
	all_tissues	23	0.445743	GO:0017101	aminoacyl-tRNA synthetase multienzyme complex
	all_tissues	23	0.445743	GO:0050900	leukocyte migration
	all_tissues	103	0.44794	GO:0033628	regulation of cell adhesion mediated by integrin
	all_tissues	103	0.44794	GO:0045654	positive regulation of megakaryocyte differentiation
	all_tissues	124	0.44862	GO:0016044	cellular membrane organization
	all_tissues	124	0.44862	GO:0031639	plasminogen activation
	all_tissues	124	0.44862	GO:0042605	peptide antigen binding
	all_tissues	124	0.44862	GO:0042987	amyloid precursor protein catabolic process
	all_tissues	124	0.44862	GO:0043154	negative regulation of caspase activity
	all_tissues	61	0.449163	GO:0006083	acetate metabolic process
	all_tissues	61	0.449163	GO:0006105	succinate metabolic process
	all_tissues	61	0.449163	GO:0006536	glutamate metabolic process
	all_tissues	61	0.449163	GO:0006650	glycerophospholipid metabolic process
	all_tissues	61	0.449163	GO:0006678	glucosylceramide metabolic process
	all_tissues	61	0.449163	GO:0006681	galactosylceramide metabolic process
	all_tissues	61	0.449163	GO:0009450	gamma-aminobutyric acid catabolic process
	all_tissues	61	0.449163	GO:0016620	oxidoreductase activity, acting on the aldehyde or oxo group of donors, NAD or NADP as acceptor
	all_tissues	61	0.449163	GO:0046459	short-chain fatty acid metabolic process
	all_tissues	119	0.44971	GO:0001832	blastocyst growth
	all_tissues	147	0.450235	GO:0042339	keratan sulfate metabolic process
	all_tissues	147	0.450235	GO:0045130	keratan sulfotransferase activity
	all_tissues	52	0.451693	GO:0006672	ceramide metabolic process
	all_tissues	251	0.451751	GO:0004818	glutamate-tRNA ligase activity
	all_tissues	251	0.451751	GO:0006424	glutamyl-tRNA aminoacylation
	all_tissues	26	0.452075	GO:0003712	transcription cofactor activity
	all_tissues	77	0.452846	GO:0007527	adult somatic muscle development
	all_tissues	72	0.452931	GO:0050544	arachidonic acid binding
	all_tissues	72	0.452931	GO:0070207	protein homotrimerization
	all_tissues	49	0.453627	GO:0000156	two-component response regulator activity
	all_tissues	49	0.453627	GO:0000160	two-component signal transduction system (phosphorelay)
	all_tissues	113	0.453687	GO:0034464	BBSome
	all_tissues	113	0.453687	GO:0045444	fat cell differentiation
	all_tissues	84	0.454371	GO:0030544	Hsp70 protein binding
	all_tissues	84	0.454371	GO:0070628	proteasome binding
	all_tissues	84	0.454371	GO:0090084	negative regulation of inclusion body assembly
	all_tissues	71	0.454496	GO:0035308	negative regulation of protein amino acid dephosphorylation
	all_tissues	37	0.454721	GO:0000155	two-component sensor activity
	all_tissues	37	0.454721	GO:0004673	protein histidine kinase activity
	all_tissues	37	0.454721	GO:0018106	peptidyl-histidine phosphorylation
	all_tissues	79	0.455272	GO:0051044	positive regulation of membrane protein ectodomain proteolysis
	all_tissues	36	0.455334	GO:0040008	regulation of growth
	all_tissues	85	0.456456	GO:0007274	neuromuscular synaptic transmission
	all_tissues	85	0.456456	GO:0008089	anterograde axon cargo transport
	all_tissues	85	0.456456	GO:0030705	cytoskeleton-dependent intracellular transport
	all_tissues	85	0.456456	GO:0047497	mitochondrion transport along microtubule
	all_tissues	58	0.456519	GO:0030913	paranodal junction assembly
	all_tissues	185	0.457176	GO:0004563	beta-N-acetylhexosaminidase activity
	all_tissues	185	0.457176	GO:0006687	glycosphingolipid metabolic process
	all_tissues	185	0.457176	GO:0006689	ganglioside catabolic process
	all_tissues	185	0.457176	GO:0007341	penetration of zona pellucida
	all_tissues	185	0.457176	GO:0008049	male courtship behavior
	all_tissues	185	0.457176	GO:0009313	oligosaccharide catabolic process
	all_tissues	185	0.457176	GO:0030203	glycosaminoglycan metabolic process
	all_tissues	185	0.457176	GO:0031323	regulation of cellular metabolic process
	all_tissues	185	0.457176	GO:0048477	oogenesis
	all_tissues	61	0.45724	GO:0003858	3-hydroxybutyrate dehydrogenase activity
	all_tissues	129	0.458082	GO:0016742	hydroxymethyl-, formyl- and related transferase activity
	all_tissues	97	0.458756	GO:0001515	opioid peptide activity
	all_tissues	24	0.459178	GO:0005759	mitochondrial matrix
	all_tissues	121	0.459826	GO:0008254	3'-nucleotidase activity
	all_tissues	121	0.459826	GO:0030204	chondroitin sulfate metabolic process
	all_tissues	412	0.460111	GO:0003985	acetyl-CoA C-acetyltransferase activity
	all_tissues	72	0.4618	GO:0004974	leukotriene receptor activity
	all_tissues	72	0.4618	GO:0004992	platelet activating factor receptor activity
	all_tissues	133	0.463163	GO:0005776	autophagic vacuole
	all_tissues	133	0.463163	GO:0010506	regulation of autophagy
	all_tissues	133	0.463163	GO:0021933	radial glia guided migration of granule cell
	all_tissues	133	0.463163	GO:0030659	cytoplasmic vesicle membrane
	all_tissues	133	0.463163	GO:0048671	negative regulation of collateral sprouting
	all_tissues	133	0.463163	GO:0051386	regulation of nerve growth factor receptor signaling pathway
	all_tissues	32	0.463777	GO:0001740	Barr body
	all_tissues	32	0.463777	GO:0007549	dosage compensation
	all_tissues	147	0.464131	GO:0050708	regulation of protein secretion
	all_tissues	61	0.46496	GO:0006488	dolichol-linked oligosaccharide biosynthetic process
	all_tissues	61	0.46496	GO:0033577	protein amino acid glycosylation in endoplasmic reticulum
	all_tissues	51	0.4658	GO:0018738	S-formylglutathione hydrolase activity
	all_tissues	67	0.466772	GO:0018146	keratan sulfate biosynthetic process
	all_tissues	51	0.467342	GO:0033897	ribonuclease T2 activity
	all_tissues	261	0.468928	GO:0008898	homocysteine S-methyltransferase activity
	all_tissues	261	0.468928	GO:0009086	methionine biosynthetic process
	all_tissues	261	0.468928	GO:0047150	betaine-homocysteine S-methyltransferase activity
	all_tissues	45	0.469594	GO:0004597	peptide-aspartate beta-dioxygenase activity
	all_tissues	45	0.469594	GO:0018193	peptidyl-amino acid modification
	all_tissues	45	0.469594	GO:0042264	peptidyl-aspartic acid hydroxylation
	all_tissues	45	0.469594	GO:0060325	face morphogenesis
	all_tissues	542	0.46967	GO:0005501	retinoid binding
	all_tissues	542	0.46967	GO:0007284	spermatogonial cell division
	all_tissues	542	0.46967	GO:0019841	retinol binding
	all_tissues	542	0.46967	GO:0030277	maintenance of gastrointestinal epithelium
	all_tissues	542	0.46967	GO:0034632	retinol transporter activity
	all_tissues	542	0.46967	GO:0034633	retinol transport
	all_tissues	542	0.46967	GO:0042572	retinol metabolic process
	all_tissues	542	0.46967	GO:0048562	embryonic organ morphogenesis
	all_tissues	542	0.46967	GO:0048807	female genitalia morphogenesis
	all_tissues	542	0.46967	GO:0050908	detection of light stimulus involved in visual perception
	all_tissues	542	0.46967	GO:0051024	positive regulation of immunoglobulin secretion
	all_tissues	542	0.46967	GO:0060044	negative regulation of cardiac muscle cell proliferation
	all_tissues	542	0.46967	GO:0060059	embryonic retina morphogenesis in camera-type eye
	all_tissues	542	0.46967	GO:0060065	uterus development
	all_tissues	542	0.46967	GO:0060157	urinary bladder development
	all_tissues	542	0.46967	GO:0060347	heart trabecula formation
	all_tissues	73	0.469889	GO:0002684	positive regulation of immune system process
	all_tissues	73	0.469889	GO:0015254	glycerol channel activity
	all_tissues	27	0.470356	GO:0071204	histone pre-mRNA 3'end processing complex
	all_tissues	33	0.472123	GO:0004798	thymidylate kinase activity
	all_tissues	33	0.472123	GO:0006233	dTDP biosynthetic process
	all_tissues	223	0.472491	GO:0004336	galactosylceramidase activity
	all_tissues	223	0.472491	GO:0006683	galactosylceramide catabolic process
	all_tissues	94	0.472552	GO:0016580	Sin3 complex
	all_tissues	30	0.472605	GO:0030833	regulation of actin filament polymerization
	all_tissues	30	0.472605	GO:0045768	positive regulation of anti-apoptosis
	all_tissues	138	0.472619	GO:0003846	2-acylglycerol O-acyltransferase activity
	all_tissues	138	0.472619	GO:0004144	diacylglycerol O-acyltransferase activity
	all_tissues	138	0.472619	GO:0019432	triglyceride biosynthetic process
	all_tissues	68	0.473774	GO:0006596	polyamine biosynthetic process
	all_tissues	68	0.473774	GO:0042978	ornithine decarboxylase activator activity
	all_tissues	39	0.474206	GO:0046822	regulation of nucleocytoplasmic transport
	all_tissues	53	0.475665	GO:0007096	regulation of exit from mitosis
	all_tissues	53	0.475665	GO:0034501	protein localization to kinetochore
	all_tissues	14	0.476306	GO:0003678	DNA helicase activity
	all_tissues	14	0.476306	GO:0035267	NuA4 histone acetyltransferase complex
	all_tissues	14	0.476306	GO:0043968	histone H2A acetylation
	all_tissues	30	0.477512	GO:0001554	luteolysis
	all_tissues	30	0.477512	GO:0004963	follicle-stimulating hormone receptor activity
	all_tissues	30	0.477512	GO:0007509	mesoderm migration
	all_tissues	30	0.477512	GO:0008045	motor axon guidance
	all_tissues	30	0.477512	GO:0032870	cellular response to hormone stimulus
	all_tissues	30	0.477512	GO:0043237	laminin-1 binding
	all_tissues	30	0.477512	GO:0048495	Roundabout binding
	all_tissues	30	0.477512	GO:0050929	induction of negative chemotaxis
	all_tissues	30	0.477512	GO:0051414	response to cortisol stimulus
	all_tissues	115	0.477523	GO:0007265	Ras protein signal transduction
	all_tissues	115	0.477523	GO:0046582	Rap GTPase activator activity
	all_tissues	631	0.478614	GO:0004066	asparagine synthase (glutamine-hydrolyzing) activity
	all_tissues	631	0.478614	GO:0006529	asparagine biosynthetic process
	all_tissues	631	0.478614	GO:0042149	cellular response to glucose starvation
	all_tissues	22	0.478937	GO:0033209	tumor necrosis factor-mediated signaling pathway
	all_tissues	22	0.478937	GO:0051059	NF-kappaB binding
	all_tissues	134	0.480314	GO:0004470	malic enzyme activity
	all_tissues	14	0.480938	GO:0004427	inorganic diphosphatase activity
	all_tissues	44	0.481035	GO:0005673	transcription factor TFIIE complex
	all_tissues	39	0.481524	GO:0019987	negative regulation of anti-apoptosis
	all_tissues	39	0.481524	GO:0030517	negative regulation of axon extension
	all_tissues	46	0.483133	GO:0035035	histone acetyltransferase binding
	all_tissues	46	0.483133	GO:0043129	surfactant homeostasis
	all_tissues	46	0.483133	GO:0043619	regulation of transcription from RNA polymerase II promoter in response to oxidative stress
	all_tissues	71	0.484579	GO:0010587	miRNA catabolic process
	all_tissues	71	0.484579	GO:0031054	pre-microRNA processing
	all_tissues	71	0.484579	GO:0031664	regulation of lipopolysaccharide-mediated signaling pathway
	all_tissues	71	0.484579	GO:0032088	negative regulation of NF-kappaB transcription factor activity
	all_tissues	130	0.484837	GO:0015993	molecular hydrogen transport
	all_tissues	130	0.484837	GO:0047988	hydroxyacid-oxoacid transhydrogenase activity
	all_tissues	29	0.484846	GO:0005955	calcineurin complex
	all_tissues	29	0.484846	GO:0050804	regulation of synaptic transmission
	all_tissues	36	0.485491	GO:0004726	non-membrane spanning protein tyrosine phosphatase activity
	all_tissues	27	0.485589	GO:0003747	translation release factor activity
	all_tissues	27	0.485589	GO:0006415	translational termination
	all_tissues	55	0.485887	GO:0010871	negative regulation of receptor biosynthetic process
	all_tissues	55	0.485887	GO:0010887	negative regulation of cholesterol storage
	all_tissues	55	0.485887	GO:0010891	negative regulation of sequestering of triglyceride
	all_tissues	55	0.485887	GO:0019217	regulation of fatty acid metabolic process
	all_tissues	55	0.485887	GO:0032099	negative regulation of appetite
	all_tissues	55	0.485887	GO:0046321	positive regulation of fatty acid oxidation
	all_tissues	180	0.486495	GO:0004910	interleukin-1, Type II, blocking receptor activity
	all_tissues	38	0.487373	GO:0005765	lysosomal membrane
	all_tissues	38	0.487373	GO:0005775	vacuolar lumen
	all_tissues	38	0.487373	GO:0007042	lysosomal lumen acidification
	all_tissues	78	0.488315	GO:0006844	acyl carnitine transport
	all_tissues	78	0.488315	GO:0015227	acyl carnitine transporter activity
	all_tissues	21	0.488496	GO:0004045	aminoacyl-tRNA hydrolase activity
	all_tissues	176	0.488917	GO:0015183	L-aspartate transmembrane transporter activity
	all_tissues	176	0.488917	GO:0015810	aspartate transport
	all_tissues	176	0.488917	GO:0043490	malate-aspartate shuttle
	all_tissues	97	0.491992	GO:0010745	negative regulation of macrophage derived foam cell differentiation
	all_tissues	97	0.491992	GO:0032369	negative regulation of lipid transport
	all_tissues	97	0.491992	GO:0045715	negative regulation of low-density lipoprotein receptor biosynthetic process
	all_tissues	97	0.491992	GO:0050748	negative regulation of lipoprotein metabolic process
	all_tissues	160	0.493519	GO:0021799	cerebral cortex radially oriented cell migration
	all_tissues	160	0.493519	GO:0021831	embryonic olfactory bulb interneuron precursor migration
	all_tissues	18	0.493766	GO:0001306	age-dependent response to oxidative stress
	all_tissues	18	0.493766	GO:0001315	age-dependent response to reactive oxygen species
	all_tissues	18	0.493766	GO:0001836	release of cytochrome c from mitochondria
	all_tissues	18	0.493766	GO:0003032	detection of oxygen
	all_tissues	18	0.493766	GO:0003069	vasodilation by acetylcholine involved in regulation of systemic arterial blood pressure
	all_tissues	18	0.493766	GO:0004784	superoxide dismutase activity
	all_tissues	18	0.493766	GO:0006749	glutathione metabolic process
	all_tissues	18	0.493766	GO:0006801	superoxide metabolic process
	all_tissues	18	0.493766	GO:0014823	response to activity
	all_tissues	18	0.493766	GO:0032364	oxygen homeostasis
	all_tissues	18	0.493766	GO:0042554	superoxide anion generation
	all_tissues	18	0.493766	GO:0045429	positive regulation of nitric oxide biosynthetic process
	all_tissues	18	0.493766	GO:0048147	negative regulation of fibroblast proliferation
	all_tissues	18	0.493766	GO:0048678	response to axon injury
	all_tissues	18	0.493766	GO:0048773	erythrophore differentiation
	all_tissues	18	0.493766	GO:0051881	regulation of mitochondrial membrane potential
	all_tissues	18	0.493766	GO:0055072	iron ion homeostasis
	all_tissues	18	0.493766	GO:0055093	response to hyperoxia
	all_tissues	65	0.494087	GO:0006506	GPI anchor biosynthetic process
	all_tissues	27	0.49463	GO:0000794	condensed nuclear chromosome
	all_tissues	27	0.49463	GO:0042645	mitochondrial nucleoid
	all_tissues	33	0.495973	GO:0005053	peroxisome matrix targeting signal-2 binding
	all_tissues	33	0.495973	GO:0008611	ether lipid biosynthetic process
	all_tissues	33	0.495973	GO:0016558	protein import into peroxisome matrix
	all_tissues	43	0.497765	GO:0030273	melanin-concentrating hormone receptor activity
	all_tissues	53	0.497777	GO:0006729	tetrahydrobiopterin biosynthetic process
	all_tissues	53	0.497777	GO:0008124	4-alpha-hydroxytetrahydrobiopterin dehydratase activity
	all_tissues	53	0.497777	GO:0051289	protein homotetramerization
	all_tissues	53	0.497777	GO:0051291	protein heterooligomerization
	all_tissues	119	0.498777	GO:0003730	mRNA 3'-UTR binding
	all_tissues	100	0.500577	GO:0004091	carboxylesterase activity
	all_tissues	182	0.503746	GO:0005929	cilium
	all_tissues	28	0.506836	GO:0004568	chitinase activity
	all_tissues	28	0.506836	GO:0006032	chitin catabolic process
	all_tissues	27	0.506854	GO:0004491	methylmalonate-semialdehyde dehydrogenase (acylating) activity
	all_tissues	27	0.506854	GO:0006573	valine metabolic process
	all_tissues	33	0.507207	GO:0006261	DNA-dependent DNA replication
	all_tissues	62	0.50835	GO:0051259	protein oligomerization
	all_tissues	85	0.508738	GO:0003975	UDP-N-acetylglucosamine-dolichyl-phosphate N-acetylglucosaminephosphotransferase activity
	all_tissues	85	0.508738	GO:0019408	dolichol biosynthetic process
	all_tissues	23	0.509814	GO:0048806	genitalia development
	all_tissues	154	0.510485	GO:0001561	fatty acid alpha-oxidation
	all_tissues	154	0.510485	GO:0016830	carbon-carbon lyase activity
	all_tissues	154	0.510485	GO:0030976	thiamin pyrophosphate binding
	all_tissues	79	0.511127	GO:0008373	sialyltransferase activity
	all_tissues	25	0.511208	GO:0006463	steroid hormone receptor complex assembly
	all_tissues	25	0.511208	GO:0030850	prostate gland development
	all_tissues	25	0.511208	GO:0031503	protein complex localization
	all_tissues	25	0.511208	GO:0035259	glucocorticoid receptor binding
	all_tissues	25	0.511208	GO:0046661	male sex differentiation
	all_tissues	39	0.511872	GO:0004149	dihydrolipoyllysine-residue succinyltransferase activity
	all_tissues	39	0.511872	GO:0045252	oxoglutarate dehydrogenase complex
	all_tissues	48	0.512448	GO:0000033	alpha-1,3-mannosyltransferase activity
	all_tissues	48	0.512448	GO:0006487	protein amino acid N-linked glycosylation
	all_tissues	34	0.516535	GO:0007608	sensory perception of smell
	all_tissues	34	0.516535	GO:0042048	olfactory behavior
	all_tissues	38	0.518354	GO:0000307	cyclin-dependent protein kinase holoenzyme complex
	all_tissues	38	0.518354	GO:0000701	purine-specific mismatch base pair DNA N-glycosylase activity
	all_tissues	38	0.518354	GO:0005652	nuclear lamina
	all_tissues	38	0.518354	GO:0006275	regulation of DNA replication
	all_tissues	38	0.518354	GO:0006287	base-excision repair, gap-filling
	all_tissues	38	0.518354	GO:0030337	DNA polymerase processivity factor activity
	all_tissues	38	0.518354	GO:0032139	dinucleotide insertion or deletion binding
	all_tissues	38	0.518354	GO:0043626	PCNA complex
	all_tissues	22	0.519365	GO:0004535	poly(A)-specific ribonuclease activity
	all_tissues	22	0.519365	GO:0006402	mRNA catabolic process
	all_tissues	100	0.519572	GO:0016811	hydrolase activity, acting on carbon-nitrogen (but not peptide) bonds, in linear amides
	all_tissues	49	0.51997	GO:0033179	proton-transporting V-type ATPase, V0 domain
	all_tissues	512	0.522244	GO:0008265	Mo-molybdopterin cofactor sulfurase activity
	all_tissues	512	0.522244	GO:0043545	molybdopterin cofactor metabolic process
	all_tissues	34	0.524098	GO:0010494	stress granule
	all_tissues	34	0.524098	GO:0033962	cytoplasmic mRNA processing body assembly
	all_tissues	34	0.524098	GO:0034063	stress granule assembly
	all_tissues	34	0.524098	GO:0040015	negative regulation of multicellular organism growth
	all_tissues	78	0.525276	GO:0005811	lipid particle
	all_tissues	78	0.525276	GO:0015909	long-chain fatty acid transport
	all_tissues	78	0.525276	GO:0019915	lipid storage
	all_tissues	18	0.527057	GO:0042054	histone methyltransferase activity
	all_tissues	18	0.527057	GO:0051154	negative regulation of striated muscle cell differentiation
	all_tissues	21	0.528328	GO:0031081	nuclear pore distribution
	all_tissues	21	0.528328	GO:0051292	nuclear pore complex assembly
	all_tissues	37	0.529686	GO:0004792	thiosulfate sulfurtransferase activity
	all_tissues	111	0.532878	GO:0043560	insulin receptor substrate binding
	all_tissues	111	0.532878	GO:0048646	anatomical structure formation involved in morphogenesis
	all_tissues	111	0.532878	GO:0060670	branching involved in embryonic placenta morphogenesis
	all_tissues	132	0.540534	GO:0003953	NAD+ nucleosidase activity
	all_tissues	41	0.540777	GO:0004342	glucosamine-6-phosphate deaminase activity
	all_tissues	17	0.541881	GO:0000172	ribonuclease MRP complex
	all_tissues	17	0.541881	GO:0005655	nucleolar ribonuclease P complex
	all_tissues	17	0.541881	GO:0030677	ribonuclease P complex
	all_tissues	32	0.544276	GO:0004335	galactokinase activity
	all_tissues	32	0.544276	GO:0006012	galactose metabolic process
	all_tissues	32	0.544276	GO:0016310	phosphorylation
	all_tissues	32	0.544276	GO:0046835	carbohydrate phosphorylation
	all_tissues	100	0.545953	GO:0031017	exocrine pancreas development
	all_tissues	100	0.545953	GO:0060691	epithelial cell maturation involved in salivary gland development
	all_tissues	35	0.546476	GO:0005066	transmembrane receptor protein tyrosine kinase signaling protein activity
	all_tissues	73	0.546543	GO:0004419	hydroxymethylglutaryl-CoA lyase activity
	all_tissues	21	0.547858	GO:0070876	SOSS complex
	all_tissues	27	0.548308	GO:0004516	nicotinate phosphoribosyltransferase activity
	all_tissues	73	0.550182	GO:0006699	bile acid biosynthetic process
	all_tissues	73	0.550182	GO:0006707	cholesterol catabolic process
	all_tissues	73	0.550182	GO:0008207	C21-steroid hormone metabolic process
	all_tissues	73	0.550182	GO:0008209	androgen metabolic process
	all_tissues	38	0.550278	GO:0000188	inactivation of MAPK activity
	all_tissues	38	0.550278	GO:0004697	protein kinase C activity
	all_tissues	38	0.550278	GO:0004698	calcium-dependent protein kinase C activity
	all_tissues	38	0.550278	GO:0006937	regulation of muscle contraction
	all_tissues	38	0.550278	GO:0008629	induction of apoptosis by intracellular signals
	all_tissues	38	0.550278	GO:0050729	positive regulation of inflammatory response
	all_tissues	38	0.550278	GO:0050930	induction of positive chemotaxis
	all_tissues	24	0.550624	GO:0004576	oligosaccharyl transferase activity
	all_tissues	24	0.550624	GO:0008250	oligosaccharyltransferase complex
	all_tissues	24	0.550624	GO:0018279	protein amino acid N-linked glycosylation via asparagine
	all_tissues	81	0.551447	GO:0008195	phosphatidate phosphatase activity
	all_tissues	81	0.551447	GO:0031529	ruffle organization
	all_tissues	81	0.551447	GO:0045598	regulation of fat cell differentiation
	all_tissues	56	0.551638	GO:0004353	glutamate dehydrogenase [NAD(P)+] activity
	all_tissues	56	0.551638	GO:0016639	oxidoreductase activity, acting on the CH-NH2 group of donors, NAD or NADP as acceptor
	all_tissues	24	0.553644	GO:0006108	malate metabolic process
	all_tissues	24	0.553644	GO:0016615	malate dehydrogenase activity
	all_tissues	24	0.553644	GO:0030060	L-malate dehydrogenase activity
	all_tissues	24	0.553644	GO:0044262	cellular carbohydrate metabolic process
	all_tissues	59	0.554324	GO:0016209	antioxidant activity
	all_tissues	65	0.554945	GO:0004392	heme oxygenase (decyclizing) activity
	all_tissues	65	0.554945	GO:0006788	heme oxidation
	all_tissues	25	0.556971	GO:0000346	transcription export complex
	all_tissues	25	0.556971	GO:0046784	intronless viral mRNA export from host nucleus
	all_tissues	27	0.557116	GO:0018395	peptidyl-lysine hydroxylation to 5-hydroxy-L-lysine
	all_tissues	27	0.557116	GO:0033077	T cell differentiation in the thymus
	all_tissues	27	0.557116	GO:0033746	histone demethylase activity (H3-R2 specific)
	all_tissues	27	0.557116	GO:0033749	histone demethylase activity (H4-R3 specific)
	all_tissues	27	0.557116	GO:0042116	macrophage activation
	all_tissues	27	0.557116	GO:0043654	recognition of apoptotic cell
	all_tissues	27	0.557116	GO:0048024	regulation of nuclear mRNA splicing, via spliceosome
	all_tissues	27	0.557116	GO:0070078	histone H3-R2 demethylation
	all_tissues	27	0.557116	GO:0070079	histone H4-R3 demethylation
	all_tissues	27	0.557116	GO:0070815	peptidyl-lysine 5-dioxygenase activity
	all_tissues	136	0.561827	GO:0017172	cysteine dioxygenase activity
	all_tissues	136	0.561827	GO:0046439	L-cysteine metabolic process
	all_tissues	108	0.563446	GO:0001892	embryonic placenta development
	all_tissues	312	0.56522	GO:0006868	glutamine transport
	all_tissues	312	0.56522	GO:0015186	L-glutamine transmembrane transporter activity
	all_tissues	80	0.566415	GO:0004579	dolichyl-diphosphooligosaccharide-protein glycotransferase activity
	all_tissues	36	0.571491	GO:0005261	cation channel activity
	all_tissues	127	0.574096	GO:0005345	purine transmembrane transporter activity
	all_tissues	127	0.574096	GO:0005350	pyrimidine transmembrane transporter activity
	all_tissues	127	0.574096	GO:0006833	water transport
	all_tissues	127	0.574096	GO:0006863	purine transport
	all_tissues	127	0.574096	GO:0015250	water channel activity
	all_tissues	127	0.574096	GO:0015791	polyol transport
	all_tissues	127	0.574096	GO:0015837	amine transport
	all_tissues	127	0.574096	GO:0015855	pyrimidine transport
	all_tissues	127	0.574096	GO:0046689	response to mercury ion
	all_tissues	198	0.575412	GO:0016891	endoribonuclease activity, producing 5'-phosphomonoesters
	all_tissues	14	0.579579	GO:0001675	acrosome assembly
	all_tissues	14	0.579579	GO:0007289	spermatid nucleus differentiation
	all_tissues	14	0.579579	GO:0042995	cell projection
	all_tissues	14	0.579579	GO:0045109	intermediate filament organization
	all_tissues	59	0.592771	GO:0017110	nucleoside-diphosphatase activity
	all_tissues	28	0.592871	GO:0004750	ribulose-phosphate 3-epimerase activity
	all_tissues	73	0.602476	GO:0006584	catecholamine metabolic process
	all_tissues	73	0.602476	GO:0008171	O-methyltransferase activity
	all_tissues	73	0.602476	GO:0016206	catechol O-methyltransferase activity
	all_tissues	73	0.602476	GO:0042135	neurotransmitter catabolic process
	all_tissues	32	0.60728	GO:0045263	proton-transporting ATP synthase complex, coupling factor F(o)
	all_tissues	23	0.614246	GO:0003899	DNA-directed RNA polymerase activity
	all_tissues	123	0.620884	GO:0007379	segment specification
	all_tissues	45	0.623266	GO:0004735	pyrroline-5-carboxylate reductase activity
	all_tissues	45	0.623266	GO:0046168	glycerol-3-phosphate catabolic process
	all_tissues	40	0.625006	GO:0005642	annulate lamellae
	all_tissues	40	0.625006	GO:0010824	regulation of centrosome duplication
	all_tissues	40	0.625006	GO:0042176	regulation of protein catabolic process
	all_tissues	41	0.630568	GO:0004349	glutamate 5-kinase activity
	all_tissues	41	0.630568	GO:0004350	glutamate-5-semialdehyde dehydrogenase activity
	all_tissues	41	0.630568	GO:0006561	proline biosynthetic process
	all_tissues	41	0.630568	GO:0008652	cellular amino acid biosynthetic process
	all_tissues	138	0.655443	GO:0007220	Notch receptor processing
	all_tissues	20	0.65652	GO:0060528	secretory columnal luminar epithelial cell differentiation involved in prostate glandular acinus development
	all_tissues	30	0.672828	GO:0005381	iron ion transmembrane transporter activity
	all_tissues	263	0.694588	GO:0000299	integral to membrane of membrane fraction
	brain	4	0.684599	GO:0000086	G2/M transition of mitotic cell cycle
	brain	4	0.684599	GO:0002052	positive regulation of neuroblast proliferation
	brain	4	0.684599	GO:0002763	positive regulation of myeloid leukocyte differentiation
	brain	4	0.684599	GO:0004464	leukotriene-C4 synthase activity
	brain	4	0.684599	GO:0004484	mRNA guanylyltransferase activity
	brain	4	0.684599	GO:0004651	polynucleotide 5'-phosphatase activity
	brain	4	0.684599	GO:0007435	salivary gland morphogenesis
	brain	4	0.684599	GO:0008508	bile acid:sodium symporter activity
	brain	4	0.684599	GO:0010171	body morphogenesis
	brain	4	0.684599	GO:0015277	kainate selective glutamate receptor activity
	brain	4	0.684599	GO:0015872	dopamine transport
	brain	4	0.684599	GO:0016165	lipoxygenase activity
	brain	4	0.684599	GO:0019870	potassium channel inhibitor activity
	brain	4	0.684599	GO:0021543	pallium development
	brain	4	0.684599	GO:0021797	forebrain anterior/posterior pattern formation
	brain	4	0.684599	GO:0021798	forebrain dorsal/ventral pattern formation
	brain	4	0.684599	GO:0021902	commitment of a neuronal cell to a specific type of neuron in the forebrain
	brain	4	0.684599	GO:0021905	forebrain-midbrain boundary formation
	brain	4	0.684599	GO:0021912	regulation of transcription from RNA polymerase II promoter involved in spinal cord motor neuron fate specification
	brain	4	0.684599	GO:0021918	regulation of transcription from RNA polymerase II promoter involved in somatic motor neuron fate commitment
	brain	4	0.684599	GO:0022010	myelination in the central nervous system
	brain	4	0.684599	GO:0030513	positive regulation of BMP signaling pathway
	brain	4	0.684599	GO:0032808	lacrimal gland development
	brain	4	0.684599	GO:0032983	kainate selective glutamate receptor complex
	brain	4	0.684599	GO:0033026	negative regulation of mast cell apoptosis
	brain	4	0.684599	GO:0035234	germ cell programmed cell death
	brain	4	0.684599	GO:0035299	inositol pentakisphosphate 2-kinase activity
	brain	4	0.684599	GO:0042745	circadian sleep/wake cycle
	brain	4	0.684599	GO:0043267	negative regulation of potassium ion transport
	brain	4	0.684599	GO:0044424	intracellular part
	brain	4	0.684599	GO:0045636	positive regulation of melanocyte differentiation
	brain	4	0.684599	GO:0046658	anchored to plasma membrane
	brain	4	0.684599	GO:0046853	inositol and derivative phosphorylation
	brain	4	0.684599	GO:0048172	regulation of short-term neuronal synaptic plasticity
	brain	4	0.684599	GO:0048505	regulation of timing of cell differentiation
	brain	4	0.684599	GO:0048708	astrocyte differentiation
	brain	4	0.684599	GO:0050767	regulation of neurogenesis
	brain	4	0.684599	GO:0050806	positive regulation of synaptic transmission
	brain	4	0.684599	GO:0051967	negative regulation of synaptic transmission, glutamatergic
	brain	4	0.684599	GO:0060080	regulation of inhibitory postsynaptic membrane potential
	brain	4	0.684599	GO:0060422	peptidyl-dipeptidase inhibitor activity
	brain	4	0.684599	GO:0060739	mesenchymal-epithelial cell signaling involved in prostate gland development
	brain	4	0.684599	GO:0060740	prostate gland epithelium morphogenesis
	brain	4	0.684599	GO:0070668	positive regulation of mast cell proliferation
	brain	5	0.713672	GO:0004972	N-methyl-D-aspartate selective glutamate receptor activity
	brain	5	0.713672	GO:0005658	alpha DNA polymerase:primase complex
	brain	5	0.713672	GO:0006269	DNA replication, synthesis of RNA primer
	brain	5	0.713672	GO:0006910	phagocytosis, recognition
	brain	5	0.713672	GO:0007423	sensory organ development
	brain	5	0.713672	GO:0008329	pattern recognition receptor activity
	brain	5	0.713672	GO:0008499	UDP-galactose:beta-N-acetylglucosamine beta-1,3-galactosyltransferase activity
	brain	5	0.713672	GO:0015137	citrate transmembrane transporter activity
	brain	5	0.713672	GO:0015141	succinate transmembrane transporter activity
	brain	5	0.713672	GO:0015744	succinate transport
	brain	5	0.713672	GO:0015746	citrate transport
	brain	5	0.713672	GO:0017116	single-stranded DNA-dependent ATP-dependent DNA helicase activity
	brain	5	0.713672	GO:0019100	male germ-line sex determination
	brain	5	0.713672	GO:0043141	ATP-dependent 5'-3' DNA helicase activity
	brain	5	0.713672	GO:0046549	retinal cone cell development
	brain	5	0.713672	GO:0048266	behavioral response to pain
	brain	5	0.713672	GO:0050966	detection of mechanical stimulus involved in sensory perception of pain
	brain	5	0.713672	GO:0060350	endochondral bone morphogenesis
	brain	5	0.713672	GO:0060512	prostate gland morphogenesis
	brain	5	0.713672	GO:0060517	epithelial cell proliferation involved in prostatic bud elongation
	brain	6	0.733726	GO:0000137	Golgi cis cisterna
	brain	6	0.733726	GO:0004767	sphingomyelin phosphodiesterase activity
	brain	6	0.733726	GO:0006684	sphingomyelin metabolic process
	brain	6	0.733726	GO:0014910	regulation of smooth muscle cell migration
	brain	6	0.733726	GO:0016594	glycine binding
	brain	6	0.733726	GO:0016934	extracellular-glycine-gated chloride channel activity
	brain	6	0.733726	GO:0030010	establishment of cell polarity
	brain	6	0.733726	GO:0030072	peptide hormone secretion
	brain	6	0.733726	GO:0030166	proteoglycan biosynthetic process
	brain	6	0.733726	GO:0032236	positive regulation of calcium ion transport via store-operated calcium channel activity
	brain	6	0.733726	GO:0050919	negative chemotaxis
	brain	6	0.733726	GO:0060012	synaptic transmission, glycinergic
	brain	6	0.733726	GO:0060683	regulation of branching involved in salivary gland morphogenesis by epithelial-mesenchymal signaling
	brain	7	0.748613	GO:0001763	morphogenesis of a branching structure
	brain	7	0.748613	GO:0019222	regulation of metabolic process
	brain	7	0.748613	GO:0031344	regulation of cell projection organization
	brain	7	0.748613	GO:0033269	internode region of axon
	brain	7	0.748613	GO:0042490	mechanoreceptor differentiation
	brain	7	0.748613	GO:0046548	retinal rod cell development
	brain	7	0.748613	GO:0080025	phosphatidylinositol-3,5-bisphosphate binding
	brain	8	0.760225	GO:0043523	regulation of neuron apoptosis
	brain	9	0.769611	GO:0001505	regulation of neurotransmitter levels
	brain	9	0.769611	GO:0004890	GABA-A receptor activity
	brain	9	0.769611	GO:0007214	gamma-aminobutyric acid signaling pathway
	brain	9	0.769611	GO:0007616	long-term memory
	brain	9	0.769611	GO:0008503	benzodiazepine receptor activity
	brain	9	0.769611	GO:0030285	integral to synaptic vesicle membrane
	brain	10	0.777407	GO:0001537	N-acetylgalactosamine 4-O-sulfotransferase activity
	brain	10	0.777407	GO:0017162	aryl hydrocarbon receptor binding
	brain	10	0.777407	GO:0033037	polysaccharide localization
	brain	10	0.777407	GO:0034605	cellular response to heat
	brain	10	0.777407	GO:0035121	tail morphogenesis
	brain	10	0.777407	GO:0047756	chondroitin 4-sulfotransferase activity
	brain	10	0.777407	GO:0048703	embryonic viscerocranium morphogenesis
	brain	11	0.784017	GO:0010872	regulation of cholesterol esterification
	brain	11	0.784017	GO:0045542	positive regulation of cholesterol biosynthetic process
	brain	11	0.784017	GO:0051930	regulation of sensory perception of pain
	brain	12	0.789719	GO:0004351	glutamate decarboxylase activity
	brain	12	0.789719	GO:0007188	G-protein signaling, coupled to cAMP nucleotide second messenger
	brain	12	0.789719	GO:0007204	elevation of cytosolic calcium ion concentration
	brain	12	0.789719	GO:0007217	tachykinin receptor signaling pathway
	brain	12	0.789719	GO:0015056	corticotrophin-releasing factor receptor activity
	brain	14	0.799113	GO:0001504	neurotransmitter uptake
	brain	15	0.803051	GO:0032050	clathrin heavy chain binding
	brain	15	0.803051	GO:0048268	clathrin coat assembly
	brain	19	0.815447	GO:0001642	group III metabotropic glutamate receptor activity
	brain	24	0.826254	GO:0017157	regulation of exocytosis
	brain	26	0.829672	GO:0001917	photoreceptor inner segment
	brain	27	0.831237	GO:0015380	anion exchanger activity
	brain	28	0.832718	GO:0004705	JUN kinase activity
	heart	4	0.737328	GO:0004743	pyruvate kinase activity
	heart	5	0.757808	GO:0000731	DNA synthesis involved in DNA repair
	heart	5	0.757808	GO:0005275	amine transmembrane transporter activity
	heart	5	0.757808	GO:0007338	single fertilization
	heart	5	0.757808	GO:0015101	organic cation transmembrane transporter activity
	heart	5	0.757808	GO:0015226	carnitine transporter activity
	heart	5	0.757808	GO:0015695	organic cation transport
	heart	5	0.757808	GO:0015879	carnitine transport
	heart	5	0.757808	GO:0046717	acid secretion
	heart	8	0.791971	GO:0030049	muscle filament sliding
	heart	8	0.791971	GO:0030172	troponin C binding
	heart	8	0.791971	GO:0031013	troponin I binding
	heart	8	0.791971	GO:0032780	negative regulation of ATPase activity
	heart	8	0.791971	GO:0055009	atrial cardiac muscle tissue morphogenesis
	heart	11	0.810119	GO:0014070	response to organic cyclic substance
	heart	12	0.81454	GO:0002651	positive regulation of tolerance induction to self antigen
	heart	12	0.81454	GO:0002663	positive regulation of B cell tolerance induction
	heart	12	0.81454	GO:0002666	positive regulation of T cell tolerance induction
	heart	12	0.81454	GO:0005026	transforming growth factor beta receptor activity, type II
	heart	12	0.81454	GO:0005251	delayed rectifier potassium channel activity
	heart	12	0.81454	GO:0043011	myeloid dendritic cell differentiation
	heart	12	0.81454	GO:0043235	receptor complex
	heart	12	0.81454	GO:0060434	bronchus morphogenesis
	heart	12	0.81454	GO:0060440	trachea formation
	heart	12	0.81454	GO:0060443	mammary gland morphogenesis
	heart	12	0.81454	GO:0060463	lung lobe morphogenesis
	heart	13	0.818428	GO:0030971	receptor tyrosine kinase binding
	heart	16	0.827795	GO:0035050	embryonic heart tube development
	heart	38	0.858256	GO:0005922	connexon complex
	heart	87	0.878787	GO:0031034	myosin filament assembly
	heart	87	0.878787	GO:0031672	A band
	heart	87	0.878787	GO:0032036	myosin heavy chain binding
	kidney	4	0.67847	GO:0001992	regulation of systemic arterial blood pressure by vasopressin
	kidney	4	0.67847	GO:0002548	monocyte chemotaxis
	kidney	4	0.67847	GO:0003179	heart valve morphogenesis
	kidney	4	0.67847	GO:0003721	telomeric template RNA reverse transcriptase activity
	kidney	4	0.67847	GO:0004990	oxytocin receptor activity
	kidney	4	0.67847	GO:0006766	vitamin metabolic process
	kidney	4	0.67847	GO:0006898	receptor-mediated endocytosis
	kidney	4	0.67847	GO:0006929	substrate-bound cell migration
	kidney	4	0.67847	GO:0014911	positive regulation of smooth muscle cell migration
	kidney	4	0.67847	GO:0015175	neutral amino acid transmembrane transporter activity
	kidney	4	0.67847	GO:0015804	neutral amino acid transport
	kidney	4	0.67847	GO:0016855	racemase and epimerase activity, acting on amino acids and derivatives
	kidney	4	0.67847	GO:0031129	inductive cell-cell signaling
	kidney	4	0.67847	GO:0043536	positive regulation of blood vessel endothelial cell migration
	kidney	4	0.67847	GO:0045743	positive regulation of fibroblast growth factor receptor signaling pathway
	kidney	4	0.67847	GO:0046875	ephrin receptor binding
	kidney	4	0.67847	GO:0050921	positive regulation of chemotaxis
	kidney	4	0.67847	GO:0060539	diaphragm development
	kidney	4	0.67847	GO:0060664	epithelial cell proliferation involved in salivary gland morphogenesis
	kidney	5	0.708629	GO:0005732	small nucleolar ribonucleoprotein complex
	kidney	5	0.708629	GO:0005903	brush border
	kidney	5	0.708629	GO:0010159	specification of organ position
	kidney	5	0.708629	GO:0021615	glossopharyngeal nerve morphogenesis
	kidney	5	0.708629	GO:0022604	regulation of cell morphogenesis
	kidney	5	0.708629	GO:0030878	thyroid gland development
	kidney	5	0.708629	GO:0048645	organ formation
	kidney	5	0.708629	GO:0060017	parathyroid gland development
	kidney	6	0.729371	GO:0001891	phagocytic cup
	kidney	6	0.729371	GO:0004103	choline kinase activity
	kidney	6	0.729371	GO:0004305	ethanolamine kinase activity
	kidney	6	0.729371	GO:0006646	phosphatidylethanolamine biosynthetic process
	kidney	6	0.729371	GO:0007171	activation of transmembrane receptor protein tyrosine kinase activity
	kidney	6	0.729371	GO:0007271	synaptic transmission, cholinergic
	kidney	6	0.729371	GO:0014056	regulation of acetylcholine secretion
	kidney	6	0.729371	GO:0015464	acetylcholine receptor activity
	kidney	6	0.729371	GO:0033157	regulation of intracellular protein transport
	kidney	6	0.729371	GO:0035095	behavioral response to nicotine
	kidney	6	0.729371	GO:0047710	bis(5'-adenosyl)-triphosphatase activity
	kidney	6	0.729371	GO:0048814	regulation of dendrite morphogenesis
	kidney	6	0.729371	GO:0060084	synaptic transmission involved in micturition
	kidney	7	0.744734	GO:0004838	L-tyrosine:2-oxoglutarate aminotransferase activity
	kidney	7	0.744734	GO:0006029	proteoglycan metabolic process
	kidney	7	0.744734	GO:0009074	aromatic amino acid family catabolic process
	kidney	8	0.756699	GO:0032418	lysosome localization
	kidney	8	0.756699	GO:0048070	regulation of developmental pigmentation
	kidney	9	0.766358	GO:0051353	positive regulation of oxidoreductase activity
	kidney	10	0.774371	GO:0003938	IMP dehydrogenase activity
	kidney	10	0.774371	GO:0008273	calcium, potassium:sodium antiporter activity
	kidney	12	0.787012	GO:0016286	small conductance calcium-activated potassium channel activity
	kidney	13	0.792124	GO:0045446	endothelial cell differentiation
	kidney	19	0.813365	GO:0001963	synaptic transmission, dopaminergic
	kidney	19	0.813365	GO:0004511	tyrosine 3-monooxygenase activity
	kidney	19	0.813365	GO:0033162	melanosome membrane
	kidney	19	0.813365	GO:0042418	epinephrine biosynthetic process
	kidney	19	0.813365	GO:0042421	norepinephrine biosynthetic process
	kidney	19	0.813365	GO:0042423	catecholamine biosynthetic process
	kidney	19	0.813365	GO:0042755	eating behavior
	kidney	23	0.822496	GO:0032190	acrosin binding
	liver	4	0.707161	GO:0004146	dihydrofolate reductase activity
	liver	4	0.707161	GO:0004886	retinoid-X receptor activity
	liver	4	0.707161	GO:0006545	glycine biosynthetic process
	liver	4	0.707161	GO:0007157	heterophilic cell-cell adhesion
	liver	4	0.707161	GO:0060710	chorio-allantoic fusion
	liver	5	0.73239	GO:0000323	lytic vacuole
	liver	5	0.73239	GO:0001758	retinal dehydrogenase activity
	liver	5	0.73239	GO:0005283	sodium:amino acid symporter activity
	liver	5	0.73239	GO:0005332	gamma-aminobutyric acid:sodium symporter activity
	liver	5	0.73239	GO:0006642	triglyceride mobilization
	liver	5	0.73239	GO:0010744	positive regulation of macrophage derived foam cell differentiation
	liver	5	0.73239	GO:0010886	positive regulation of cholesterol storage
	liver	5	0.73239	GO:0015578	mannose transmembrane transporter activity
	liver	5	0.73239	GO:0015761	mannose transport
	liver	5	0.73239	GO:0019433	triglyceride catabolic process
	liver	5	0.73239	GO:0034359	mature chylomicron
	liver	5	0.73239	GO:0034363	intermediate-density lipoprotein particle
	liver	5	0.73239	GO:0034383	low-density lipoprotein particle clearance
	liver	5	0.73239	GO:0042036	negative regulation of cytokine biosynthetic process
	liver	5	0.73239	GO:0042158	lipoprotein biosynthetic process
	liver	5	0.73239	GO:0042573	retinoic acid metabolic process
	liver	5	0.73239	GO:0042904	9-cis-retinoic acid biosynthetic process
	liver	5	0.73239	GO:0045540	regulation of cholesterol biosynthetic process
	liver	5	0.73239	GO:0048844	artery morphogenesis
	liver	6	0.749988	GO:0004334	fumarylacetoacetase activity
	liver	6	0.749988	GO:0004447	iodide peroxidase activity
	liver	6	0.749988	GO:0006559	L-phenylalanine catabolic process
	liver	6	0.749988	GO:0010874	regulation of cholesterol efflux
	liver	6	0.749988	GO:0017129	triglyceride binding
	liver	6	0.749988	GO:0031210	phosphatidylcholine binding
	liver	6	0.749988	GO:0034364	high-density lipoprotein particle
	liver	6	0.749988	GO:0034372	very-low-density lipoprotein particle remodeling
	liver	6	0.749988	GO:0042627	chylomicron
	liver	6	0.749988	GO:0046470	phosphatidylcholine metabolic process
	liver	6	0.749988	GO:0070328	triglyceride homeostasis
	liver	7	0.763157	GO:0000334	3-hydroxyanthranilate 3,4-dioxygenase activity
	liver	7	0.763157	GO:0008198	ferrous iron binding
	liver	7	0.763157	GO:0045920	negative regulation of exocytosis
	liver	7	0.763157	GO:0046686	response to cadmium ion
	liver	7	0.763157	GO:0070050	neuron homeostasis
	liver	8	0.773492	GO:0004465	lipoprotein lipase activity
	liver	8	0.773492	GO:0005960	glycine cleavage complex
	liver	8	0.773492	GO:0019543	propionate catabolic process
	liver	8	0.773492	GO:0047547	2-methylcitrate dehydratase activity
	liver	10	0.788886	GO:0001970	positive regulation of activation of membrane attack complex
	liver	10	0.788886	GO:0004397	histidine ammonia-lyase activity
	liver	10	0.788886	GO:0016211	ammonia ligase activity
	liver	11	0.794842	GO:0005579	membrane attack complex
	liver	13	0.804508	GO:0003973	(S)-2-hydroxy-acid oxidase activity
	muscle	4	0.701651	GO:0004031	aldehyde oxidase activity
	muscle	4	0.701651	GO:0016327	apicolateral plasma membrane
	muscle	4	0.701651	GO:0031205	endoplasmic reticulum Sec complex
	muscle	4	0.701651	GO:0031436	BRCA1-BARD1 complex
	muscle	4	0.701651	GO:0046826	negative regulation of protein export from nucleus
	muscle	5	0.727796	GO:0003211	cardiac ventricle formation
	muscle	5	0.727796	GO:0003876	AMP deaminase activity
	muscle	5	0.727796	GO:0005927	muscle tendon junction
	muscle	5	0.727796	GO:0006144	purine base metabolic process
	muscle	5	0.727796	GO:0007521	muscle cell fate determination
	muscle	5	0.727796	GO:0016814	hydrolase activity, acting on carbon-nitrogen (but not peptide) bonds, in cyclic amidines
	muscle	5	0.727796	GO:0051371	muscle alpha-actinin binding
	muscle	5	0.727796	GO:0090073	positive regulation of protein homodimerization activity
	muscle	6	0.745983	GO:0008241	peptidyl-dipeptidase activity
	muscle	6	0.745983	GO:0030160	GKAP/Homer scaffold activity
	muscle	6	0.745983	GO:0047238	glucuronosyl-N-acetylgalactosaminyl-proteoglycan 4-beta-N-acetylgalactosaminyltransferase activity
	muscle	7	0.759565	GO:0002074	extraocular skeletal muscle development
	muscle	7	0.759565	GO:0004089	carbonate dehydratase activity
	muscle	7	0.759565	GO:0004445	inositol-polyphosphate 5-phosphatase activity
	muscle	7	0.759565	GO:0006941	striated muscle contraction
	muscle	7	0.759565	GO:0009968	negative regulation of signal transduction
	muscle	7	0.759565	GO:0034594	phosphatidylinositol trisphosphate phosphatase activity
	muscle	7	0.759565	GO:0043501	skeletal muscle adaptation
	muscle	7	0.759565	GO:0045409	negative regulation of interleukin-6 biosynthetic process
	muscle	7	0.759565	GO:0045579	positive regulation of B cell differentiation
	muscle	7	0.759565	GO:0045656	negative regulation of monocyte differentiation
	muscle	7	0.759565	GO:0045659	negative regulation of neutrophil differentiation
	muscle	7	0.759565	GO:0045779	negative regulation of bone resorption
	muscle	7	0.759565	GO:0051373	FATZ binding
	muscle	7	0.759565	GO:0051425	PTB domain binding
	muscle	7	0.759565	GO:0055001	muscle cell development
	muscle	8	0.770209	GO:0004676	3-phosphoinositide-dependent protein kinase activity
	muscle	8	0.770209	GO:0007518	myoblast cell fate determination
	muscle	8	0.770209	GO:0043415	positive regulation of skeletal muscle tissue regeneration
	muscle	9	0.778845	GO:0017077	oxidative phosphorylation uncoupler activity
	muscle	9	0.778845	GO:0033596	TSC1-TSC2 complex
	muscle	9	0.778845	GO:0043547	positive regulation of GTPase activity
	muscle	9	0.778845	GO:0046626	regulation of insulin receptor signaling pathway
	muscle	9	0.778845	GO:0050918	positive chemotaxis
	muscle	17	0.816151	GO:0051435	BH4 domain binding
	muscle	21	0.825908	GO:0003882	CDP-diacylglycerol-serine O-phosphatidyltransferase activity
	muscle	21	0.825908	GO:0006659	phosphatidylserine biosynthetic process
	muscle	30	0.840222	GO:0021997	neural plate axis specification
	muscle	30	0.840222	GO:0030162	regulation of proteolysis
	pancreas	4	0.704059	GO:0000738	DNA catabolic process, exonucleolytic
	pancreas	4	0.704059	GO:0004165	dodecenoyl-CoA delta-isomerase activity
	pancreas	4	0.704059	GO:0004534	5'-3' exoribonuclease activity
	pancreas	4	0.704059	GO:0004948	calcitonin receptor activity
	pancreas	5	0.729801	GO:0000788	nuclear nucleosome
	pancreas	5	0.729801	GO:0001786	phosphatidylserine binding
	pancreas	5	0.729801	GO:0002326	B cell lineage commitment
	pancreas	5	0.729801	GO:0004506	squalene monooxygenase activity
	pancreas	5	0.729801	GO:0004904	interferon receptor activity
	pancreas	5	0.729801	GO:0005546	phosphatidylinositol-4,5-bisphosphate binding
	pancreas	5	0.729801	GO:0032729	positive regulation of interferon-gamma production
	pancreas	5	0.729801	GO:0042043	neurexin binding
	pancreas	5	0.729801	GO:0045351	type I interferon biosynthetic process
	pancreas	5	0.729801	GO:0070257	positive regulation of mucus secretion
	pancreas	6	0.747731	GO:0003840	gamma-glutamyltransferase activity
	pancreas	6	0.747731	GO:0008924	malate dehydrogenase (acceptor) activity
	pancreas	7	0.761132	GO:0000831	inositol hexakisphosphate 6-kinase activity
	pancreas	7	0.761132	GO:0032958	inositol phosphate biosynthetic process
	pancreas	9	0.78017	GO:0004339	glucan 1,4-alpha-glucosidase activity
	pancreas	9	0.78017	GO:0016971	flavin-linked sulfhydryl oxidase activity
	pancreas	12	0.79855	GO:0004967	glucagon receptor activity
	pancreas	12	0.79855	GO:0016519	gastric inhibitory peptide receptor activity
	pancreas	13	0.80313	GO:0007130	synaptonemal complex assembly
	pancreas	13	0.80313	GO:0021884	forebrain neuron development
	pancreas	24	0.832328	GO:0050080	malonyl-CoA decarboxylase activity
	pancreas	26	0.835513	GO:0019919	peptidyl-arginine methylation, to asymmetrical-dimethyl arginine
	pancreas	26	0.835513	GO:0035242	protein-arginine omega-N asymmetric methyltransferase activity
	pancreas	30	0.840915	GO:0000400	four-way junction DNA binding
	pancreas	30	0.840915	GO:0006119	oxidative phosphorylation
	pancreas	30	0.840915	GO:0019237	centromeric DNA binding
	pancreas	30	0.840915	GO:0019724	B cell mediated immunity
	pancreas	30	0.840915	GO:0031573	intra-S DNA damage checkpoint
	pancreas	30	0.840915	GO:0032142	single guanine insertion binding
	pancreas	30	0.840915	GO:0032143	single thymine insertion binding
	pancreas	30	0.840915	GO:0032181	dinucleotide repeat insertion binding
	pancreas	30	0.840915	GO:0032301	MutSalpha complex
	pancreas	30	0.840915	GO:0032302	MutSbeta complex
	pancreas	30	0.840915	GO:0032357	oxidized purine DNA binding
	pancreas	30	0.840915	GO:0043570	maintenance of DNA repeat elements
	pancreas	30	0.840915	GO:0045910	negative regulation of DNA recombination
	pancreas	30	0.840915	GO:0051096	positive regulation of helicase activity
	pancreas	35	0.846351	GO:0009996	negative regulation of cell fate specification
	pancreas	35	0.846351	GO:0010956	negative regulation of calcidiol 1-monooxygenase activity
	pancreas	35	0.846351	GO:0042660	positive regulation of cell fate specification
	pancreas	44	0.853769	GO:0004343	glucosamine 6-phosphate N-acetyltransferase activity
	pancreas	64	0.864481	GO:0004951	cholecystokinin receptor activity
	skin	4	0.703408	GO:0004385	guanylate kinase activity
	skin	4	0.703408	GO:0004649	poly(ADP-ribose) glycohydrolase activity
[truncated: 182 more rows]

## Sheet: Table S3
is_a	GO term	GO description	all tissues	brain	heart	kidney	liver	muscle	pancreas	skin	testes		is_a and part_of	GO term	GO description	all tissues	brain	heart	kidney	liver	muscle	pancreas	skin	testes
	domain: biological process													domain: biological process
	GO:0022610	biological adhesion	1	0	0	0	2	0	0	2	0			GO:0022610	biological adhesion	1	0	0	0	2	0	0	2	0
	GO:0065007	biological regulation	342	30	4	12	11	12	8	13	25			GO:0065007	biological regulation	416	40	6	14	12	12	13	16	31
	GO:0009758	carbohydrate utilization	0	0	0	0	0	0	0	0	0			GO:0009758	carbohydrate utilization	0	0	0	0	0	0	0	0	0
	GO:0015976	carbon utilization	0	0	0	0	0	0	0	0	0			GO:0015976	carbon utilization	0	0	0	0	0	0	0	0	0
	GO:0001906	cell killing	0	0	0	0	0	0	0	0	0			GO:0001906	cell killing	2	0	0	0	0	0	0	0	0
	GO:0008283	cell proliferation	5	1	0	1	0	0	0	2	0			GO:0008283	cell proliferation	7	1	0	1	0	0	0	2	0
	GO:0071554	cell wall organization or biogenesis	0	0	0	0	0	0	0	0	0			GO:0071554	cell wall organization or biogenesis	1	0	0	0	0	0	0	0	0
	GO:0044085	cellular component biogenesis	2	0	0	0	0	0	0	0	0			GO:0044085	cellular component biogenesis	43	1	1	1	0	0	1	1	2
	GO:0016043	cellular component organization	84	1	1	2	1	0	2	4	11			GO:0016043	cellular component organization	100	3	1	2	1	0	2	5	11
	GO:0009987	cellular process	448	23	4	16	12	5	9	16	35			GO:0009987	cellular process	552	40	10	23	15	9	11	26	42
	GO:0016265	death	4	1	0	0	0	0	0	0	0			GO:0016265	death	9	1	0	0	0	0	0	0	0
	GO:0032502	developmental process	128	21	7	9	1	6	2	17	15			GO:0032502	developmental process	158	29	7	11	2	6	2	22	17
	GO:0051234	establishment of localization	61	5	4	2	1	0	0	1	1			GO:0051234	establishment of localization	89	12	8	6	4	1	0	2	2
	GO:0040007	growth	4	0	0	0	0	0	0	0	0			GO:0040007	growth	4	1	0	0	0	0	0	0	1
	GO:0002376	immune system process	23	0	1	1	0	0	1	0	2			GO:0002376	immune system process	34	1	1	1	0	0	2	0	3
	GO:0051179	localization	8	1	0	1	0	0	0	1	1			GO:0051179	localization	110	14	8	9	4	1	0	5	3
	GO:0040011	locomotion	8	1	0	2	0	1	0	2	0			GO:0040011	locomotion	8	2	0	2	0	1	0	2	0
	GO:0008152	metabolic process	287	4	1	7	9	2	6	6	17			GO:0008152	metabolic process	336	9	3	9	9	5	7	9	23
	GO:0051704	multi-organism process	7	0	0	0	0	0	0	1	2			GO:0051704	multi-organism process	11	0	0	0	0	0	0	1	2
	GO:0032501	multicellular organismal process	26	3	0	2	1	2	0	0	5			GO:0032501	multicellular organismal process	180	35	8	16	3	5	4	20	21
	GO:0048519	negative regulation of biological process	88	3	0	0	2	6	2	2	9			GO:0048519	negative regulation of biological process	96	3	0	0	2	6	2	2	11
	GO:0019740	nitrogen utilization	0	0	0	0	0	0	0	0	0			GO:0019740	nitrogen utilization	0	0	0	0	0	0	0	0	0
	GO:0006794	phosphorus utilization	0	0	0	0	0	0	0	0	0			GO:0006794	phosphorus utilization	0	0	0	0	0	0	0	0	0
	GO:0043473	pigmentation	1	0	0	0	0	0	0	0	0			GO:0043473	pigmentation	3	0	0	0	0	0	0	0	0
	GO:0048518	positive regulation of biological process	80	8	3	4	3	2	3	4	9			GO:0048518	positive regulation of biological process	88	9	3	4	3	2	3	5	9
	GO:0050789	regulation of biological process	278	25	4	10	7	11	6	12	24			GO:0050789	regulation of biological process	332	33	6	12	8	11	11	15	30
	GO:0000003	reproduction	0	0	0	0	0	0	0	0	0			GO:0000003	reproduction	31	6	1	0	0	0	0	1	5
	GO:0022414	reproductive process	29	6	1	0	0	0	0	1	4			GO:0022414	reproductive process	31	6	1	0	0	0	0	1	5
	GO:0050896	response to stimulus	63	6	1	3	1	1	2	2	2			GO:0050896	response to stimulus	77	7	2	3	1	1	2	3	3
	GO:0048511	rhythmic process	3	1	0	0	0	0	0	0	2			GO:0048511	rhythmic process	3	1	0	0	0	0	0	0	2
	GO:0023052	signaling	24	6	0	4	0	0	1	8	0			GO:0023052	signaling	68	19	1	7	1	0	6	11	4
	GO:0023046	signaling process	13	2	0	0	0	0	1	1	0			GO:0023046	signaling process	49	15	1	5	1	0	6	4	4
	GO:0007587	sugar utilization	0	0	0	0	0	0	0	0	0			GO:0007587	sugar utilization	0	0	0	0	0	0	0	0	0
	GO:0006791	sulfur utilization	0	0	0	0	0	0	0	0	0			GO:0006791	sulfur utilization	0	0	0	0	0	0	0	0	0
	GO:0016032	viral reproduction	0	0	0	0	0	0	0	0	0			GO:0016032	viral reproduction	5	0	0	0	0	0	0	0	0
	domain: molecular function													domain: molecular function
	GO:0016209	antioxidant activity	6	0	0	0	1	0	0	0	0			GO:0016209	antioxidant activity	6	0	0	0	1	0	0	0	0
	GO:0005488	binding	124	5	4	4	3	5	11	2	11			GO:0005488	binding	124	5	4	4	3	5	11	2	11
	GO:0003824	catalytic activity	286	13	2	8	10	10	11	7	15			GO:0003824	catalytic activity	286	13	2	8	10	10	11	7	15
	GO:0016247	channel regulator activity	0	1	0	0	0	0	0	0	0			GO:0016247	channel regulator activity	0	1	0	0	0	0	0	0	0
	GO:0042056	chemoattractant activity	0	0	0	0	0	0	0	0	0			GO:0042056	chemoattractant activity	0	0	0	0	0	0	0	0	0
	GO:0045499	chemorepellent activity	0	0	0	0	0	0	0	0	0			GO:0045499	chemorepellent activity	0	0	0	0	0	0	0	0	0
	GO:0009055	electron carrier activity	0	0	0	0	0	0	0	0	0			GO:0009055	electron carrier activity	0	0	0	0	0	0	0	0	0
	GO:0030234	enzyme regulator activity	22	1	0	0	0	0	0	0	0			GO:0030234	enzyme regulator activity	22	1	0	0	0	0	0	0	0
	GO:0016530	metallochaperone activity	1	0	0	0	0	0	0	0	0			GO:0016530	metallochaperone activity	1	0	0	0	0	0	0	0	0
	GO:0060089	molecular transducer activity	25	8	1	2	1	0	5	2	4			GO:0060089	molecular transducer activity	25	8	1	2	1	0	5	2	4
	GO:0045735	nutrient reservoir activity	0	0	0	0	0	0	0	0	0			GO:0045735	nutrient reservoir activity	0	0	0	0	0	0	0	0	0
	GO:0010860	proteasome regulator activity	1	0	0	0	0	0	0	0	0			GO:0010860	proteasome regulator activity	1	0	0	0	0	0	0	0	0
	GO:0031386	protein tag	0	0	0	0	0	0	0	0	0			GO:0031386	protein tag	0	0	0	0	0	0	0	0	0
	GO:0005198	structural molecule activity	0	0	0	0	0	1	0	0	0			GO:0005198	structural molecule activity	0	0	0	0	0	1	0	0	0
	GO:0030528	transcription regulator activity	5	0	0	0	0	0	0	0	0			GO:0030528	transcription regulator activity	5	0	0	0	0	0	0	0	0
	GO:0045182	translation regulator activity	3	0	0	0	0	0	0	0	0			GO:0045182	translation regulator activity	3	0	0	0	0	0	0	0	0
	GO:0005215	transporter activity	23	5	4	3	3	1	0	1	1			GO:0005215	transporter activity	23	5	4	3	3	1	0	1	1
	domain: cellular component													domain: cellular component
	GO:0005623	cell	0	0	0	0	0	0	0	0	0			GO:0005623	cell	178	8	2	4	3	5	3	4	13
	GO:0044464	cell part	178	8	2	4	3	5	3	4	13			GO:0044464	cell part	178	8	2	4	3	5	3	4	13
	GO:0005576	extracellular region	0	0	0	0	0	0	0	0	0			GO:0005576	extracellular region	4	0	0	0	4	0	0	1	0
	GO:0044421	extracellular region part	4	0	0	0	4	0	0	1	0			GO:0044421	extracellular region part	4	0	0	0	4	0	0	1	0
	GO:0032991	macromolecular complex	117	2	2	1	6	3	3	1	6			GO:0032991	macromolecular complex	117	2	2	1	6	3	3	1	6
	GO:0031974	membrane-enclosed lumen	3	0	0	0	0	0	0	0	0			GO:0031974	membrane-enclosed lumen	32	0	0	0	0	0	0	0	0
	GO:0043226	organelle	12	0	0	0	1	0	0	0	4			GO:0043226	organelle	112	3	1	1	1	2	3	1	10
	GO:0044422	organelle part	105	3	0	1	0	2	3	1	6			GO:0044422	organelle part	105	3	0	1	0	2	3	1	6
	GO:0055044	symplast	0	0	0	0	0	0	0	0	0			GO:0055044	symplast	0	0	0	0	0	0	0	0	0
	GO:0045202	synapse	0	0	0	0	0	0	0	0	0			GO:0045202	synapse	1	1	0	0	0	0	0	0	0
	GO:0044456	synapse part	1	0	0	0	0	0	0	0	0			GO:0044456	synapse part	1	1	0	0	0	0	0	0	0
	GO:0019012	virion	0	0	0	0	0	0	0	0	0			GO:0019012	virion	0	0	0	0	0	0	0	0	0
	GO:0044423	virion part	0	0	0	0	0	0	0	0	0			GO:0044423	virion part	0	0	0	0	0	0	0	0	0

## Sheet: Table S4
repeat name	5prime	repeat	3prime	full sequence
Pma2.1_SeqLen120_MsatLen10_MsatPos102	CAGTGTAGAGCTGGTGTGGCACAACATTGATGCAGCCATCACTGGCTGCATGCTTATGACATTTGTTGATAAAAATATCTCAGAACTTCAGGAAGTAGAA	GTGTGTGTGT	ATATAAAAGC	CAGTGTAGAGCTGGTGTGGCACAACATTGATGCAGCCATCACTGGCTGCATGCTTATGACATTTGTTGATAAAAATATCTCAGAACTTCAGGAAGTAGAAGTGTGTGTGTATATAAAAGC
Pma2.2_SeqLen120_MsatLen10_MsatPos102	GTCTTTCATTGATAGAAATGAAGTAATGGAGATAGTCAATCACATTTCTTCCTTTGTTCTCACCTCTAGAAGACTGTAGGTTTGAGTTTTGAGGGGTTTT	TGTGTGTGTG	TTTCAAGGTT	GTCTTTCATTGATAGAAATGAAGTAATGGAGATAGTCAATCACATTTCTTCCTTTGTTCTCACCTCTAGAAGACTGTAGGTTTGAGTTTTGAGGGGTTTTTGTGTGTGTGTTTCAAGGTT
Pma2.3_SeqLen120_MsatLen10_MsatPos102	GTATGGAGGAATATGAAAAGAAAATGGAGGAGTATAAAACTGAGCTACAAGACTGGAAATCTTGGAAGAAGACACAGGTTTGTTTAAATTGTTCTAGTTT	CACACACACA	AAAAAAAAAG	GTATGGAGGAATATGAAAAGAAAATGGAGGAGTATAAAACTGAGCTACAAGACTGGAAATCTTGGAAGAAGACACAGGTTTGTTTAAATTGTTCTAGTTTCACACACACAAAAAAAAAAG
Pma2.4_SeqLen120_MsatLen10_MsatPos102	AAGTTTTCCTTATGGAAGTCCTGAGCCTGCATCTGAGGCTTGGAGGCAGGAGGATCACGGAACAGAGGGAAGCAGGAGGGGTGGGTTTATAGAAATCTCC	GTGTGTGTGT	TCCTATCAGT	AAGTTTTCCTTATGGAAGTCCTGAGCCTGCATCTGAGGCTTGGAGGCAGGAGGATCACGGAACAGAGGGAAGCAGGAGGGGTGGGTTTATAGAAATCTCCGTGTGTGTGTTCCTATCAGT
Pma2.5_SeqLen121_MsatLen10_MsatPos102	CTTAATTCAGACCTTGAATCTATATATCTATATACAGTCTTATGTATTACCAACATCAATGTGTATGAAACTGGAAAAAGGATTCTAGAAATCACATACA	TGTGTGTGTG	CTTCCTTCAGA	CTTAATTCAGACCTTGAATCTATATATCTATATACAGTCTTATGTATTACCAACATCAATGTGTATGAAACTGGAAAAAGGATTCTAGAAATCACATACATGTGTGTGTGCTTCCTTCAGA
Pma2.6_SeqLen121_MsatLen10_MsatPos102	CAGGCCAGCAATTACTTCAGGCGGTGTTGAAAGCTCCAAGACTTAAGAACTGTGCATCTCTGTTCTGTTTGTTTGGGTTTTGGTCTGGATCAGTAGATTC	CACACACACA	CCAAAAAAAAA	CAGGCCAGCAATTACTTCAGGCGGTGTTGAAAGCTCCAAGACTTAAGAACTGTGCATCTCTGTTCTGTTTGTTTGGGTTTTGGTCTGGATCAGTAGATTCCACACACACACCAAAAAAAAA
Pma2.7_SeqLen119_MsatLen10_MsatPos99	GGTCTGGGAAGGTTATCTGCTCTCCCTGCACTAAAATAAGTATTCTTTTTCTTAGGCAGCAATACAGTTCTAGAGGCATGCTGCAGCACAAGTGTAC	CACACACACA	GTCCCATAGACA	GGTCTGGGAAGGTTATCTGCTCTCCCTGCACTAAAATAAGTATTCTTTTTCTTAGGCAGCAATACAGTTCTAGAGGCATGCTGCAGCACAAGTGTACCACACACACAGTCCCATAGACA
Pma2.8_SeqLen122_MsatLen10_MsatPos102	AGATACTGTGCTAAACATCTTATTTGCAAGTGGAATAAGCAAACTTTTCTGTCCTCTTGTCTTGTAACCTAAAGGTACATGTTTTGAGACACTGAGATAA	GTGTGTGTGT	TTGTTAATTCAC	AGATACTGTGCTAAACATCTTATTTGCAAGTGGAATAAGCAAACTTTTCTGTCCTCTTGTCTTGTAACCTAAAGGTACATGTTTTGAGACACTGAGATAAGTGTGTGTGTTTGTTAATTCAC
Pma2.9_SeqLen122_MsatLen10_MsatPos102	TGGTATTGATGAAGGAGCCTGGATGAAGAGATTAGCAGGTAAGATGTGAAAATTAATTAATAAACAAGCAAATGTGTGTGTATATTCAGAATGTATATAT	ACACACACAC	AGGCTCTGAATC	TGGTATTGATGAAGGAGCCTGGATGAAGAGATTAGCAGGTAAGATGTGAAAATTAATTAATAAACAAGCAAATGTGTGTGTATATTCAGAATGTATATATACACACACACAGGCTCTGAATC
Pma2.10_SeqLen122_MsatLen10_MsatPos102	TTGAGCTAAACTGGTACAGTGTCCATATTCTGCCAGTATATTTAAAAAGTTTACACCACTCAGACTGGTGTGACTGTATAGCCAGTAGTTAAATCTGTTA	ACACACACAC	CCCCACCCCCGA	TTGAGCTAAACTGGTACAGTGTCCATATTCTGCCAGTATATTTAAAAAGTTTACACCACTCAGACTGGTGTGACTGTATAGCCAGTAGTTAAATCTGTTAACACACACACCCCCACCCCCGA
Pma2.11_SeqLen122_MsatLen10_MsatPos102	CCATCATCTTGTTTCTCCAATCCAGACACTCTCAGCCACTACCACAGAGCTACAGTAAGTGCATTTAAAGGTGATGAAAGCATTGGTGCTACTGATAGGA	ACACACACAC	GGAGATCTATCC	CCATCATCTTGTTTCTCCAATCCAGACACTCTCAGCCACTACCACAGAGCTACAGTAAGTGCATTTAAAGGTGATGAAAGCATTGGTGCTACTGATAGGAACACACACACGGAGATCTATCC
Pma2.12_SeqLen122_MsatLen10_MsatPos102	AAATGATTGTTATTAATGTCATTTCAGTTAGTATCTCTGAAATGTTTAAGCCTTTACGAAATTCAGTATTTTGATTGAAAGTATAATCTTTTCCTAAAAA	TGTGTGTGTG	GAAAAGAGGATG	AAATGATTGTTATTAATGTCATTTCAGTTAGTATCTCTGAAATGTTTAAGCCTTTACGAAATTCAGTATTTTGATTGAAAGTATAATCTTTTCCTAAAAATGTGTGTGTGGAAAAGAGGATG
Pma2.13_SeqLen122_MsatLen10_MsatPos102	GTCCCTATCAAGGCTATAAAGACAAGAACAATGATTACAAAGTTCTCAGAGATGCTGTAGCTCTTTCCTGAAGACAAAACACCTGACTTGGATCATTTTA	ACACACACAC	AGAATTGGTCAC	GTCCCTATCAAGGCTATAAAGACAAGAACAATGATTACAAAGTTCTCAGAGATGCTGTAGCTCTTTCCTGAAGACAAAACACCTGACTTGGATCATTTTAACACACACACAGAATTGGTCAC
Pma2.14_SeqLen122_MsatLen10_MsatPos102	CTAAAGGTTGCTGGTTCAGGTTTAACAGCGTTCATCAGTTTATTGAGAGATGCGCAACGAGGAGTTGATGTTTGCGAATGCCTGAATTACATACACAAGC	CACACACACA	AGCAACCCCTAA	CTAAAGGTTGCTGGTTCAGGTTTAACAGCGTTCATCAGTTTATTGAGAGATGCGCAACGAGGAGTTGATGTTTGCGAATGCCTGAATTACATACACAAGCCACACACACAAGCAACCCCTAA
Pma2.15_SeqLen123_MsatLen10_MsatPos102	AAATATCCTGTGCAGAAGAGACCCAGTGACCACTTCCCTACCTCGGACTCAGCCGTTCCTGTGCAGCCAGCGAGTCAGCAAGGGGATGCCAAGTATGGGC	TGTGTGTGTG	ACTGGCCTGTCTT	AAATATCCTGTGCAGAAGAGACCCAGTGACCACTTCCCTACCTCGGACTCAGCCGTTCCTGTGCAGCCAGCGAGTCAGCAAGGGGATGCCAAGTATGGGCTGTGTGTGTGACTGGCCTGTCTT
Pma2.16_SeqLen123_MsatLen10_MsatPos102	TGTGTGTGTTGTCTGTGTATATATGGGTGCAATCTTGAATATATATTAAGTTAATGTCCTGGTTATCCTGAAATACCTCAGCTAATTCCCAAAGCAAATG	CACACACACA	AAAAAGAAACAAA	TGTGTGTGTTGTCTGTGTATATATGGGTGCAATCTTGAATATATATTAAGTTAATGTCCTGGTTATCCTGAAATACCTCAGCTAATTCCCAAAGCAAATGCACACACACAAAAAAGAAACAAA
Pma2.17_SeqLen123_MsatLen10_MsatPos102	GTGGGTTTGGGGATGCAGGAGCTGATTGAAGAGGTGAGTGACCACCTACCGTGAAACCGATAAACCCTCATGTTATACCCCTCGGCGATTTGCTGTTGGG	CACACACACA	ATAAAAAAAAAAA	GTGGGTTTGGGGATGCAGGAGCTGATTGAAGAGGTGAGTGACCACCTACCGTGAAACCGATAAACCCTCATGTTATACCCCTCGGCGATTTGCTGTTGGGCACACACACAATAAAAAAAAAAA
Pma2.18_SeqLen123_MsatLen10_MsatPos102	GAAATACAAAAGACTCTGTAAGGAGAAGAGCAGATCTGCAAGAGAAAATTAACAGCATCATTAAAAAAGTACATTATAAATATAATCTGGTGCTGGAAGA	TGTGTGTGTG	GGAGTCACTTAAG	GAAATACAAAAGACTCTGTAAGGAGAAGAGCAGATCTGCAAGAGAAAATTAACAGCATCATTAAAAAAGTACATTATAAATATAATCTGGTGCTGGAAGATGTGTGTGTGGGAGTCACTTAAG
Pma2.19_SeqLen123_MsatLen10_MsatPos102	GAGTGTAGGGAGAGGATGTGGGCTGGGAGTGTGCCTTGGGCTCCATCCCACTGCCCTGCTCCTCTGCTGCTCCATCAGAGCATCCTGGAGTAGCCCTTGC	CACACACACA	TAACTCGGAGCCA	GAGTGTAGGGAGAGGATGTGGGCTGGGAGTGTGCCTTGGGCTCCATCCCACTGCCCTGCTCCTCTGCTGCTCCATCAGAGCATCCTGGAGTAGCCCTTGCCACACACACATAACTCGGAGCCA
Pma2.20_SeqLen55_MsatLen10_MsatPos33	TTTGCATGCTATCATCTGCCTGTGCAGCATT	ACACACACAC	AAGTCAATAAGGGC	TTTGCATGCTATCATCTGCCTGTGCAGCATTACACACACACAAGTCAATAAGGGC
Pma2.21_SeqLen60_MsatLen10_MsatPos38	TGTGCTGAAACAGAAATATACATATACATATGTGTA	TGTGTGTGTG	TAAGATATGAAAAA	TGTGCTGAAACAGAAATATACATATACATATGTGTATGTGTGTGTGTAAGATATGAAAAA
Pma2.22_SeqLen124_MsatLen10_MsatPos102	CTGACAGTACATTCTATAATCTCTGTTATGTTTTGTCTGGCATGCTTTCCCCTTGATTGCTTATCCCATGGAGAATATTCAGTAAGATTTTATTCTTACT	ACACACACAC	TGCAACTTGCAAAA	CTGACAGTACATTCTATAATCTCTGTTATGTTTTGTCTGGCATGCTTTCCCCTTGATTGCTTATCCCATGGAGAATATTCAGTAAGATTTTATTCTTACTACACACACACTGCAACTTGCAAAA
Pma2.23_SeqLen124_MsatLen10_MsatPos102	TGGCTCAGCAGCACCAGACATTTTTGTTCATGGCTTCCATGTGGTGTTGTCGTTGTCTCAGGCCTGGTGTTTGTGTTCCCTGTTGCTTTAGCAGGTCTCC	TGTGTGTGTG	CTAGGCTGTTTTTA	TGGCTCAGCAGCACCAGACATTTTTGTTCATGGCTTCCATGTGGTGTTGTCGTTGTCTCAGGCCTGGTGTTTGTGTTCCCTGTTGCTTTAGCAGGTCTCCTGTGTGTGTGCTAGGCTGTTTTTA
Pma2.24_SeqLen124_MsatLen10_MsatPos102	ATTTGGGCAGTATAGAAGAACCTCCAGCCTTGTTTGCCAGGGGGGCACCCCCACGCTGAGGGAAGCGTTGTGTCCACTTGTCTCTGCAGTCTCTTCTGGT	CACACACACA	GTGCCCGCCCGCCC	ATTTGGGCAGTATAGAAGAACCTCCAGCCTTGTTTGCCAGGGGGGCACCCCCACGCTGAGGGAAGCGTTGTGTCCACTTGTCTCTGCAGTCTCTTCTGGTCACACACACAGTGCCCGCCCGCCC
Pma2.25_SeqLen124_MsatLen10_MsatPos102	AATTTTTTGCCTTCCTATAAATTCTAAAACAAGAGTTTAATACCACCAACTGGCTTTTTAATAGTTCAGTCCCTAAGTCTTGTGCCCTCCACCTTCCCTG	CACACACACA	ACAAAAAAAAAAAC	AATTTTTTGCCTTCCTATAAATTCTAAAACAAGAGTTTAATACCACCAACTGGCTTTTTAATAGTTCAGTCCCTAAGTCTTGTGCCCTCCACCTTCCCTGCACACACACAACAAAAAAAAAAAC
Pma2.26_SeqLen124_MsatLen10_MsatPos102	GTGCATTTCTGAGCTCCACCCTCACTGATCGCTGGAGAGTGAATCGAGGGGTGCAGCTGGCAGTGAGAGGAGCTGTAAGTTCACAGCGTGGCTCTTGGCC	TGTGTGTGTG	ATCACTGATGTTGG	GTGCATTTCTGAGCTCCACCCTCACTGATCGCTGGAGAGTGAATCGAGGGGTGCAGCTGGCAGTGAGAGGAGCTGTAAGTTCACAGCGTGGCTCTTGGCCTGTGTGTGTGATCACTGATGTTGG
Pma2.27_SeqLen125_MsatLen10_MsatPos102	TCTCCTTTTCTTTAGTGGGGTCAACATCAACTGCCTGATTATACAGCTGGTTTCATTTTTTTCACTTAACTTTAAGCATCTTTCTGTCTCATCCCTCCTC	TGTGTGTGTG	GTGCTTACAAAAACC	TCTCCTTTTCTTTAGTGGGGTCAACATCAACTGCCTGATTATACAGCTGGTTTCATTTTTTTCACTTAACTTTAAGCATCTTTCTGTCTCATCCCTCCTCTGTGTGTGTGGTGCTTACAAAAACC
Pma2.28_SeqLen125_MsatLen10_MsatPos102	GCTCAGAGTGTGCTCCAGCTCTTCTTCTTTTCAGAGATGCCTCCTTCATAGCTGGGATTGCACAGGAGCCTGACCTGTGGATCTGCACATCTGCCCATTT	TGTGTGTGTG	TTCAAATGCTCAGCT	GCTCAGAGTGTGCTCCAGCTCTTCTTCTTTTCAGAGATGCCTCCTTCATAGCTGGGATTGCACAGGAGCCTGACCTGTGGATCTGCACATCTGCCCATTTTGTGTGTGTGTTCAAATGCTCAGCT
Pma2.29_SeqLen125_MsatLen10_MsatPos102	CCCACCCCTGATCCTGCAGAAAAAGGATTTCACCTGGGCATATTCATATGGAGAAGCTGTTTGACTTTCCATGTTCCAAAGGGGCAGGTGAGACTGATCA	GTGTGTGTGT	AGAACACACTCACAT	CCCACCCCTGATCCTGCAGAAAAAGGATTTCACCTGGGCATATTCATATGGAGAAGCTGTTTGACTTTCCATGTTCCAAAGGGGCAGGTGAGACTGATCAGTGTGTGTGTAGAACACACTCACAT
Pma2.30_SeqLen75_MsatLen10_MsatPos51	TCAGTAGTACAGGAGTTTGATAAATGGGAATTTCTACTGGCATTAAATA	TGTGTGTGTG	TCTACAAAAAAAAAGT	TCAGTAGTACAGGAGTTTGATAAATGGGAATTTCTACTGGCATTAAATATGTGTGTGTGTCTACAAAAAAAAAGT
Pma2.31_SeqLen126_MsatLen10_MsatPos102	CTTCAGCCTCTTGATCCAGAACACCTCGTGGCTCCTGCTGCTGCTCCTTTCCCTGCCTCTCCTGCAAGCCGTGGACTTCGTGTCCCTGTGAAAGGCGAAG	CACACACACA	GCGCTCGCACACACTC	CTTCAGCCTCTTGATCCAGAACACCTCGTGGCTCCTGCTGCTGCTCCTTTCCCTGCCTCTCCTGCAAGCCGTGGACTTCGTGTCCCTGTGAAAGGCGAAGCACACACACAGCGCTCGCACACACTC
Pma2.32_SeqLen126_MsatLen10_MsatPos102	AAGCAAGAAATTGTAAATTTCAGCAATTTCACTAACTATACATATGACTACAGAAATGAGTCATGGTGGTGTGCTATCAATTCAGTCTGAAGCACAACAG	ACACACACAC	AGATCTAATAAAAAAC	AAGCAAGAAATTGTAAATTTCAGCAATTTCACTAACTATACATATGACTACAGAAATGAGTCATGGTGGTGTGCTATCAATTCAGTCTGAAGCACAACAGACACACACACAGATCTAATAAAAAAC
Pma2.33_SeqLen126_MsatLen10_MsatPos102	CAGTGTTTTGTAGGATGAGTACTATCTCTGCTTAACAAAAGAATTATTCACTGCTGGCCACATTCAAAGCTCTTCTTCAAATTGATGATATTTTACACAA	TGTGTGTGTG	CAAAGCATCATGTATC	CAGTGTTTTGTAGGATGAGTACTATCTCTGCTTAACAAAAGAATTATTCACTGCTGGCCACATTCAAAGCTCTTCTTCAAATTGATGATATTTTACACAATGTGTGTGTGCAAAGCATCATGTATC
Pma2.34_SeqLen127_MsatLen10_MsatPos102	TTCCTGGCCCCGGTTCCATTGCACATATCTACGGATGGGGAGACTGAATGACTTTTGCACAATGTGGTGTTTTATTTGCATGCTGTGAGCAGTTTAACAA	GTGTGTGTGT	GCTAAATGAAGCATTCC	TTCCTGGCCCCGGTTCCATTGCACATATCTACGGATGGGGAGACTGAATGACTTTTGCACAATGTGGTGTTTTATTTGCATGCTGTGAGCAGTTTAACAAGTGTGTGTGTGCTAAATGAAGCATTCC
Pma2.35_SeqLen127_MsatLen10_MsatPos102	TAAATACATGGAATAAATACATGTATGGTATCATTTGTATGTGTGTGTCTATATATACGCCTGTATACCACACCTGTATATATACATATATCTATATATA	CACACACACA	TACATGCACATATGTCT	TAAATACATGGAATAAATACATGTATGGTATCATTTGTATGTGTGTGTCTATATATACGCCTGTATACCACACCTGTATATATACATATATCTATATATACACACACACATACATGCACATATGTCT
Pma2.36_SeqLen127_MsatLen10_MsatPos102	TTTGGGTTGCCTACAGCAGACTATCCAAATGCTGCTTTGTCTTCTTTATTAGCGACATCAGTACCAGCTTGTTTGTTGTTACACACACTCTTCCTTCTCT	CACACACACA	GAGGAAGCCCAGAGTGA	TTTGGGTTGCCTACAGCAGACTATCCAAATGCTGCTTTGTCTTCTTTATTAGCGACATCAGTACCAGCTTGTTTGTTGTTACACACACTCTTCCTTCTCTCACACACACAGAGGAAGCCCAGAGTGA
Pma2.37_SeqLen128_MsatLen10_MsatPos102	GGGTGGGTGGCCAGCCCTCTTTTTCCATCCCAACAGTCCTGTAACTCCAATACAAGGTGAGGTGGCCGCTTTTACTGCTGTCACCTCGGTCCAGAGGAGC	TGTGTGTGTG	GATGTGTGAGTGCAGGGG	GGGTGGGTGGCCAGCCCTCTTTTTCCATCCCAACAGTCCTGTAACTCCAATACAAGGTGAGGTGGCCGCTTTTACTGCTGTCACCTCGGTCCAGAGGAGCTGTGTGTGTGGATGTGTGAGTGCAGGGG
Pma2.38_SeqLen128_MsatLen10_MsatPos102	GATACACACTCTGCCTGTTTCATCTGTGTGGGGAAGGGGTGAGGTTAGGTTTTGAGATTTAGCATTTGGCATCACTATATCTGTGATTTCAGACAATGGC	TGTGTGTGTG	TATGTATTTTATTTTTTT	GATACACACTCTGCCTGTTTCATCTGTGTGGGGAAGGGGTGAGGTTAGGTTTTGAGATTTAGCATTTGGCATCACTATATCTGTGATTTCAGACAATGGCTGTGTGTGTGTATGTATTTTATTTTTTT
Pma2.39_SeqLen128_MsatLen10_MsatPos102	TAGCTGCCATTGATTTCTTTCCACTGATGAACATCTTTGCAGCATTCACAACATCAGCAGTGGCTACAGAGTCGATTTTTTGAGCAGCAGCAGATGGGGA	TGTGTGTGTG	CCAAGAAAACCCCCCCGA	TAGCTGCCATTGATTTCTTTCCACTGATGAACATCTTTGCAGCATTCACAACATCAGCAGTGGCTACAGAGTCGATTTTTTGAGCAGCAGCAGATGGGGATGTGTGTGTGCCAAGAAAACCCCCCCGA
Pma2.40_SeqLen128_MsatLen10_MsatPos102	GAAAACAGTGTATTTTTCTGTAATCATTATGGAAAAAGGCAACTTTTTGAATTTTATTTTTTCTAATAATGTGTTTGCTAAAGGACAATAAAGTTTGGCC	TGTGTGTGTG	ACAAAAAAAAAAAAAAGT	GAAAACAGTGTATTTTTCTGTAATCATTATGGAAAAAGGCAACTTTTTGAATTTTATTTTTTCTAATAATGTGTTTGCTAAAGGACAATAAAGTTTGGCCTGTGTGTGTGACAAAAAAAAAAAAAAGT
Pma2.41_SeqLen56_MsatLen10_MsatPos29	GGTGGTGATTTCTGCCTTGAAGTCAGT	TGTGTGTGTG	GTTAACCTTTCTGATGGAG	GGTGGTGATTTCTGCCTTGAAGTCAGTTGTGTGTGTGGTTAACCTTTCTGATGGAG
Pma2.42_SeqLen129_MsatLen10_MsatPos102	AGTAGGACACGACGGAGAGGCCGAGGATGAGCAGCTCCCTCCTGTAGCCCCTGCGGAACACCTTGGGGTACATGTCCACCACAGCTGTCACGATGCTCTC	CACACACACA	AACTGACTGTCCAAGCCCA	AGTAGGACACGACGGAGAGGCCGAGGATGAGCAGCTCCCTCCTGTAGCCCCTGCGGAACACCTTGGGGTACATGTCCACCACAGCTGTCACGATGCTCTCCACACACACAAACTGACTGTCCAAGCCCA
Pma2.43_SeqLen129_MsatLen10_MsatPos102	TGTCCGATGGCAGAGATCAGCTGAAAGCCAACTATTTGATGTCAGTGGAGACTTCAAAAGGGTTGCTGAATGAAATTGGCTCTGAGTCCCTGGTTTCTGG	CACACACACA	TCCCCATCTGCTGCTGCTC	TGTCCGATGGCAGAGATCAGCTGAAAGCCAACTATTTGATGTCAGTGGAGACTTCAAAAGGGTTGCTGAATGAAATTGGCTCTGAGTCCCTGGTTTCTGGCACACACACATCCCCATCTGCTGCTGCTC
Pma2.44_SeqLen130_MsatLen10_MsatPos102	ATGTTTCTGTCTCAAGCTTTGAGAATGTGGTCATCCTCTCCTGTAGATGTATTTGGTTATTACTTGTCTTTTGTTAAAGATAGCTGCTGTTGAATAGGTT	TGTGTGTGTG	CTAATCGAACTTTTGTCTAC	ATGTTTCTGTCTCAAGCTTTGAGAATGTGGTCATCCTCTCCTGTAGATGTATTTGGTTATTACTTGTCTTTTGTTAAAGATAGCTGCTGTTGAATAGGTTTGTGTGTGTGCTAATCGAACTTTTGTCTAC
Pma2.45_SeqLen130_MsatLen10_MsatPos102	TTGTTGTTCTGACGCTTAAAAGGTTATTATCTGAGTATGAGCAAGTATAGAGAGGTACTACTGTTCAGTGTTTGTCAGGAAAAAGGCATCATAAACTAGA	TGTGTGTGTG	CTGTGTCACCTGGAGAAGTC	TTGTTGTTCTGACGCTTAAAAGGTTATTATCTGAGTATGAGCAAGTATAGAGAGGTACTACTGTTCAGTGTTTGTCAGGAAAAAGGCATCATAAACTAGATGTGTGTGTGCTGTGTCACCTGGAGAAGTC
Pma2.46_SeqLen108_MsatLen10_MsatPos79	CTTGCCTCAATTTGCACCTTGCTGACATGAAACAAAAAATCTGGAGAATTCACACGCCTCAGCAACCAAAATTTTTT	TGTGTGTGTG	TTTGATTGTCAAATATTTACT	CTTGCCTCAATTTGCACCTTGCTGACATGAAACAAAAAATCTGGAGAATTCACACGCCTCAGCAACCAAAATTTTTTTGTGTGTGTGTTTGATTGTCAAATATTTACT
Pma2.47_SeqLen131_MsatLen10_MsatPos102	GTGTGCACCTTTGCTCCAGCACACGGGGAGTTCTTCAAAACCTCAGTTATGGTCTGCCTTTAGAGCTATTTCTATTCTCTTTTCAGTAATTCTTGGGGTT	TGTGTGTGTG	TAATGTATGAAGTTAAATGGC	GTGTGCACCTTTGCTCCAGCACACGGGGAGTTCTTCAAAACCTCAGTTATGGTCTGCCTTTAGAGCTATTTCTATTCTCTTTTCAGTAATTCTTGGGGTTTGTGTGTGTGTAATGTATGAAGTTAAATGGC
Pma2.48_SeqLen131_MsatLen10_MsatPos102	TGTCCACTTTACAATTTTACTTTTATAGGAAATCTTTTTTATTTCAGCTGCAAGCCAAAATTAAGAAACTATTCCAAGCAGAACCAGAAAGCAACCTTAC	TGTGTGTGTG	GCTGCTTTGGATAAAAAAAAT	TGTCCACTTTACAATTTTACTTTTATAGGAAATCTTTTTTATTTCAGCTGCAAGCCAAAATTAAGAAACTATTCCAAGCAGAACCAGAAAGCAACCTTACTGTGTGTGTGGCTGCTTTGGATAAAAAAAAT
Pma2.49_SeqLen131_MsatLen10_MsatPos102	AGCAAGAGGCAAAAAGCCCACTTGGTCACAACAGTCTGTGCTGGCCATAACCACCCTGGCACCTTCCTGCTGATGGGTGAGGCTTGTGCTTTGCATCTGC	CACACACACA	TGCCACTGCTGTTGCCCTTCC	AGCAAGAGGCAAAAAGCCCACTTGGTCACAACAGTCTGTGCTGGCCATAACCACCCTGGCACCTTCCTGCTGATGGGTGAGGCTTGTGCTTTGCATCTGCCACACACACATGCCACTGCTGTTGCCCTTCC
Pma2.50_SeqLen131_MsatLen10_MsatPos102	ACCTGTATGTATCCCTGGTAGTAGTTAGAGATAAACTTGGCAGGAGACATCCAAAAGTGGAGAACCTGGTGAAATATCTGCTAGAAATGGGATAGGGATT	TGTGTGTGTG	TTTATGTTTTGGGAGACAGCT	ACCTGTATGTATCCCTGGTAGTAGTTAGAGATAAACTTGGCAGGAGACATCCAAAAGTGGAGAACCTGGTGAAATATCTGCTAGAAATGGGATAGGGATTTGTGTGTGTGTTTATGTTTTGGGAGACAGCT
Pma2.51_SeqLen132_MsatLen10_MsatPos102	CAGAAACTGCAAGTATGTCTGGCTTCTAAATACTGCAACTTGTCAATAAATCTGTTACTTGATTTCAGAGTTCTGATCTGTGATGTGGGATATGAGGTTA	TGTGTGTGTG	TCAAGGTTTTACGGCAAATATA	CAGAAACTGCAAGTATGTCTGGCTTCTAAATACTGCAACTTGTCAATAAATCTGTTACTTGATTTCAGAGTTCTGATCTGTGATGTGGGATATGAGGTTATGTGTGTGTGTCAAGGTTTTACGGCAAATATA
Pma2.52_SeqLen132_MsatLen10_MsatPos102	TGAGATCTGCCTCAACCAAGGCACAAAATGGAAGTACAAGGTCCTCAGCTCCAACACTGAACCACCCCACAGCACACAGAGACAGACAGACGCAGACAGA	CACACACACA	GACACACTCGGCAGCCCCAGTG	TGAGATCTGCCTCAACCAAGGCACAAAATGGAAGTACAAGGTCCTCAGCTCCAACACTGAACCACCCCACAGCACACAGAGACAGACAGACGCAGACAGACACACACACAGACACACTCGGCAGCCCCAGTG
Pma2.53_SeqLen132_MsatLen10_MsatPos102	ATTTTTCTGTCATACACTGTACTCTAGAGAGCAATACATGCATCCCATTGCCAAGCAATATTTTCTCAGGGGTTCTTTGGACTACACAGGTGTCTGAATG	CACACACACA	CTACACTGCAGTACCTAGACAA	ATTTTTCTGTCATACACTGTACTCTAGAGAGCAATACATGCATCCCATTGCCAAGCAATATTTTCTCAGGGGTTCTTTGGACTACACAGGTGTCTGAATGCACACACACACTACACTGCAGTACCTAGACAA
Pma2.54_SeqLen50_MsatLen10_MsatPos19	GTAGGGAGCCAACAACC	CACACACACA	TTTCCAGTTCCCAGAAGTGGAAG	GTAGGGAGCCAACAACCCACACACACATTTCCAGTTCCCAGAAGTGGAAG
Pma2.55_SeqLen133_MsatLen10_MsatPos102	TGCCTTATCATATCTTTAATACAGTGACTCTTAGTCTTATCCGAAAGACATAATCTGGGGGAAGCAAAAGACACGTAAGTGTTCAAACAGTTATTTCCAA	ACACACACAC	ATCTCCATCTTCACTGCACTGCT	TGCCTTATCATATCTTTAATACAGTGACTCTTAGTCTTATCCGAAAGACATAATCTGGGGGAAGCAAAAGACACGTAAGTGTTCAAACAGTTATTTCCAAACACACACACATCTCCATCTTCACTGCACTGCT
Pma2.56_SeqLen133_MsatLen10_MsatPos102	TATCTTTCAGGAATCACATCTATCTTTCCAGAGCTGAAACCACACATGAAGTGCAATTTCTCTGGATTCCACATATGTGAAGAAGGGGGAATATTTTTAA	ACACACACAC	ATATGTTTTCCAGGAAACACTGG	TATCTTTCAGGAATCACATCTATCTTTCCAGAGCTGAAACCACACATGAAGTGCAATTTCTCTGGATTCCACATATGTGAAGAAGGGGGAATATTTTTAAACACACACACATATGTTTTCCAGGAAACACTGG
Pma2.57_SeqLen133_MsatLen10_MsatPos102	GCTGCTTTTTATGTATATACACTAAGGAGACAGCCATTACCAGTATCATTTTACATTATGTTCATGCATTACTGGGTGTAGGAATATTTTATATATCCAT	ACACACACAC	TCTCCCTACATTTTAAGTACATA	GCTGCTTTTTATGTATATACACTAAGGAGACAGCCATTACCAGTATCATTTTACATTATGTTCATGCATTACTGGGTGTAGGAATATTTTATATATCCATACACACACACTCTCCCTACATTTTAAGTACATA
Pma2.58_SeqLen133_MsatLen10_MsatPos102	CTACCCCGGGCTCCCTGGGTGTGCATGTAGCTAATTCACATTTCTCAAAAATCAGTGCTAAAAGAGGGAACAGGGGGTGTCTGAAAGAAAATACAATAGT	CACACACACA	GAGGGGGGGAAAATATCATAACG	CTACCCCGGGCTCCCTGGGTGTGCATGTAGCTAATTCACATTTCTCAAAAATCAGTGCTAAAAGAGGGAACAGGGGGTGTCTGAAAGAAAATACAATAGTCACACACACAGAGGGGGGGAAAATATCATAACG
Pma2.59_SeqLen134_MsatLen10_MsatPos102	TTCTTCTGGACTTCTTTCCTGCCCTTTATTACTAAAGCTAATGGAAAGAAGACTGCTGTGCCTTTCCTCCCCAGCCTCTGGGATGGTGGATTATAAATAC	TGTGTGTGTG	CGTGGGAGAATAGACTGAACCATG	TTCTTCTGGACTTCTTTCCTGCCCTTTATTACTAAAGCTAATGGAAAGAAGACTGCTGTGCCTTTCCTCCCCAGCCTCTGGGATGGTGGATTATAAATACTGTGTGTGTGCGTGGGAGAATAGACTGAACCATG
Pma2.60_SeqLen99_MsatLen10_MsatPos66	TTGCGTATACGTGTCCCTGTGTGTGTGTGTGTGTGTCTGTGGGTGTGCATGTGCGTGGGTGTCG	GTGTGTGTGT	GCATCTCAGCACCTTCCCTATTTTT	TTGCGTATACGTGTCCCTGTGTGTGTGTGTGTGTGTCTGTGGGTGTGCATGTGCGTGGGTGTCGGTGTGTGTGTGCATCTCAGCACCTTCCCTATTTTT
Pma2.61_SeqLen135_MsatLen10_MsatPos102	TATGCCTGTATACTGTATATATACTAGATAGAGATATATACAGTATGCTGTATACCTGCTCACTTTATCTGTACACATACACTATATATATCTATATATA	CACACACACA	GTCTCTCACAGTCATTCTGTAGCCA	TATGCCTGTATACTGTATATATACTAGATAGAGATATATACAGTATGCTGTATACCTGCTCACTTTATCTGTACACATACACTATATATATCTATATATACACACACACAGTCTCTCACAGTCATTCTGTAGCCA
Pma2.62_SeqLen135_MsatLen10_MsatPos102	CTATTGTATTTTATTGTAACAGACCTTACTTTGCCAGTGTTGCCCATTATGCAGGGATAGGGAGGGCTACTTCTGTCTCCTTAAATCTAAAGCCTTTTTA	ACACACACAC	AATCTGTTTCAATTCAAAAGAGGGT	CTATTGTATTTTATTGTAACAGACCTTACTTTGCCAGTGTTGCCCATTATGCAGGGATAGGGAGGGCTACTTCTGTCTCCTTAAATCTAAAGCCTTTTTAACACACACACAATCTGTTTCAATTCAAAAGAGGGT
Pma2.63_SeqLen135_MsatLen10_MsatPos102	TGTTGGCATTCCTTCTGAGTGCAAATGACTGTGTATAAAGGAGTTGCCACTCTCCTTTCTACCCTGAACTTGCTCATTAGCCATGTGTGTATCTGTGAGT	ACACACACAC	TTGCTCACGCTCTAGGGAAAAAAAA	TGTTGGCATTCCTTCTGAGTGCAAATGACTGTGTATAAAGGAGTTGCCACTCTCCTTTCTACCCTGAACTTGCTCATTAGCCATGTGTGTATCTGTGAGTACACACACACTTGCTCACGCTCTAGGGAAAAAAAA
Pma2.64_SeqLen135_MsatLen10_MsatPos102	GAGAGGACCAAAGGAACCGCTTCATGCGGTTGCACCCTTGCTGTCATAGAATAGTTCAGATTCAATCAGTGCTCTGCTAAAGATGTGTTGTGAGACATGC	TGTGTGTGTG	AGAGAGAGAGAGAGGGAAAATCTTT	GAGAGGACCAAAGGAACCGCTTCATGCGGTTGCACCCTTGCTGTCATAGAATAGTTCAGATTCAATCAGTGCTCTGCTAAAGATGTGTTGTGAGACATGCTGTGTGTGTGAGAGAGAGAGAGAGGGAAAATCTTT
Pma2.65_SeqLen135_MsatLen10_MsatPos102	ATCTTCATAAGCTTCTGTAGCTATATCATCTCTTGGGTTATTGCTTGAATGTGAAAACTTAGGGATCAGAAGTAGCCCAACGGTGACTGTCACAGTCAAA	TGTGTGTGTG	CAAAGAACAGCATCAGCATCCAGTC	ATCTTCATAAGCTTCTGTAGCTATATCATCTCTTGGGTTATTGCTTGAATGTGAAAACTTAGGGATCAGAAGTAGCCCAACGGTGACTGTCACAGTCAAATGTGTGTGTGCAAAGAACAGCATCAGCATCCAGTC
Pma2.66_SeqLen135_MsatLen10_MsatPos102	ACAAAAAAGCAAACTAAAAAAGCCTTGTAGCAAAGTTAACCAATAGCAGTTGTTTATTTTGCAAGAATAATTAAATTTCTGAACATTATGAAAACATAAA	TGTGTGTGTG	CTCATTTTCATATATGTGTAAAAAC	ACAAAAAAGCAAACTAAAAAAGCCTTGTAGCAAAGTTAACCAATAGCAGTTGTTTATTTTGCAAGAATAATTAAATTTCTGAACATTATGAAAACATAAATGTGTGTGTGCTCATTTTCATATATGTGTAAAAAC
Pma2.67_SeqLen135_MsatLen10_MsatPos102	TATGTATTTTCAGAGCATTTCCCAGGGAAACAGACTGTTTCTTCCTATGGATAAAAATGGAAACTGAAATATAGCTGAATATATATATAGATATATATAT	GTGTGTGTGT	TCATATTATATATTCATATATTCAG	TATGTATTTTCAGAGCATTTCCCAGGGAAACAGACTGTTTCTTCCTATGGATAAAAATGGAAACTGAAATATAGCTGAATATATATATAGATATATATATGTGTGTGTGTTCATATTATATATTCATATATTCAG
Pma2.68_SeqLen137_MsatLen10_MsatPos102	CTTTAACCAGTGTCTTTGCTTGCTACTAATAAATATTTGGAAATCTGGATTTTAATTTTTTAATGTTAGGCTCTTCAGTATACAATTGGGAGAGTGTGCT	TGTGTGTGTG	TACATGTGGACGTAGACAGCTACAGAG	CTTTAACCAGTGTCTTTGCTTGCTACTAATAAATATTTGGAAATCTGGATTTTAATTTTTTAATGTTAGGCTCTTCAGTATACAATTGGGAGAGTGTGCTTGTGTGTGTGTACATGTGGACGTAGACAGCTACAGAG
Pma2.69_SeqLen138_MsatLen10_MsatPos102	TTAGAACGCTTATATTTGTGATAATGATTGATAACATATGGCAGATTTACACTGGACACGTGTTTGACTGGTTTTGATGGAGTTTTACACCTTTATCAGG	CACACACACA	ATTTCACTGATGATAATTCAAGAACAAC	TTAGAACGCTTATATTTGTGATAATGATTGATAACATATGGCAGATTTACACTGGACACGTGTTTGACTGGTTTTGATGGAGTTTTACACCTTTATCAGGCACACACACAATTTCACTGATGATAATTCAAGAACAAC
Pma2.70_SeqLen138_MsatLen10_MsatPos102	GGAACCAGCCTGTCTGGGTCTGAGCAGGTGGTTTGATGTACTCAGGACATGCAGGAAGAACGGAACTAAAATACCAACAGGGAAAATTAGGCTTGGCTGC	TGTGTGTGTG	CTGGGGACAGGCTGGGTGTGTGTGGGGT	GGAACCAGCCTGTCTGGGTCTGAGCAGGTGGTTTGATGTACTCAGGACATGCAGGAAGAACGGAACTAAAATACCAACAGGGAAAATTAGGCTTGGCTGCTGTGTGTGTGCTGGGGACAGGCTGGGTGTGTGTGGGGT
Pma2.71_SeqLen139_MsatLen10_MsatPos102	GCCATTATAGAATCAGATTGGTGTGGTTTGGGAGAGACCTTAAAGATCGATTTAGTCGTGACTCCCTGCCATTATCCAACACAGCAATTATCTTCTCTCT	CACACACACA	GAGCAGAATTATGTTTTGGGCGAGGTGCC	GCCATTATAGAATCAGATTGGTGTGGTTTGGGAGAGACCTTAAAGATCGATTTAGTCGTGACTCCCTGCCATTATCCAACACAGCAATTATCTTCTCTCTCACACACACAGAGCAGAATTATGTTTTGGGCGAGGTGCC
Pma2.72_SeqLen140_MsatLen10_MsatPos102	AACAACAAAAGACTTAGCTTGAGAAATAAATTACGGCCCAGGCAAAACTGAGTGAACTTCTTAATTGGGGAAATTTAGAAGGCGGGGGCTGGGGAGGGAG	TGTGTGTGTG	CATGTGTATGAGTGCTGGTATACTGTGTAT	AACAACAAAAGACTTAGCTTGAGAAATAAATTACGGCCCAGGCAAAACTGAGTGAACTTCTTAATTGGGGAAATTTAGAAGGCGGGGGCTGGGGAGGGAGTGTGTGTGTGCATGTGTATGAGTGCTGGTATACTGTGTAT
Pma2.73_SeqLen140_MsatLen10_MsatPos102	AGATCACACACAGGAATGGTGGTTCCTGAGCCACATATGTCAAGTGGTGAGATACTCCTGGAGCTACACATTTTCTTCATAGCCTTGGTCATTCATATGC	CACACACACA	ACTATTTTGGATAAATGCGTGGACCCCGCC	AGATCACACACAGGAATGGTGGTTCCTGAGCCACATATGTCAAGTGGTGAGATACTCCTGGAGCTACACATTTTCTTCATAGCCTTGGTCATTCATATGCCACACACACAACTATTTTGGATAAATGCGTGGACCCCGCC
Pma2.74_SeqLen140_MsatLen10_MsatPos102	TTTTGGGTGAAACACTTATTTGGTACCTTATCATAACCTTCCTATATGTTTCCATGATTTTTCTTCTGTTGTCACAGTAGATATATCTATATATAGAGAT	ACACACACAC	ATATATATACACAGACCTTCAAAGTTTACC	TTTTGGGTGAAACACTTATTTGGTACCTTATCATAACCTTCCTATATGTTTCCATGATTTTTCTTCTGTTGTCACAGTAGATATATCTATATATAGAGATACACACACACATATATATACACAGACCTTCAAAGTTTACC
Pma2.75_SeqLen141_MsatLen10_MsatPos102	CAAAGCCTTGGATTACCTGAATTACCCTGAGAACGTACATTCAGCACCTCAGAGGTGGATTTTACACCGGTGTTGGACAAGCCTGGCTGCTCACATCACA	CACACACACA	CGGAAAGTGATGAAATCGAAGTGTGGCTGCC	CAAAGCCTTGGATTACCTGAATTACCCTGAGAACGTACATTCAGCACCTCAGAGGTGGATTTTACACCGGTGTTGGACAAGCCTGGCTGCTCACATCACACACACACACACGGAAAGTGATGAAATCGAAGTGTGGCTGCC
Pma2.76_SeqLen142_MsatLen10_MsatPos102	ACAAGATACCATATCTATCTGAAATTATGTTAAATTATGGCTTCCTCATAGAATGAGGAGCTCTAAAATTGCAAGATTCCCTGATACTGGCAATAACAAA	TGTGTGTGTG	TTTTAACACGTGTTTGGGTCTATGTTTCAATG	ACAAGATACCATATCTATCTGAAATTATGTTAAATTATGGCTTCCTCATAGAATGAGGAGCTCTAAAATTGCAAGATTCCCTGATACTGGCAATAACAAATGTGTGTGTGTTTTAACACGTGTTTGGGTCTATGTTTCAATG
Pma2.77_SeqLen142_MsatLen10_MsatPos102	CGCCCTCCTGCGGGAATGATGTCAGCGGCGGCTGGGTGTGGAACCAGAAGGGCTTTCAAAAGTGCCCCCCGGCCGCTGGCGGCGGGAGAGGGGTGTGAGC	GTGTGTGTGT	CTGCGAGAGTGTGCGGGCGCGGAGGGAGGCCC	CGCCCTCCTGCGGGAATGATGTCAGCGGCGGCTGGGTGTGGAACCAGAAGGGCTTTCAAAAGTGCCCCCCGGCCGCTGGCGGCGGGAGAGGGGTGTGAGCGTGTGTGTGTCTGCGAGAGTGTGCGGGCGCGGAGGGAGGCCC
Pma2.78_SeqLen142_MsatLen10_MsatPos102	GTCTTACCATTAAGAACCTTAGTGATTTTATTTTCTGGTGTGTTTTTCAATTAAAAGTCCATTTGTGAAGTGTTCTGTTTGCATCTTGTCGTCATGCAGC	TGTGTGTGTG	TATGTTATTATAGCTGCCTCTTTGAGGCCTGT	GTCTTACCATTAAGAACCTTAGTGATTTTATTTTCTGGTGTGTTTTTCAATTAAAAGTCCATTTGTGAAGTGTTCTGTTTGCATCTTGTCGTCATGCAGCTGTGTGTGTGTATGTTATTATAGCTGCCTCTTTGAGGCCTGT
Pma2.79_SeqLen93_MsatLen10_MsatPos52	ACCACTGCAAGCACGGCAAGGTGTGCGAGGTGGATGACACAACTCACCCA	TGTGTGTGTG	CCCAGGACCCCTCCAGCTGCCCCGCCACCGCCG	ACCACTGCAAGCACGGCAAGGTGTGCGAGGTGGATGACACAACTCACCCATGTGTGTGTGCCCAGGACCCCTCCAGCTGCCCCGCCACCGCCG
Pma2.80_SeqLen143_MsatLen10_MsatPos102	AGACCTCCTGAGCTGAAGCTGGGAAAGGTTTGGAATGAGCTGCAGGGAGGAAAAGCAGCGGTTCAGCAGGAGCCCGTGGTGTAGTGTCGCTACAAAACAC	TGTGTGTGTG	TTCCTAGTTACCTATGAAATATGTGGCTTACTC	AGACCTCCTGAGCTGAAGCTGGGAAAGGTTTGGAATGAGCTGCAGGGAGGAAAAGCAGCGGTTCAGCAGGAGCCCGTGGTGTAGTGTCGCTACAAAACACTGTGTGTGTGTTCCTAGTTACCTATGAAATATGTGGCTTACTC
Pma2.81_SeqLen143_MsatLen10_MsatPos102	GGGATGCACCAAAGCACCCGATCCAGGTGAGGATCCTGCTGAGGATCCAAAGCCCTGGTGGCAGCTGAGGGATGGGGATGTCACAGAGTCACCCACGCTC	CACACACACA	GCCACTGACCCTGCTGGCACAGAAATCTTCTCT	GGGATGCACCAAAGCACCCGATCCAGGTGAGGATCCTGCTGAGGATCCAAAGCCCTGGTGGCAGCTGAGGGATGGGGATGTCACAGAGTCACCCACGCTCCACACACACAGCCACTGACCCTGCTGGCACAGAAATCTTCTCT
Pma2.82_SeqLen143_MsatLen10_MsatPos102	ATGGACTACGAGAGACTTGATTTGGTGCTAAAAGTTCCCCATGTATACATGTGACATCTTAAACAAATAAGAATAGAGGGTGGGCCAACAGAAGTCATTC	CACACACACA	AGTTCGTGTAAACAAAGTTCCAGTAGACATAGC	ATGGACTACGAGAGACTTGATTTGGTGCTAAAAGTTCCCCATGTATACATGTGACATCTTAAACAAATAAGAATAGAGGGTGGGCCAACAGAAGTCATTCCACACACACAAGTTCGTGTAAACAAAGTTCCAGTAGACATAGC
Pma2.83_SeqLen87_MsatLen10_MsatPos45	GGTCAGCCGCCCACCCGCACAGCCCTGCACGCACCGCTGTGCG	CACACACACA	CCCCACAGCTGTACAGGCATCTCTCCAGAAACAC	GGTCAGCCGCCCACCCGCACAGCCCTGCACGCACCGCTGTGCGCACACACACACCCCACAGCTGTACAGGCATCTCTCCAGAAACAC
Pma2.84_SeqLen143_MsatLen10_MsatPos101	ATTAAAGCTTTGTTATTGTAATGTTCATTTTTAAAAACCAATGAGTTGTGTCTTTTAAAAACAACTGATATTGGCAAGGGGCTGAGTGTCTGTGGAACG	CACACACACA	TATCATCAGGAATATGTAGATTCTTGAGAAAACA	ATTAAAGCTTTGTTATTGTAATGTTCATTTTTAAAAACCAATGAGTTGTGTCTTTTAAAAACAACTGATATTGGCAAGGGGCTGAGTGTCTGTGGAACGCACACACACATATCATCAGGAATATGTAGATTCTTGAGAAAACA
Pma2.85_SeqLen144_MsatLen10_MsatPos102	ACAAGCAGGAAGGGGATTACCTACACAAGATATAAGAATAAATGAAAGCAATACCTCTTGTTATCCTTCCTATTTTGTACTTTGAAGACACACACGCGCG	CACACACACA	TATACAGACACAAACTGACATTATTTAATGGTTT	ACAAGCAGGAAGGGGATTACCTACACAAGATATAAGAATAAATGAAAGCAATACCTCTTGTTATCCTTCCTATTTTGTACTTTGAAGACACACACGCGCGCACACACACATATACAGACACAAACTGACATTATTTAATGGTTT
Pma2.86_SeqLen145_MsatLen10_MsatPos102	CACATTACAGCCACTTCCAGCGTGACAGCTCCAAATGCAGGAGCTTGAAGCACATGGGGCTGCACCCAGGGGGCCACAGTGCCCACCAGCAATTGCCCAA	ACACACACAC	AGGCATGGACATCACACAGCTTGCCTCAGTTTCTG	CACATTACAGCCACTTCCAGCGTGACAGCTCCAAATGCAGGAGCTTGAAGCACATGGGGCTGCACCCAGGGGGCCACAGTGCCCACCAGCAATTGCCCAAACACACACACAGGCATGGACATCACACAGCTTGCCTCAGTTTCTG
Pma2.87_SeqLen145_MsatLen10_MsatPos102	ACTGTGGTGCAAATCTTGTGTTTTCTTAACCTGATGAAAAGTAGTATAGAAGCAATATTTCATACGTGACATATGTGCATATACAGATACGTAATGTGGT	CACACACACA	AGACAACATGTGTGGGCATATGTATGTATATTTAC	ACTGTGGTGCAAATCTTGTGTTTTCTTAACCTGATGAAAAGTAGTATAGAAGCAATATTTCATACGTGACATATGTGCATATACAGATACGTAATGTGGTCACACACACAAGACAACATGTGTGGGCATATGTATGTATATTTAC
Pma2.88_SeqLen145_MsatLen10_MsatPos102	TTTTGATGTTATTTGTTCTCTTTCTCTTCTTCTAGGTCATAACCAACACCGCTGCCAAGTTAGTATCACCTCTGTGTAGTGCCAGATATTTGTGTGATGC	TGTGTGTGTG	AAGATGTGTTTTCTGGGGTAGCATGACTCCCCCCC	TTTTGATGTTATTTGTTCTCTTTCTCTTCTTCTAGGTCATAACCAACACCGCTGCCAAGTTAGTATCACCTCTGTGTAGTGCCAGATATTTGTGTGATGCTGTGTGTGTGAAGATGTGTTTTCTGGGGTAGCATGACTCCCCCCC
Pma2.89_SeqLen146_MsatLen10_MsatPos102	CCAAAGGCAAAAAGGTCCTCCTGACCTCAACATGTCCCCTTGGACGATGTGCCCTTGCAGTGTGCATGAGCCCCTGCCCAGGCACAGGGTGGGACAGGCT	CACACACACA	CTGCTCCTCTGCTCTCCTGGCTGCGTCTCCCCCCGA	CCAAAGGCAAAAAGGTCCTCCTGACCTCAACATGTCCCCTTGGACGATGTGCCCTTGCAGTGTGCATGAGCCCCTGCCCAGGCACAGGGTGGGACAGGCTCACACACACACTGCTCCTCTGCTCTCCTGGCTGCGTCTCCCCCCGA
Pma2.90_SeqLen146_MsatLen10_MsatPos102	GATGGTTTAAGACTAGAAATGTATTGTGTGGTTTTTCACTCTTGGCAATAACTTCCAGAAACAGCAGACAAATCAAAAATATAATTCAGTATGAAACAAC	TGTGTGTGTG	TATAAAAGGAGTTTGATAACAGTAAATAACAAAAAA	GATGGTTTAAGACTAGAAATGTATTGTGTGGTTTTTCACTCTTGGCAATAACTTCCAGAAACAGCAGACAAATCAAAAATATAATTCAGTATGAAACAACTGTGTGTGTGTATAAAAGGAGTTTGATAACAGTAAATAACAAAAAA
Pma2.91_SeqLen147_MsatLen10_MsatPos102	GAGCTGGTGCTGCTGGTGGCATTAAAAGCCCAGAAGCCCTGAGGGTGACACAGGAGCAGCAGTTGTGCTGGTGCCTCAGGCAGAGCTCCTCAGGACCCGC	TGTGTGTGTG	ATGGAGCAGGATGGGATTGTTGTGGTGCCACCAAGGG	GAGCTGGTGCTGCTGGTGGCATTAAAAGCCCAGAAGCCCTGAGGGTGACACAGGAGCAGCAGTTGTGCTGGTGCCTCAGGCAGAGCTCCTCAGGACCCGCTGTGTGTGTGATGGAGCAGGATGGGATTGTTGTGGTGCCACCAAGGG
Pma2.92_SeqLen147_MsatLen10_MsatPos102	GAGATTTAGATCTCAAGACAAAAGCAGGAGATTATCCACCAACCTATTTATAAAGAGTAAGTCTATGTTGCATACATAAATATATATATTTATGAGATTA	TGTGTGTGTG	GGTGTTCAGCTGATTGGGATAGATAGTGAGCTATCCC	GAGATTTAGATCTCAAGACAAAAGCAGGAGATTATCCACCAACCTATTTATAAAGAGTAAGTCTATGTTGCATACATAAATATATATATTTATGAGATTATGTGTGTGTGGGTGTTCAGCTGATTGGGATAGATAGTGAGCTATCCC
Pma2.93_SeqLen147_MsatLen10_MsatPos102	TCTGTGAGGTACCTCAGAGGTGTTCTCACCTGTCTGGCTGTACTGATCATACTACTCTGCATACAGGGAGCCCTGTTTCCTTATCTGACTGCTGAGTTTG	GTGTGTGTGT	CTTTGGCTCATTAACCTCCAGAGATGTGGTGTTCCCT	TCTGTGAGGTACCTCAGAGGTGTTCTCACCTGTCTGGCTGTACTGATCATACTACTCTGCATACAGGGAGCCCTGTTTCCTTATCTGACTGCTGAGTTTGGTGTGTGTGTCTTTGGCTCATTAACCTCCAGAGATGTGGTGTTCCCT
Pma2.94_SeqLen61_MsatLen10_MsatPos15	CCCTCAGCAGCTT	TGTGTGTGTG	CAGGGACCCTGCCACAAACCCGACCTGTTTGTGGTTCC	CCCTCAGCAGCTTTGTGTGTGTGCAGGGACCCTGCCACAAACCCGACCTGTTTGTGGTTCC
Pma2.95_SeqLen100_MsatLen10_MsatPos54	TGAAACCGATAAAACCCTCATGTTATACCCCTCGGCGATTTTGCTGTTGGGG	CACACACACA	TAAAAAAAAAAAAGGACTTTAAAGTACTTTCCTTTGTC	TGAAACCGATAAAACCCTCATGTTATACCCCTCGGCGATTTTGCTGTTGGGGCACACACACATAAAAAAAAAAAAGGACTTTAAAGTACTTTCCTTTGTC
Pma2.96_SeqLen148_MsatLen10_MsatPos102	AAATTGGGCTGATTCACGGCCATCAGGTGATCCCCTGGGGTGACATGGCCAGCCTGGCACTGCTCCAGAGGCAGTTTGATGTGGACATCCTCATTTCAGG	ACACACACAC	AAATTCGAGGCATTGAACACGAAATAATTCTAATATAC	AAATTGGGCTGATTCACGGCCATCAGGTGATCCCCTGGGGTGACATGGCCAGCCTGGCACTGCTCCAGAGGCAGTTTGATGTGGACATCCTCATTTCAGGACACACACACAAATTCGAGGCATTGAACACGAAATAATTCTAATATAC
Pma2.97_SeqLen148_MsatLen10_MsatPos102	TTCTCACAGCATTGCCTAGTATTTACATTCAGTTAACTCTGATGGAGAAAATGAAAAAGCCAAGCATAAAGAAGCTACAGAACACTTGTTTGTGGCTGAA	GTGTGTGTGT	GCACATTAAGGGTGATACTAAAGGTGTGCTAAACAGCT	TTCTCACAGCATTGCCTAGTATTTACATTCAGTTAACTCTGATGGAGAAAATGAAAAAGCCAAGCATAAAGAAGCTACAGAACACTTGTTTGTGGCTGAAGTGTGTGTGTGCACATTAAGGGTGATACTAAAGGTGTGCTAAACAGCT
Pma2.98_SeqLen148_MsatLen10_MsatPos102	GCCAATGAAACATGTCATCTCCAACGGGACCTGCTGAACACTGTGCTGGAGGATCACGGGCTAAGTCACTAAGTTCCTTGTTGATGCGTTTCAGCGCCAT	TGTGTGTGTG	CGAGTGCCGGGCCCGTCTACGCGCCGCGGTGACTCCCC	GCCAATGAAACATGTCATCTCCAACGGGACCTGCTGAACACTGTGCTGGAGGATCACGGGCTAAGTCACTAAGTTCCTTGTTGATGCGTTTCAGCGCCATTGTGTGTGTGCGAGTGCCGGGCCCGTCTACGCGCCGCGGTGACTCCCC
Pma2.99_SeqLen149_MsatLen10_MsatPos102	AATTTTCCAAAAGTAAAAGTGAAACTCAGATATTTCTGTCTCCTCTACATAGAGCAATACTTTAATATTCTCGAAAACCAGCAAACTGAGCTAACATATC	TGTGTGTGTG	TATGAATATACATATATCTATATGTATAAAAATTTATTT	AATTTTCCAAAAGTAAAAGTGAAACTCAGATATTTCTGTCTCCTCTACATAGAGCAATACTTTAATATTCTCGAAAACCAGCAAACTGAGCTAACATATCTGTGTGTGTGTATGAATATACATATATCTATATGTATAAAAATTTATTT
Pma2.100_SeqLen149_MsatLen10_MsatPos102	TTGGTGCAGGATGAATGAACAGGCTGAGCTCCACTGTTGCAGATTTACTACGTGCAGCCACCCTGGTAAATTGCAGGCTCAGCTGTGGAGTATTTCCTGT	CACACACACA	TACATGTGCACAAACATACACGTGTGCAAGCCCCCACCC	TTGGTGCAGGATGAATGAACAGGCTGAGCTCCACTGTTGCAGATTTACTACGTGCAGCCACCCTGGTAAATTGCAGGCTCAGCTGTGGAGTATTTCCTGTCACACACACATACATGTGCACAAACATACACGTGTGCAAGCCCCCACCC
Pma2.101_SeqLen146_MsatLen10_MsatPos98	CCAAAAGAAGAACCCCTACAACTTGCTTTCTTAACATGGGGAAAGCTCAAAAACATTTGTGTAAAGGAGCACAAGTAGTTTGGAAATCACAGCAGC	CACACACACA	GTGACAAACGACATTAAAGCTTTTGTTTAGTTTTTTTTTC	CCAAAAGAAGAACCCCTACAACTTGCTTTCTTAACATGGGGAAAGCTCAAAAACATTTGTGTAAAGGAGCACAAGTAGTTTGGAAATCACAGCAGCCACACACACAGTGACAAACGACATTAAAGCTTTTGTTTAGTTTTTTTTTC
Pma2.102_SeqLen150_MsatLen10_MsatPos102	GAGTGTTTTGTGTAGGACTTTTCAGGACAGCTGAAGTATAATATTAAACAAACATACAGTGAAGGAAATAGTAAATTATTTTCCCTTACCCTTGAATGTA	TGTGTGTGTG	TTGGATGTTTATACAAATCATTAAACCTCTATCTTATGAA	GAGTGTTTTGTGTAGGACTTTTCAGGACAGCTGAAGTATAATATTAAACAAACATACAGTGAAGGAAATAGTAAATTATTTTCCCTTACCCTTGAATGTATGTGTGTGTGTTGGATGTTTATACAAATCATTAAACCTCTATCTTATGAA
Pma2.103_SeqLen150_MsatLen10_MsatPos102	GTTAAAGATCTTTGCTCATTACTGACTTAGGTTACCGTCAGAAAGTCATCTCAGAATGGAAACAATCTGTAGCTCTCATCACTTCACTCACAGTTTTACT	CACACACACA	GATGATGTCTTGGGATGGTGTTCCAAAAGGCAAGATTTAC	GTTAAAGATCTTTGCTCATTACTGACTTAGGTTACCGTCAGAAAGTCATCTCAGAATGGAAACAATCTGTAGCTCTCATCACTTCACTCACAGTTTTACTCACACACACAGATGATGTCTTGGGATGGTGTTCCAAAAGGCAAGATTTAC
Pma2.104_SeqLen150_MsatLen10_MsatPos102	AGAATACTGAACACAAGTAAATCACTGGTCAGCAGGCACAATCTGAGGTTAGAGATTGAACAGGAGCGTGCAATGAATGTCACTGCAGGAGAGGCAGCTG	ACACACACAC	AGGTCACCTGTAGGCTCTCGCTCACAAAACACCCCACAAG	AGAATACTGAACACAAGTAAATCACTGGTCAGCAGGCACAATCTGAGGTTAGAGATTGAACAGGAGCGTGCAATGAATGTCACTGCAGGAGAGGCAGCTGACACACACACAGGTCACCTGTAGGCTCTCGCTCACAAAACACCCCACAAG
Pma2.105_SeqLen151_MsatLen10_MsatPos102	TATTTTTGTTATGAATAATAATAGTGACAGAAGCCACAACATTTAAGAGAAGGTTGAAGCTCCTCCCAAAGTCCTCAGTGCTTTTATTCACTTTTTTTGT	TGTGTGTGTG	TATTTGCTACATAGAACACTTCCTTGTTGAGATTTTCCACA	TATTTTTGTTATGAATAATAATAGTGACAGAAGCCACAACATTTAAGAGAAGGTTGAAGCTCCTCCCAAAGTCCTCAGTGCTTTTATTCACTTTTTTTGTTGTGTGTGTGTATTTGCTACATAGAACACTTCCTTGTTGAGATTTTCCACA
Pma2.106_SeqLen152_MsatLen10_MsatPos102	GCTGGTAGTCCCAAGAAAAGGTCAAAGAGCACAGACCAAAACCTTGTATTCACAGCATAAAGGAGAAGAAAGACAGTGAAGCATTGCAGGGTCACTAAGC	TGTGTGTGTG	ACTTCACTGCAGCAGCTTGTTCCCTGCTTCCTTCCCTCTGCC	GCTGGTAGTCCCAAGAAAAGGTCAAAGAGCACAGACCAAAACCTTGTATTCACAGCATAAAGGAGAAGAAAGACAGTGAAGCATTGCAGGGTCACTAAGCTGTGTGTGTGACTTCACTGCAGCAGCTTGTTCCCTGCTTCCTTCCCTCTGCC
Pma2.107_SeqLen152_MsatLen10_MsatPos102	TCTGAGGTCTTTCATTTCTAATACAGTTTTACAAGACTGTAGTCAGTGAATATTTAATTCTGTTTGTGATTAATTTAGAAACAAATATCTGTCTAAATCC	CACACACACA	AAAAGACGAACAATTTTACTTAACTAACTTTAAATTAGGTTT	TCTGAGGTCTTTCATTTCTAATACAGTTTTACAAGACTGTAGTCAGTGAATATTTAATTCTGTTTGTGATTAATTTAGAAACAAATATCTGTCTAAATCCCACACACACAAAAAGACGAACAATTTTACTTAACTAACTTTAAATTAGGTTT
Pma2.108_SeqLen152_MsatLen10_MsatPos102	TACATTCTCCCAATATCTGTTGAGTTTTATAAGCATTTTCAGCTCAAATGCTTTCTGAAGATAATTTTATGCACCCTTTGTTTGTTACTGCAGCTGGGAA	GTGTGTGTGT	TTCATTTGTTTTGCCAGAATAAACAAGATCCTGTTGAATAAA	TACATTCTCCCAATATCTGTTGAGTTTTATAAGCATTTTCAGCTCAAATGCTTTCTGAAGATAATTTTATGCACCCTTTGTTTGTTACTGCAGCTGGGAAGTGTGTGTGTTTCATTTGTTTTGCCAGAATAAACAAGATCCTGTTGAATAAA
Pma2.109_SeqLen152_MsatLen10_MsatPos102	ACAACATGTGAATACCTCTCTCATAGGTCTAGATACTATTTTTAGTAGACCATTTTTCTTCCATGAATGCAGTTATAAGTAAAAAAACCCCAAGCATTAG	CACACACACA	TGAACAAATCTACACATCTCTAACTCTTCTCCTCAAAGTTAA	ACAACATGTGAATACCTCTCTCATAGGTCTAGATACTATTTTTAGTAGACCATTTTTCTTCCATGAATGCAGTTATAAGTAAAAAAACCCCAAGCATTAGCACACACACATGAACAAATCTACACATCTCTAACTCTTCTCCTCAAAGTTAA
Pma2.110_SeqLen152_MsatLen10_MsatPos102	ACTTTGGCCCAGGAAGTTAAGGCTCCAAGAACAGATAAGAATTTGCATTAAGCAGCGAGAAGGATCAGAGGAGCCTGTGCCGCTGGGTTGAACCTTAGCG	ACACACACAC	TTAGGACCTGAAGACTCGGTTATTAGTCTCATTTCTTACTGA	ACTTTGGCCCAGGAAGTTAAGGCTCCAAGAACAGATAAGAATTTGCATTAAGCAGCGAGAAGGATCAGAGGAGCCTGTGCCGCTGGGTTGAACCTTAGCGACACACACACTTAGGACCTGAAGACTCGGTTATTAGTCTCATTTCTTACTGA
Pma2.111_SeqLen153_MsatLen10_MsatPos102	GTGAAGAGACAAAATGCTGTCTTTAATATGCAGCATTCTAGGAGACTTCAAAAGATACTGACAGATCATCATACAGATTGTGTCAGAACATTTTAAACAT	TGTGTGTGTG	CACCTCAGTTCTCTCTGTTAGCTGTGAAGCTGAGGCTTAATTA	GTGAAGAGACAAAATGCTGTCTTTAATATGCAGCATTCTAGGAGACTTCAAAAGATACTGACAGATCATCATACAGATTGTGTCAGAACATTTTAAACATTGTGTGTGTGCACCTCAGTTCTCTCTGTTAGCTGTGAAGCTGAGGCTTAATTA
Pma2.112_SeqLen153_MsatLen10_MsatPos102	TCTACCTCTGTCAACAAAACAAGATTTTCCATTTTCTATAAAATGTAGGAGCTGCAAGATAAAAGGACCAGCTATTTGATTGGCACACAAATTGTCTTCC	CACACACACA	TCTCTGAGAAAAGGATTAAGCAAGCTAGATATTTAGTACCACA	TCTACCTCTGTCAACAAAACAAGATTTTCCATTTTCTATAAAATGTAGGAGCTGCAAGATAAAAGGACCAGCTATTTGATTGGCACACAAATTGTCTTCCCACACACACATCTCTGAGAAAAGGATTAAGCAAGCTAGATATTTAGTACCACA
Pma2.113_SeqLen132_MsatLen10_MsatPos80	TTTTTATGGATGTAGATCCAGGGAATTCAGTAGAGGTACTTCTGACTTACAGCAGCATCCAAGTACCTACTGACAGAG	GTGTGTGTGT	TCTTTGTGTAATTTGAAATAGGCCTTTGATTACAAAAGAAAGCT	TTTTTATGGATGTAGATCCAGGGAATTCAGTAGAGGTACTTCTGACTTACAGCAGCATCCAAGTACCTACTGACAGAGGTGTGTGTGTTCTTTGTGTAATTTGAAATAGGCCTTTGATTACAAAAGAAAGCT
Pma2.114_SeqLen154_MsatLen10_MsatPos102	ACCCAAAAGTGTCCAGTCCATCACCACCCTTGCAGGACAGACCTTTGTGAATTACTGCTACCTCACTCCAGATTTCAAGATCAAAAGTACCATCAGTATC	CACACACACA	CTGTAGCTGCTGTCCTTACTTTTTTGTTATTGCCTTCAATATTA	ACCCAAAAGTGTCCAGTCCATCACCACCCTTGCAGGACAGACCTTTGTGAATTACTGCTACCTCACTCCAGATTTCAAGATCAAAAGTACCATCAGTATCCACACACACACTGTAGCTGCTGTCCTTACTTTTTTGTTATTGCCTTCAATATTA
Pma2.115_SeqLen154_MsatLen10_MsatPos102	GCTTCTCAGAGGTTTAGAGATGGGCAATTTAAGACAAAAATTATCTGGGGAAGTAACTGTGAGCTGCAAAATAAGAATTCAGCCATGCCAAGTGTGAAAG	CACACACACA	GCCCTGGGCAAAGCACCTGGAGTGCTGAATTCATCCCAGAAAAA	GCTTCTCAGAGGTTTAGAGATGGGCAATTTAAGACAAAAATTATCTGGGGAAGTAACTGTGAGCTGCAAAATAAGAATTCAGCCATGCCAAGTGTGAAAGCACACACACAGCCCTGGGCAAAGCACCTGGAGTGCTGAATTCATCCCAGAAAAA
Pma2.116_SeqLen150_MsatLen10_MsatPos97	CTGGTTAGGTTTCTTACAAGGAGACTCCTGTTGAATCAGAAATAAATCTTTACCTTCAAAGTAGACAATATTTAAAATGACAGTCCAATCACAAG	CACACACACA	AAGAAAAGTATGCTAAAAAGTAATTAAAGATCCTAGAGGACAAAA	CTGGTTAGGTTTCTTACAAGGAGACTCCTGTTGAATCAGAAATAAATCTTTACCTTCAAAGTAGACAATATTTAAAATGACAGTCCAATCACAAGCACACACACAAAGAAAAGTATGCTAAAAAGTAATTAAAGATCCTAGAGGACAAAA
Pma2.117_SeqLen155_MsatLen10_MsatPos102	TGGTGCAAGCAGGGTTTGTAGGGAAGGGGTGTCTCCTCCTGGTAGGACATTGTGTAAACATTTGAGTGTTGACTGCCTGGGGTACATTGTGTAGTGTGCC	TGTGTGTGTG	TAACCTGGTTTTGGTTGTTAGGTTGTAATGCTGTCTCTTGACTGG	TGGTGCAAGCAGGGTTTGTAGGGAAGGGGTGTCTCCTCCTGGTAGGACATTGTGTAAACATTTGAGTGTTGACTGCCTGGGGTACATTGTGTAGTGTGCCTGTGTGTGTGTAACCTGGTTTTGGTTGTTAGGTTGTAATGCTGTCTCTTGACTGG
Pma2.118_SeqLen68_MsatLen10_MsatPos14	CTCATACCCTGC	CACACACACA	GCACCTGCCTGGCCAGTTCCTTCTTGTGGTCCCACAGAACTTCCCA	CTCATACCCTGCCACACACACAGCACCTGCCTGGCCAGTTCCTTCTTGTGGTCCCACAGAACTTCCCA
Pma2.119_SeqLen156_MsatLen10_MsatPos102	TGGGAGCTGCTGTGCAGGGCTAAGCCAGAACTCCATTTTTGTCCTTCCCATCTTTCTTCAGAAGCCATTTGCAAAGAGCCTCTTTTCCACAGTTTTCATT	CACACACACA	TTCTGAAAAACTGGCACACAGATCATTAGCTTTGCACACATCTTCC	TGGGAGCTGCTGTGCAGGGCTAAGCCAGAACTCCATTTTTGTCCTTCCCATCTTTCTTCAGAAGCCATTTGCAAAGAGCCTCTTTTCCACAGTTTTCATTCACACACACATTCTGAAAAACTGGCACACAGATCATTAGCTTTGCACACATCTTCC
Pma2.120_SeqLen156_MsatLen10_MsatPos102	GCATGAACGTGCTGCCGAATTTTAGCTTCATTTTTGCTTTTGATCTATGGAATTGCCTCTGCTTTGGCTGTAGAATGGCTTTACCATACTGAATAGAGCC	TGTGTGTGTG	TATGGTGACAGATCTAAACTTGCATAAGGCCTCTAGGTACTACTTA	GCATGAACGTGCTGCCGAATTTTAGCTTCATTTTTGCTTTTGATCTATGGAATTGCCTCTGCTTTGGCTGTAGAATGGCTTTACCATACTGAATAGAGCCTGTGTGTGTGTATGGTGACAGATCTAAACTTGCATAAGGCCTCTAGGTACTACTTA
Pma2.121_SeqLen156_MsatLen10_MsatPos102	AAAGCATTATTTGTATATTAAACTGGAAGACAATGCAAGACTGACTAATCTGAAACAGCATCAAACTATTCTCCCCCTCAGAATACTAACACATACACTT	ACACACACAC	CCACATATATATTTATGTAATTGTACATACAGAACACGTAAAGTAA	AAAGCATTATTTGTATATTAAACTGGAAGACAATGCAAGACTGACTAATCTGAAACAGCATCAAACTATTCTCCCCCTCAGAATACTAACACATACACTTACACACACACCCACATATATATTTATGTAATTGTACATACAGAACACGTAAAGTAA
Pma2.122_SeqLen98_MsatLen10_MsatPos43	CTATGTATTCTGCACTTGATTCAAATGCTGTGGTAAGAAAC	GTGTGTGTGT	ATATAGGCTGCACATCTCCATTTTAGTGGTTATTGTTTATTAATGAA	CTATGTATTCTGCACTTGATTCAAATGCTGTGGTAAGAAACGTGTGTGTGTATATAGGCTGCACATCTCCATTTTAGTGGTTATTGTTTATTAATGAA
Pma2.123_SeqLen157_MsatLen10_MsatPos102	CGTAGACTGGTCAAAAGCTTGTTCAGAGCTCATTTCCTCCTGATGGTTGAATGGGTTCTTGGAAATCTCATGAAGGCCTAATATTTATTGACCAAATATA	TGTGTGTGTG	CTGGATATCAATTTCTGCACTCTTCTGTGATGAAGGCCAGTCAAAAG	CGTAGACTGGTCAAAAGCTTGTTCAGAGCTCATTTCCTCCTGATGGTTGAATGGGTTCTTGGAAATCTCATGAAGGCCTAATATTTATTGACCAAATATATGTGTGTGTGCTGGATATCAATTTCTGCACTCTTCTGTGATGAAGGCCAGTCAAAAG
Pma2.124_SeqLen157_MsatLen10_MsatPos102	GAAGCCTTAAGAACTGCAAGTGTTGGCAAATCCCAATTCCTCAGCACCAAGATGGGAAAGTGGAAGGAAAAAAGTCTCCAACACCAAAAGTTTAGTAGAG	ACACACACAC	TGTCAATTCCCTCTTTTCCCAGAGCTGATTCACACATTTTGGCCAAG	GAAGCCTTAAGAACTGCAAGTGTTGGCAAATCCCAATTCCTCAGCACCAAGATGGGAAAGTGGAAGGAAAAAAGTCTCCAACACCAAAAGTTTAGTAGAGACACACACACTGTCAATTCCCTCTTTTCCCAGAGCTGATTCACACATTTTGGCCAAG
Pma2.125_SeqLen158_MsatLen10_MsatPos102	ATGAGGCTAGGCAGGAAGTTAGTTGAGTTAGATTCTGCACTAGTTCCCATTAGCAGCACCTTGCTTTGTGGGGTCAGCACACCCCCAAACTCTTCCATCT	CACACACACA	GTGATGAGGCTGCTTCTTGAACCAAAGCACATGCAAAGTTGGGGCAGC	ATGAGGCTAGGCAGGAAGTTAGTTGAGTTAGATTCTGCACTAGTTCCCATTAGCAGCACCTTGCTTTGTGGGGTCAGCACACCCCCAAACTCTTCCATCTCACACACACAGTGATGAGGCTGCTTCTTGAACCAAAGCACATGCAAAGTTGGGGCAGC
Pma2.126_SeqLen158_MsatLen10_MsatPos102	ATAATTGTTTATGATGAATTTTTTTATCTGTCATATATTTTAGGAAATTACTTGCATGTTCTTTAGCAGGAATTTGCAGCTGAAGATGGGGATGTTACAT	CACACACACA	TACAAATGTGTTATTTGTATGGGTGCACTTCAGTCACAACAGTAATCC	ATAATTGTTTATGATGAATTTTTTTATCTGTCATATATTTTAGGAAATTACTTGCATGTTCTTTAGCAGGAATTTGCAGCTGAAGATGGGGATGTTACATCACACACACATACAAATGTGTTATTTGTATGGGTGCACTTCAGTCACAACAGTAATCC
Pma2.127_SeqLen158_MsatLen10_MsatPos102	TCAGTTGTACAAGGATTGAAAGGTGGATCTGTGAGGGACAGCACTCTGCATGCCAGACTGAAATACTCAGGTTAGCATCGCATCTGCTGCTCTACAGACT	ACACACACAC	TTCCACACACCACATACAACAGCAGCCTGCAATACTAGTAAATATTTA	TCAGTTGTACAAGGATTGAAAGGTGGATCTGTGAGGGACAGCACTCTGCATGCCAGACTGAAATACTCAGGTTAGCATCGCATCTGCTGCTCTACAGACTACACACACACTTCCACACACCACATACAACAGCAGCCTGCAATACTAGTAAATATTTA
Pma2.128_SeqLen158_MsatLen10_MsatPos102	ACCGGAGCTGGAGTTTGCATGGATATACAAGTTGAGGTGGAGACAGGCATGAGGCTATTTTCCTCTTGAAAGAAGTGTCATTTAACCTTAAATCCATCCA	GTGTGTGTGT	ACGTGTGTTTGTCACAGCAGCAAAACAGCTTGTTCAGGCTGTGTCATA	ACCGGAGCTGGAGTTTGCATGGATATACAAGTTGAGGTGGAGACAGGCATGAGGCTATTTTCCTCTTGAAAGAAGTGTCATTTAACCTTAAATCCATCCAGTGTGTGTGTACGTGTGTTTGTCACAGCAGCAAAACAGCTTGTTCAGGCTGTGTCATA
Pma2.129_SeqLen159_MsatLen10_MsatPos102	ATCCCACTTGCTGGATTCACTGAGCACCAAAACACTGAATAGAAGCTACAGTTCCCAGATTCCATTCTCATTTTCCATCATAACCTCCCAGGAAATGCAG	ACACACACAC	AAAACCAGAGCAGGAGAGGACACAAAAGCACTGGAGCTCAGTGCCCCGA	ATCCCACTTGCTGGATTCACTGAGCACCAAAACACTGAATAGAAGCTACAGTTCCCAGATTCCATTCTCATTTTCCATCATAACCTCCCAGGAAATGCAGACACACACACAAAACCAGAGCAGGAGAGGACACAAAAGCACTGGAGCTCAGTGCCCCGA
Pma2.130_SeqLen160_MsatLen10_MsatPos102	TTTGCCCCCACGGGGTGCCTCTTAGCCCTGTGTTTTTACCTACAGACTTGTAACCCCATAGTTCATGATTGCAATGCCAGGCAAATTTTCTGTCTGAAAA	GTGTGTGTGT	GCATGAAAAAGAGAAAATACAGCTGAGTATGTTCTCTAGAAAAAAAAAGT	TTTGCCCCCACGGGGTGCCTCTTAGCCCTGTGTTTTTACCTACAGACTTGTAACCCCATAGTTCATGATTGCAATGCCAGGCAAATTTTCTGTCTGAAAAGTGTGTGTGTGCATGAAAAAGAGAAAATACAGCTGAGTATGTTCTCTAGAAAAAAAAAGT
Pma2.131_SeqLen161_MsatLen10_MsatPos102	GTGGATGTCCCTTATCTGTGCCTAAACCACCCTTCAGCGAGTTGTGTCACCACCGGCAAAGTTACATAAGTCTGCAGTGAGAGTTGTGCATGCTTTCTGC	TGTGTGTGTG	CCAGAGCTCACCACGTTACCCCTCCTCTCCTTTTGGTCTATTTTAGGGGGA	GTGGATGTCCCTTATCTGTGCCTAAACCACCCTTCAGCGAGTTGTGTCACCACCGGCAAAGTTACATAAGTCTGCAGTGAGAGTTGTGCATGCTTTCTGCTGTGTGTGTGCCAGAGCTCACCACGTTACCCCTCCTCTCCTTTTGGTCTATTTTAGGGGGA
Pma2.132_SeqLen161_MsatLen10_MsatPos102	TGTATTGTGAAGCTGCAAAATCAAGAGTAAACCCCCTTTGCCTGCTGGTTCAGTGCCAGGCTGGATGCTTTTGTGACAGTGTTAAAAATGCAAATATATT	TGTGTGTGTG	TTTTCCTGTGTTTCCCTCTCAGACCCCAGGTGCAAGAATTGATGCTGGAAT	TGTATTGTGAAGCTGCAAAATCAAGAGTAAACCCCCTTTGCCTGCTGGTTCAGTGCCAGGCTGGATGCTTTTGTGACAGTGTTAAAAATGCAAATATATTTGTGTGTGTGTTTTCCTGTGTTTCCCTCTCAGACCCCAGGTGCAAGAATTGATGCTGGAAT
Pma2.133_SeqLen150_MsatLen10_MsatPos89	CCAAGCCAAACCCAAATTGGAAAGTTCCTGAGCCCTGAGCAACATTCAGTCTGCAGTAGTGAAAGAGTGAAACAAATTCAGATGGGA	ACACACACAC	CTTTTGTGAAGTTCTCACCTGAGGTTGGCATCTGACCAGAAATAACCAGGTCA	CCAAGCCAAACCCAAATTGGAAAGTTCCTGAGCCCTGAGCAACATTCAGTCTGCAGTAGTGAAAGAGTGAAACAAATTCAGATGGGAACACACACACCTTTTGTGAAGTTCTCACCTGAGGTTGGCATCTGACCAGAAATAACCAGGTCA
Pma2.134_SeqLen163_MsatLen10_MsatPos102	ATCTTTTGTATGTTTTCGCGAGACTTTTATGTACAGATAAGTGAAAATATAGGTAGGCTCGGGCAAAGAATGGCCTGAGACACTCAAAATGCAGATGTTT	TGTGTGTGTG	TATTTTAATTTAAACCATCTGACTCAATAACTTTCAAGCACTACAGTTTGCAA	ATCTTTTGTATGTTTTCGCGAGACTTTTATGTACAGATAAGTGAAAATATAGGTAGGCTCGGGCAAAGAATGGCCTGAGACACTCAAAATGCAGATGTTTTGTGTGTGTGTATTTTAATTTAAACCATCTGACTCAATAACTTTCAAGCACTACAGTTTGCAA
Pma2.135_SeqLen163_MsatLen10_MsatPos102	CAAGCTTAACAGGTGAACAACTTCTATGGAAAATCTCCAGGGAAATCTAAGGGTTTAAAATTTACCTCTCTCAAAGAAAGGGAACATTGAATCTACAGTC	TGTGTGTGTG	TATATGTGTGTGTATATGATTATCAGTTTCTATATACTTTTAGAATATATGCT	CAAGCTTAACAGGTGAACAACTTCTATGGAAAATCTCCAGGGAAATCTAAGGGTTTAAAATTTACCTCTCTCAAAGAAAGGGAACATTGAATCTACAGTCTGTGTGTGTGTATATGTGTGTGTATATGATTATCAGTTTCTATATACTTTTAGAATATATGCT
Pma2.136_SeqLen163_MsatLen10_MsatPos102	TTAGTCATGACAAAATTCCACCCTCAGATATGAAAAGTAAAAGATATCTTTCATTCAAGGATCAGAAGACAGCTCAGTTACAGCATGTGATGAGCCATTA	GTGTGTGTGT	CACTCAAATTACATGTGACTGATAAAGACCATACATCTGTGAGCAAGATGGGA	TTAGTCATGACAAAATTCCACCCTCAGATATGAAAAGTAAAAGATATCTTTCATTCAAGGATCAGAAGACAGCTCAGTTACAGCATGTGATGAGCCATTAGTGTGTGTGTCACTCAAATTACATGTGACTGATAAAGACCATACATCTGTGAGCAAGATGGGA
Pma2.137_SeqLen164_MsatLen10_MsatPos102	GTTCCCCAATTGTATGTCACTATTGTGTCTAGACCAATGCTATGTACATGAAGTTTTCTGTTATTTAATTTCATAGTATTTAAACTTTAGAGATGTGGGT	TGTGTGTGTG	TTTATGGGCACTAAGAAATAAAAATCTATAATACTTTTGAATGATTTAATTACC	GTTCCCCAATTGTATGTCACTATTGTGTCTAGACCAATGCTATGTACATGAAGTTTTCTGTTATTTAATTTCATAGTATTTAAACTTTAGAGATGTGGGTTGTGTGTGTGTTTATGGGCACTAAGAAATAAAAATCTATAATACTTTTGAATGATTTAATTACC
Pma2.138_SeqLen77_MsatLen10_MsatPos14	TGAACATGAGTT	TGTGTGTGTG	TATATATAGTTATTTATTTTAAATTAAGACGTGACATCGCTGTAAGAAAAAAAGT	TGAACATGAGTTTGTGTGTGTGTATATATAGTTATTTATTTTAAATTAAGACGTGACATCGCTGTAAGAAAAAAAGT
Pma2.139_SeqLen165_MsatLen10_MsatPos102	GCTGAAGTGAGTTCCTTTGCTTCCAGTGTATTTCTGCTGTGATGGAAGATGATCTCTCAGCATGCTTTTATGGGTTTAATTCTACTTATCCTGCTCATAA	ACACACACAC	ATACAAATACCATGCCTCCTCAGAGCAATTTGTTTTCATACATATTGTAATAATT	GCTGAAGTGAGTTCCTTTGCTTCCAGTGTATTTCTGCTGTGATGGAAGATGATCTCTCAGCATGCTTTTATGGGTTTAATTCTACTTATCCTGCTCATAAACACACACACATACAAATACCATGCCTCCTCAGAGCAATTTGTTTTCATACATATTGTAATAATT
Pma2.140_SeqLen165_MsatLen10_MsatPos102	TCAACAGTTGTGTTGCCTCGTGGGGTGCTTGCAAAAGCTAACAGTTGTGTGCTTTGTAATACATCTACCAAGCCCATTAGCCAGCATCTAACCATACATG	CACACACACA	AAAAAAATCAAAATTAAGAGGATGAATCAAGACAGTAAAAGATGCTCATCCAGCC	TCAACAGTTGTGTTGCCTCGTGGGGTGCTTGCAAAAGCTAACAGTTGTGTGCTTTGTAATACATCTACCAAGCCCATTAGCCAGCATCTAACCATACATGCACACACACAAAAAAAATCAAAATTAAGAGGATGAATCAAGACAGTAAAAGATGCTCATCCAGCC
Pma2.141_SeqLen166_MsatLen10_MsatPos102	GATTCTGTTGCTCTTAACCAGGGTTTGTATCAGCTTAACTAAATTAGTTTAATTAAATCAAACACTACTGCATTCCTCAGTGCTCAGAAACAGTGTGCTC	GTGTGTGTGT	CGTGCCGAAGGTGCACGCATGTGTGCTGAATATGTATGACATCACGTGCAAGCAAA	GATTCTGTTGCTCTTAACCAGGGTTTGTATCAGCTTAACTAAATTAGTTTAATTAAATCAAACACTACTGCATTCCTCAGTGCTCAGAAACAGTGTGCTCGTGTGTGTGTCGTGCCGAAGGTGCACGCATGTGTGCTGAATATGTATGACATCACGTGCAAGCAAA
Pma2.142_SeqLen166_MsatLen10_MsatPos102	AAATGGTAGAGGAGAAGTGGGGCGAGGGAATAAAAGCAATACATTAAAAAGATTGGGATAATTTTTCTTTGAACCCCTCCCCGATATACACGCTCACACG	CACACACACA	TACCCACACACGTGCACACACAGGCCTTCCCCATCCCAAATGGAAGCAAAGAAAAA	AAATGGTAGAGGAGAAGTGGGGCGAGGGAATAAAAGCAATACATTAAAAAGATTGGGATAATTTTTCTTTGAACCCCTCCCCGATATACACGCTCACACGCACACACACATACCCACACACGTGCACACACAGGCCTTCCCCATCCCAAATGGAAGCAAAGAAAAA
Pma2.143_SeqLen103_MsatLen10_MsatPos38	CTTTTGAACCCCCTCCCCGATATACACGCTCACACG	CACACACACA	TACCCCACACGTGCACAACACACGGCCTTCCCCCATCCCAAACTAGGAAGGACAAAG	CTTTTGAACCCCCTCCCCGATATACACGCTCACACGCACACACACATACCCCACACGTGCACAACACACGGCCTTCCCCCATCCCAAACTAGGAAGGACAAAG
Pma2.144_SeqLen112_MsatLen10_MsatPos47	CTAAATGGATTGCTTATGTTTGTCCACAAATGTGTGTGTATATGT	ACACACACAC	TTGAGACTTCCTTTTGTTGCCAACAGCAAATAAGCAAAGTGGATATTCTCTGAAAAA	CTAAATGGATTGCTTATGTTTGTCCACAAATGTGTGTGTATATGTACACACACACTTGAGACTTCCTTTTGTTGCCAACAGCAAATAAGCAAAGTGGATATTCTCTGAAAAA
Pma2.145_SeqLen167_MsatLen10_MsatPos102	GTTTATGTTCTCTCCAGTTTTTAAAGATATATATATATAATTTGCAATCTAGAAATTGTGTGGTGGATGTTTTCTTTAAAGTGTGTGTGTGTGTGTGAGC	GTGTGTGTGT	ACAAGATGAGAGGAATACCTTAATCCTTCAACCCTCACAAGTGGTATTTTATTTTTC	GTTTATGTTCTCTCCAGTTTTTAAAGATATATATATATAATTTGCAATCTAGAAATTGTGTGGTGGATGTTTTCTTTAAAGTGTGTGTGTGTGTGTGAGCGTGTGTGTGTACAAGATGAGAGGAATACCTTAATCCTTCAACCCTCACAAGTGGTATTTTATTTTTC
Pma2.146_SeqLen169_MsatLen10_MsatPos102	TATAGTACGTACATATATATATATACACATATAACATGCCCATATAAAATAGTATATACATATATGAGGGTAGTTTTTGTTTGTCTGTTGTTGGTTTTCT	ACACACACAC	AACTTTAAACTTAGGTAAAGTTATGTTAAATAAATACAGATAACAGGAAGGATAAGATG	TATAGTACGTACATATATATATATACACATATAACATGCCCATATAAAATAGTATATACATATATGAGGGTAGTTTTTGTTTGTCTGTTGTTGGTTTTCTACACACACACAACTTTAAACTTAGGTAAAGTTATGTTAAATAAATACAGATAACAGGAAGGATAAGATG
Pma2.147_SeqLen169_MsatLen10_MsatPos102	TTTCCATTATAAGCATACAACAAATTAATTGGAGAACGTGATTTTTTACTAGTTCTGACCTAGGCACACTGTCATCAAAATTGATAGTTTCTGTTTAAAA	GTGTGTGTGT	ATTAGTGTGTCAGTCTGTGAGCTTAATTTACACTATTGGATACTAAATAAATCTGTCTC	TTTCCATTATAAGCATACAACAAATTAATTGGAGAACGTGATTTTTTACTAGTTCTGACCTAGGCACACTGTCATCAAAATTGATAGTTTCTGTTTAAAAGTGTGTGTGTATTAGTGTGTCAGTCTGTGAGCTTAATTTACACTATTGGATACTAAATAAATCTGTCTC
Pma2.148_SeqLen170_MsatLen10_MsatPos102	GCTGACTTTTCTGGAAAACCATGCCGTGTACCTTGTCCTTCCAAGTTCTGTAAGTGCCAGACCTGAATAAACTTGCTCCTGTTGTTACCTGAGATGGGAC	GTGTGTGTGT	TTCCTTGCTCCAGGGATTAGGAACTCTTTGATGGAAATCCCAATATTGTACCCAGCACGA	GCTGACTTTTCTGGAAAACCATGCCGTGTACCTTGTCCTTCCAAGTTCTGTAAGTGCCAGACCTGAATAAACTTGCTCCTGTTGTTACCTGAGATGGGACGTGTGTGTGTTTCCTTGCTCCAGGGATTAGGAACTCTTTGATGGAAATCCCAATATTGTACCCAGCACGA
Pma2.149_SeqLen170_MsatLen10_MsatPos102	TGAATATCAGGCCTTGTTATAAATAAGCTGCATAATCAATAGATCAAGGGACTTTTTGTTGATAATCCAAATACTCAAAGTTTACGTAACAAGAATTCTA	GTGTGTGTGT	GCAAACTCTTGAGGGTTGATTATGCTGCAGTTGGGCAGGGGAGGAGCAGAGAGAAGAGAG	TGAATATCAGGCCTTGTTATAAATAAGCTGCATAATCAATAGATCAAGGGACTTTTTGTTGATAATCCAAATACTCAAAGTTTACGTAACAAGAATTCTAGTGTGTGTGTGCAAACTCTTGAGGGTTGATTATGCTGCAGTTGGGCAGGGGAGGAGCAGAGAGAAGAGAG
Pma2.150_SeqLen172_MsatLen10_MsatPos102	CAGGTGGCACTCAACTCTGGCTTTGATGTGAAGTTCTGTGGTGTATATGTACGGTTCTTTTTTTAATATTTTTCATATGTTGCCTCACAATGTCAGAGGT	TGTGTGTGTG	TCTAGTATTTTGTTTGTAACCCATCCCACTGAGATCTATTTAAGGATCCAATGTAATTTGTT	CAGGTGGCACTCAACTCTGGCTTTGATGTGAAGTTCTGTGGTGTATATGTACGGTTCTTTTTTTAATATTTTTCATATGTTGCCTCACAATGTCAGAGGTTGTGTGTGTGTCTAGTATTTTGTTTGTAACCCATCCCACTGAGATCTATTTAAGGATCCAATGTAATTTGTT
Pma2.151_SeqLen172_MsatLen10_MsatPos102	AAATGTTGGTTAGACTCGTTATTACTAAGATGTAACTAAACCATGCACATTCCTCCTCTGCCAAAGGCCCAAGGTACTGTGACTGCATGGAGAGAGCTGC	TGTGTGTGTG	GGGATGAGCCATGTGAGCCCCTGGATGGGCTGGGGTGAGCAGGCGTGGCTGTTTGCCCCCGA	AAATGTTGGTTAGACTCGTTATTACTAAGATGTAACTAAACCATGCACATTCCTCCTCTGCCAAAGGCCCAAGGTACTGTGACTGCATGGAGAGAGCTGCTGTGTGTGTGGGGATGAGCCATGTGAGCCCCTGGATGGGCTGGGGTGAGCAGGCGTGGCTGTTTGCCCCCGA
Pma2.152_SeqLen174_MsatLen10_MsatPos102	CAACTGAAGTAAGCCTTGACAAGAGAGAACAAGGTGGATGGAGCTGTTTGGAAGCATGACAGTGAGAGCACAGTGCTGGCAGCATGTGAATGTGTGTGCA	GTGTGTGTGT	ATGGTATGTATACGTGTATGTATATGCACACACATTGGTGCGTTTGTTTTTTTTTATTTTAATG	CAACTGAAGTAAGCCTTGACAAGAGAGAACAAGGTGGATGGAGCTGTTTGGAAGCATGACAGTGAGAGCACAGTGCTGGCAGCATGTGAATGTGTGTGCAGTGTGTGTGTATGGTATGTATACGTGTATGTATATGCACACACATTGGTGCGTTTGTTTTTTTTTATTTTAATG
Pma2.153_SeqLen174_MsatLen10_MsatPos102	TCATACAGGGAGTATGTAAAATTATATAGTAGGTCTAAAAGGAATTTAATATAAGGGAGCTGGAACTACCAGCTCTCTGGAACAATACCATGAGTAACTT	TGTGTGTGTG	GTTGTTCTTGATGTCAGGCTTTGAGGGTTGTCACTCTACGTGAACTTGGTTTTGGCCTCAGATC	TCATACAGGGAGTATGTAAAATTATATAGTAGGTCTAAAAGGAATTTAATATAAGGGAGCTGGAACTACCAGCTCTCTGGAACAATACCATGAGTAACTTTGTGTGTGTGGTTGTTCTTGATGTCAGGCTTTGAGGGTTGTCACTCTACGTGAACTTGGTTTTGGCCTCAGATC
Pma2.154_SeqLen174_MsatLen10_MsatPos102	ACTAACAACAACAGGAATTTCACAACCACGGGGAGAAATAAATCAATGGAGCCAGGGGGATTTGGGAGAATTCATTGTGGGACCTTCTGTTTTTGCAATA	TGTGTGTGTG	CACAGGATATAACAACAATTTACAGTAGATTAGCAAAGACTAGAAAAAGAGTTGAGGACAAGAT	ACTAACAACAACAGGAATTTCACAACCACGGGGAGAAATAAATCAATGGAGCCAGGGGGATTTGGGAGAATTCATTGTGGGACCTTCTGTTTTTGCAATATGTGTGTGTGCACAGGATATAACAACAATTTACAGTAGATTAGCAAAGACTAGAAAAAGAGTTGAGGACAAGAT
Pma2.155_SeqLen175_MsatLen10_MsatPos102	GTTTTCCACGAGCAGGAAAATAAAGATGATTTAATGGAATGTGGGTGGGGTTGTTTGTTTTGTCGTTGTTTTGTTTTGTTTTAATTTAAGGTACCTTTTG	GTGTGTGTGT	ATATATGGTCACTGTAGCTGTTACTGTATTCCTGTGTGCTAGAGAAAATAAACCACTGAACCCAA	GTTTTCCACGAGCAGGAAAATAAAGATGATTTAATGGAATGTGGGTGGGGTTGTTTGTTTTGTCGTTGTTTTGTTTTGTTTTAATTTAAGGTACCTTTTGGTGTGTGTGTATATATGGTCACTGTAGCTGTTACTGTATTCCTGTGTGCTAGAGAAAATAAACCACTGAACCCAA
Pma2.156_SeqLen175_MsatLen10_MsatPos102	CCTCTTGAAGAAAGAGTTTTATGAGCTTTTATTTGAAGACAGACTAAAATTGGTGCTCTCAGCTTGAAGGTACATTGTTTTTCTAATTGTTCTGCTTGCT	TGTGTGTGTG	TCTTATCACTCTTCAGGCCATACATACACTTAATCTTATAAGTCTTTATTTATTTTCCTTTTATT	CCTCTTGAAGAAAGAGTTTTATGAGCTTTTATTTGAAGACAGACTAAAATTGGTGCTCTCAGCTTGAAGGTACATTGTTTTTCTAATTGTTCTGCTTGCTTGTGTGTGTGTCTTATCACTCTTCAGGCCATACATACACTTAATCTTATAAGTCTTTATTTATTTTCCTTTTATT
Pma2.157_SeqLen175_MsatLen10_MsatPos102	CAGGTTAAAACAGAAAAGTGGCAGGTTATATTAAGGTAATACAGATACTGGTAGCAAAAAAAGAAAACAAAAAGGTAAGCCCAAACAAACAAACAAACAC	CACACACACA	AAAAAAATACCAACAAAACAAACAGATCACTCTACAAAGACATTCATCACAGGGATTACTAAATA	CAGGTTAAAACAGAAAAGTGGCAGGTTATATTAAGGTAATACAGATACTGGTAGCAAAAAAAGAAAACAAAAAGGTAAGCCCAAACAAACAAACAAACACCACACACACAAAAAAAATACCAACAAAACAAACAGATCACTCTACAAAGACATTCATCACAGGGATTACTAAATA
Pma2.158_SeqLen175_MsatLen10_MsatPos102	CAGCTTTGTTGGCTTCAAGTACACAGAAATGCATAATGGCCAGATTTTCATGAAGCTGTTTATTCTGCAGTTGTGTATAGTAAGTAGAAAAAAATAAAAC	CACACACACA	AATTTGTTCCTATCTTTAGACTACTGTTGCTGGTTTTTCAAAGCAGTGGTATCAACGCAGAGTAC	CAGCTTTGTTGGCTTCAAGTACACAGAAATGCATAATGGCCAGATTTTCATGAAGCTGTTTATTCTGCAGTTGTGTATAGTAAGTAGAAAAAAATAAAACCACACACACAAATTTGTTCCTATCTTTAGACTACTGTTGCTGGTTTTTCAAAGCAGTGGTATCAACGCAGAGTAC
Pma2.159_SeqLen176_MsatLen10_MsatPos102	ACTTTTAATGATCTCAGCTACTATTTAAGAGTGACATGAAATAAAGTACATGAGGATTTCTATATACACTCAGAGAAGCAGTTTCATAGTCTTACACATG	CACACACACA	TTCTCCATCAAGAGGGTAATTTAGGAATACATGACTTGCTCTATGGTTCTTACCCCGGCCGTAATG	ACTTTTAATGATCTCAGCTACTATTTAAGAGTGACATGAAATAAAGTACATGAGGATTTCTATATACACTCAGAGAAGCAGTTTCATAGTCTTACACATGCACACACACATTCTCCATCAAGAGGGTAATTTAGGAATACATGACTTGCTCTATGGTTCTTACCCCGGCCGTAATG
Pma2.160_SeqLen177_MsatLen10_MsatPos102	TACACAACAGCAGGTCAATTACCTCTTTCTGGACTTTCATTTGATTAAATGTAGCTACAGGTACATGTATGCATGTGTGCACACAGCTGCATGTATATAT	ACACACACAC	CAAACTATAAGTCATGGAACCACAAAAAGTGGCACAGAAACCACCACTTTCCTCAGTCAGCTCGAAA	TACACAACAGCAGGTCAATTACCTCTTTCTGGACTTTCATTTGATTAAATGTAGCTACAGGTACATGTATGCATGTGTGCACACAGCTGCATGTATATATACACACACACCAAACTATAAGTCATGGAACCACAAAAAGTGGCACAGAAACCACCACTTTCCTCAGTCAGCTCGAAA
Pma2.161_SeqLen177_MsatLen10_MsatPos102	AGAAACAAACAAACAAACAAAAAATAAATGAGAAATAGTTTTGTAACAAATATTCAAAAAGTTATAATGCCAAAGTTGTTTGTATCCCGTTGGTCTGTGG	GTGTGTGTGT	GCCTGTGTCGAAGACTTCCAAAAACGAAAGAGAAAAAAAAATGACAGGTGTTTCAATAAAGGAACTC	AGAAACAAACAAACAAACAAAAAATAAATGAGAAATAGTTTTGTAACAAATATTCAAAAAGTTATAATGCCAAAGTTGTTTGTATCCCGTTGGTCTGTGGGTGTGTGTGTGCCTGTGTCGAAGACTTCCAAAAACGAAAGAGAAAAAAAAATGACAGGTGTTTCAATAAAGGAACTC
Pma2.162_SeqLen177_MsatLen10_MsatPos102	CAGAGTGTGAGGCACTGAGAGAATGATCCAACTCAAAACTGAAACTACTTTTAGCACATATTTCCTAGTCCATGCACAGTATTAATTTAGCATCAACGTT	TGTGTGTGTG	TTGAAAACAAGACCTCTTCTTTCATTGATGGCACCGGTTAAGACCAGCTTAACATCTGCTGTATGAC	CAGAGTGTGAGGCACTGAGAGAATGATCCAACTCAAAACTGAAACTACTTTTAGCACATATTTCCTAGTCCATGCACAGTATTAATTTAGCATCAACGTTTGTGTGTGTGTTGAAAACAAGACCTCTTCTTTCATTGATGGCACCGGTTAAGACCAGCTTAACATCTGCTGTATGAC
Pma2.163_SeqLen178_MsatLen10_MsatPos102	AACAACACATGAATGTGGGTTTGGACATCTGAGTGTTATCATTTTTTTGAGAAGAAAATAATTTAGTAAGTTATTTTCGTTAATAAACCATGTAGAGCAT	CACACACACA	AAAAAAGCCCTAAAGAAACACTGTTACTCATAAACATTCATTACTGGTGCTATTAAAATGGAGCAGCC	AACAACACATGAATGTGGGTTTGGACATCTGAGTGTTATCATTTTTTTGAGAAGAAAATAATTTAGTAAGTTATTTTCGTTAATAAACCATGTAGAGCATCACACACACAAAAAAAGCCCTAAAGAAACACTGTTACTCATAAACATTCATTACTGGTGCTATTAAAATGGAGCAGCC
Pma2.164_SeqLen178_MsatLen10_MsatPos102	TGGGTTTTGCTCATGGATTTAGGATTAGGATCTGCTGATAACATAAACGGATCAAGACTTACTGAAGTGCCCTTACAGTGAACTGTATGTCTGTGTACAT	ACACACACAC	AACTATTTTTTTAGAAGTCCAATTCTAGGCAAGACACAAAATCTGTAAAACAAGTAGATGCAATCCAA	TGGGTTTTGCTCATGGATTTAGGATTAGGATCTGCTGATAACATAAACGGATCAAGACTTACTGAAGTGCCCTTACAGTGAACTGTATGTCTGTGTACATACACACACACAACTATTTTTTTAGAAGTCCAATTCTAGGCAAGACACAAAATCTGTAAAACAAGTAGATGCAATCCAA
Pma2.165_SeqLen178_MsatLen10_MsatPos102	GCCAGAGTCTCTCATTTCTGCTGTTAGCTCTTGGAGTCAGGGGGAGCATCCTGCAGGGCTGGCTGGCCTTAGGGCAGGATCCTTTGATGCTGTGCCCCCA	GTGTGTGTGT	TCTTGCCTCTCTTTGATGGCAGGGACTGGAGGATTTGCCCACAGACAAATCCCCTGCTGCCTGTAAAC	GCCAGAGTCTCTCATTTCTGCTGTTAGCTCTTGGAGTCAGGGGGAGCATCCTGCAGGGCTGGCTGGCCTTAGGGCAGGATCCTTTGATGCTGTGCCCCCAGTGTGTGTGTTCTTGCCTCTCTTTGATGGCAGGGACTGGAGGATTTGCCCACAGACAAATCCCCTGCTGCCTGTAAAC
Pma2.166_SeqLen178_MsatLen10_MsatPos102	GTGTAAACCATTCTTTGCCATTTAAAACCAAATGATGGCAGTGAGCCAGATAGGCCTGTGCTGGCAATGTGCCATGGTCCAGGTAATTACTGCCAGTATA	TGTGTGTGTG	TCGTTTTTTTTTAAAAAAAGGAATAAGATGGTAATAAACTGGTTGATGATTGACTGGGCCTGAACTAT	GTGTAAACCATTCTTTGCCATTTAAAACCAAATGATGGCAGTGAGCCAGATAGGCCTGTGCTGGCAATGTGCCATGGTCCAGGTAATTACTGCCAGTATATGTGTGTGTGTCGTTTTTTTTTAAAAAAAGGAATAAGATGGTAATAAACTGGTTGATGATTGACTGGGCCTGAACTAT
Pma2.167_SeqLen178_MsatLen10_MsatPos102	TCTTGGCAAGATTATAATTGAGTGAAGTCATGCATAAATTTTTAAAGAGACCATTGAGGCACGGAAAAAGCACTTGCCTGCAAATAGTGTACTAACACAG	ACACACACAC	ATTTTCCTTCACCCCAGCCTTATCCTCTTCCAACTTTCCCAGATAGTTGCACATCTCCCAGTTTGACT	TCTTGGCAAGATTATAATTGAGTGAAGTCATGCATAAATTTTTAAAGAGACCATTGAGGCACGGAAAAAGCACTTGCCTGCAAATAGTGTACTAACACAGACACACACACATTTTCCTTCACCCCAGCCTTATCCTCTTCCAACTTTCCCAGATAGTTGCACATCTCCCAGTTTGACT
Pma2.168_SeqLen179_MsatLen10_MsatPos102	TTTCTCAAATGGAAAATGTGATGACTTCTGGAATTAATGTGTTGTAAAGAGACACTAGAGAGCAGAAGAAATACTTCTATTTGAAAATCATCCTGTACTT	TGTGTGTGTG	CAAGTGCTCATGCATGCACACTGGAGTTAGGGCTATTTAAAGTGTGGGTGATCCAAAATTCTTTTTTTT	TTTCTCAAATGGAAAATGTGATGACTTCTGGAATTAATGTGTTGTAAAGAGACACTAGAGAGCAGAAGAAATACTTCTATTTGAAAATCATCCTGTACTTTGTGTGTGTGCAAGTGCTCATGCATGCACACTGGAGTTAGGGCTATTTAAAGTGTGGGTGATCCAAAATTCTTTTTTTT
Pma2.169_SeqLen110_MsatLen10_MsatPos32	ACACAGCCAGGCTCTTTGCTTTGGTCCAAC	CACACACACA	TAGTGATCAGGCATGGCATAACTCGTTCATTTACAAACTTCATTCACTTATCTGAGTCCTCAAGGTTTTC	ACACAGCCAGGCTCTTTGCTTTGGTCCAACCACACACACATAGTGATCAGGCATGGCATAACTCGTTCATTTACAAACTTCATTCACTTATCTGAGTCCTCAAGGTTTTC
Pma2.170_SeqLen135_MsatLen10_MsatPos57	AACTGGAATGGGCAGTTCAACCTCCAGCAGTGACTTTTCCCCATAATGAATTAAT	TGTGTGTGTG	AACTATGATCCAGGGGGCAGGTGGGTGACCTCTGCACACTGATTAGTAGCCTCTCTCTGGCCCGTAACCC	AACTGGAATGGGCAGTTCAACCTCCAGCAGTGACTTTTCCCCATAATGAATTAATTGTGTGTGTGAACTATGATCCAGGGGGCAGGTGGGTGACCTCTGCACACTGATTAGTAGCCTCTCTCTGGCCCGTAACCC
Pma2.171_SeqLen180_MsatLen10_MsatPos102	TATTTCTTATCCCTCTGTTTTGCTTTAAACTGTAGTTGGCAATTACTTTCTTTAAACGGCATTTGTGAAATCCATATTGGAATAGTTAGGAGAAAGTAAT	TGTGTGTGTG	AGCGTTGGAAAAAACATTTCCATTATGAAAGAACTAAGATTTAAGAATAAACTGTCTCTGTTCATCTAGA	TATTTCTTATCCCTCTGTTTTGCTTTAAACTGTAGTTGGCAATTACTTTCTTTAAACGGCATTTGTGAAATCCATATTGGAATAGTTAGGAGAAAGTAATTGTGTGTGTGAGCGTTGGAAAAAACATTTCCATTATGAAAGAACTAAGATTTAAGAATAAACTGTCTCTGTTCATCTAGA
Pma2.172_SeqLen100_MsatLen10_MsatPos21	CCACTGAAATCAGTATGTT	TGTGTGTGTG	GTTTCTGTCACCTACAGGAACAAGCCCTTCCTATAAGAGCTGGCCTAGAACTCTTACTGCCCAGTTTGGCC	CCACTGAAATCAGTATGTTTGTGTGTGTGGTTTCTGTCACCTACAGGAACAAGCCCTTCCTATAAGAGCTGGCCTAGAACTCTTACTGCCCAGTTTGGCC
Pma2.173_SeqLen181_MsatLen10_MsatPos102	TGTGCAGCTTTAGCACTTACAGAAAGTTTTCGTGCTGCTAGACCTGATTCTGCAAACAGTTACACAACGTCCAGAAGCCTGCTCCAGCCCTGCAACCCAT	CACACACACA	TCTCACTTACACACAGTGCTGCTGAGGCTTAGCTGGCACATTAACTCCTTGCTCCTCAGGCTGTGATCTTG	TGTGCAGCTTTAGCACTTACAGAAAGTTTTCGTGCTGCTAGACCTGATTCTGCAAACAGTTACACAACGTCCAGAAGCCTGCTCCAGCCCTGCAACCCATCACACACACATCTCACTTACACACAGTGCTGCTGAGGCTTAGCTGGCACATTAACTCCTTGCTCCTCAGGCTGTGATCTTG
Pma2.174_SeqLen181_MsatLen10_MsatPos102	GCCTGTTTGGGGATAAAGGTAATTTTCTTAAATTCAATGAGCATCTCAGCAATGGCAAAGCAATCAATTGTGTGAATGGGGTTTTGTTGCTGGGGTCTCC	TGTGTGTGTG	GCAGGGGGAGGTAGTTTAAACATTTTTTAAAGTTTATTTAATAAATACATCATAATTACACTGCAGACAAC	GCCTGTTTGGGGATAAAGGTAATTTTCTTAAATTCAATGAGCATCTCAGCAATGGCAAAGCAATCAATTGTGTGAATGGGGTTTTGTTGCTGGGGTCTCCTGTGTGTGTGGCAGGGGGAGGTAGTTTAAACATTTTTTAAAGTTTATTTAATAAATACATCATAATTACACTGCAGACAAC
Pma2.175_SeqLen181_MsatLen10_MsatPos102	CTATTACTACAGTATCTTAGTCAGAAAGCACTTAGGGAAAAAAAACCCCTTTGATAAGGACTAAAAATGGCTAAGAAACTAGGTTGATATTCCCCCCACT	CACACACACA	TGCATTTTTGCAGGCAAATATGTGAAAAATAAACATTCTGAATATGTATTCATTGAGGAACCATAAGAGTA	CTATTACTACAGTATCTTAGTCAGAAAGCACTTAGGGAAAAAAAACCCCTTTGATAAGGACTAAAAATGGCTAAGAAACTAGGTTGATATTCCCCCCACTCACACACACATGCATTTTTGCAGGCAAATATGTGAAAAATAAACATTCTGAATATGTATTCATTGAGGAACCATAAGAGTA
Pma2.176_SeqLen182_MsatLen10_MsatPos102	CAACCTGCTTTAAAAGAGGAGACCATCCCTGCGGGCAGGCTCAAGAAGGAACAGACCCCCTTCGGCACTGACTACACCAAGGGCATGCTGCTGTGGCCTG	CACACACACA	CCTAGGAAAATGTGAATATAAACAGCATTTATGCTGGCCATTTTGTAAAGAACAAAAATGAAGCCAAGTCTG	CAACCTGCTTTAAAAGAGGAGACCATCCCTGCGGGCAGGCTCAAGAAGGAACAGACCCCCTTCGGCACTGACTACACCAAGGGCATGCTGCTGTGGCCTGCACACACACACCTAGGAAAATGTGAATATAAACAGCATTTATGCTGGCCATTTTGTAAAGAACAAAAATGAAGCCAAGTCTG
Pma2.177_SeqLen183_MsatLen10_MsatPos102	AGTTCTTACCCAGCTTCTAAAGCTGTAGATGAAAACACTAGAGGAAGCTCAAGGGAAACAAAGAGAGAGCAACTGGAACACTTGTGGAAGGACATGGGCA	GTGTGTGTGT	GCAAGGCAGTACACTGGCAGGACCTGATGATGCTTCTGCAATGGGTCCCTCTGAGCTAATCCTGACACGAGGA	AGTTCTTACCCAGCTTCTAAAGCTGTAGATGAAAACACTAGAGGAAGCTCAAGGGAAACAAAGAGAGAGCAACTGGAACACTTGTGGAAGGACATGGGCAGTGTGTGTGTGCAAGGCAGTACACTGGCAGGACCTGATGATGCTTCTGCAATGGGTCCCTCTGAGCTAATCCTGACACGAGGA
Pma2.178_SeqLen183_MsatLen10_MsatPos102	TCACAATGGCAAAAAATCAGCTGAAAGCCAACTATTTGATGTCAGTGGAGACTTCAAAAGGGTTGCTGAATGAAATTGGCTCTGAGTCCCTGGTTTCTGG	CACACACACA	TCCCCATCTGCTGCTGCTCAAAAATCGACTCTGTAGCCACTGCTGATGTTGTGAATGCTGCTGCTCAAAAAAT	TCACAATGGCAAAAAATCAGCTGAAAGCCAACTATTTGATGTCAGTGGAGACTTCAAAAGGGTTGCTGAATGAAATTGGCTCTGAGTCCCTGGTTTCTGGCACACACACATCCCCATCTGCTGCTGCTCAAAAATCGACTCTGTAGCCACTGCTGATGTTGTGAATGCTGCTGCTCAAAAAAT
Pma2.179_SeqLen183_MsatLen10_MsatPos102	TTTTCCACGAGCAGGAAAATAAAAGATGATTTAATGGAATGTGGGTGGGGTTGTTTGTTTTGTCGTTGTTTTGTTTGTTTTTAATTTAAGGTACCTTTTG	GTGTGTGTGT	ATATATGGTCACTGTAGCTGTTACTGTATTCCTGTGTGCTAGAGAAAATAGACCACTGAATCAAAAAAAAAAA	TTTTCCACGAGCAGGAAAATAAAAGATGATTTAATGGAATGTGGGTGGGGTTGTTTGTTTTGTCGTTGTTTTGTTTGTTTTTAATTTAAGGTACCTTTTGGTGTGTGTGTATATATGGTCACTGTAGCTGTTACTGTATTCCTGTGTGCTAGAGAAAATAGACCACTGAATCAAAAAAAAAAA
Pma2.180_SeqLen183_MsatLen10_MsatPos102	AAAAGAGTCCCACTATATTAAAATTAAAACCGAATCATCTTATCAAACCTCTTTTTTCCTCATGGTCTTCTCTCTTCTCTGTGCAACGTTGTTCCATCTT	ACACACACAC	TTAGATGTGCCATAAGTGCTTCTTTTAAAGTGCATAAAAGCTATCCACAGCTCTCCTAAGAATGAAACAGTTT	AAAAGAGTCCCACTATATTAAAATTAAAACCGAATCATCTTATCAAACCTCTTTTTTCCTCATGGTCTTCTCTCTTCTCTGTGCAACGTTGTTCCATCTTACACACACACTTAGATGTGCCATAAGTGCTTCTTTTAAAGTGCATAAAAGCTATCCACAGCTCTCCTAAGAATGAAACAGTTT
Pma2.181_SeqLen183_MsatLen10_MsatPos102	CGCTTTAACACTCATCATCCCAGGAACACGAAATACAAATGCACTTTGCACACGCACATAACGCACACACACACACTCACTCACTCTCAAGACACACGTG	CACACACACA	GCTCCCTGGCACCACATGCAATTCATTCCAAGTCCCCTGTGTATTGCTTAAAACAGAAACCAAGCATACACAC	CGCTTTAACACTCATCATCCCAGGAACACGAAATACAAATGCACTTTGCACACGCACATAACGCACACACACACACTCACTCACTCTCAAGACACACGTGCACACACACAGCTCCCTGGCACCACATGCAATTCATTCCAAGTCCCCTGTGTATTGCTTAAAACAGAAACCAAGCATACACAC
Pma2.182_SeqLen184_MsatLen10_MsatPos102	GAAGATATCAATATTTCCAGCAACTGGGAAGTCTTCTTAGAAATACTTGATGGTAATGATTTATTTTGGATTAATATTGGTGATGACTAGGTAGCTGAAA	TGTGTGTGTG	CAGGTACATAATGCATTTGTAGAATTGTAAGTCAGCACAGCAGTTCAGTCATTTAGTAGTTTTCAGACAGGTTT	GAAGATATCAATATTTCCAGCAACTGGGAAGTCTTCTTAGAAATACTTGATGGTAATGATTTATTTTGGATTAATATTGGTGATGACTAGGTAGCTGAAATGTGTGTGTGCAGGTACATAATGCATTTGTAGAATTGTAAGTCAGCACAGCAGTTCAGTCATTTAGTAGTTTTCAGACAGGTTT
Pma2.183_SeqLen184_MsatLen10_MsatPos102	TTGGCAATTTTACGTAGCTGTAAAATGGAAGGTATTTTCTACATGGCTTTTTTTTCCATTAACATTCCTGGTGATTGCTTTTGTTTTGTTTTTGTTTTTT	TGTGTGTGTG	GTTGTTTGGGGTATTTTTGTTTCATTTTGTTTTGTTTCATTTTTTTCCCCCGTGCATCTGCCATTTTCCTTAGA	TTGGCAATTTTACGTAGCTGTAAAATGGAAGGTATTTTCTACATGGCTTTTTTTTCCATTAACATTCCTGGTGATTGCTTTTGTTTTGTTTTTGTTTTTTTGTGTGTGTGGTTGTTTGGGGTATTTTTGTTTCATTTTGTTTTGTTTCATTTTTTTCCCCCGTGCATCTGCCATTTTCCTTAGA
Pma2.184_SeqLen185_MsatLen10_MsatPos102	GCATAGATCTGCAAATATTTACATATAATTCCATAATAGAGTATAAATAGCAATATGGTACTTCTGGCTAAAGAAACCAAATTACCCCTTAGAATGAGGG	GTGTGTGTGT	ATATATATATTTATATATGATTTTTTAAAAAGTCATACTAGTTTAGATTCTGTCCCATGTCAAGTAAGAAACAAA	GCATAGATCTGCAAATATTTACATATAATTCCATAATAGAGTATAAATAGCAATATGGTACTTCTGGCTAAAGAAACCAAATTACCCCTTAGAATGAGGGGTGTGTGTGTATATATATATTTATATATGATTTTTTAAAAAGTCATACTAGTTTAGATTCTGTCCCATGTCAAGTAAGAAACAAA
Pma2.185_SeqLen186_MsatLen10_MsatPos102	TGCCACAAACGAGGACAACAGCAGCATTGCATCTGTGAATCACACAGCTATTAACCATGATTTGCTGTCCAATGAAATCTGAAGTAGTGTGTGCAAGCCC	TGTGTGTGTG	TATACTTACATGCACACATGTATATGAAACTGACTCTCATTACATGCTGGCTGGATACAGATACAGGGTTACTTTT	TGCCACAAACGAGGACAACAGCAGCATTGCATCTGTGAATCACACAGCTATTAACCATGATTTGCTGTCCAATGAAATCTGAAGTAGTGTGTGCAAGCCCTGTGTGTGTGTATACTTACATGCACACATGTATATGAAACTGACTCTCATTACATGCTGGCTGGATACAGATACAGGGTTACTTTT
Pma2.186_SeqLen186_MsatLen10_MsatPos102	TAGTCTTATGATGTACACTTGAAGGTTAAAATCTTATAAGGGCTGAATTAAAGTAGCTGAAAGTTTCTAGAGTTTTAGAATTTATTGTGACTGGTAATTC	GTGTGTGTGT	GCCTGTATATACAACAAAAGTATACTACATATAGATATCAAATCAAGATATATTATTTATTGTTGCTTGCAGTGCA	TAGTCTTATGATGTACACTTGAAGGTTAAAATCTTATAAGGGCTGAATTAAAGTAGCTGAAAGTTTCTAGAGTTTTAGAATTTATTGTGACTGGTAATTCGTGTGTGTGTGCCTGTATATACAACAAAAGTATACTACATATAGATATCAAATCAAGATATATTATTTATTGTTGCTTGCAGTGCA
Pma2.187_SeqLen187_MsatLen10_MsatPos102	CTCCATCGTAAGTGAAACTGGTGCTGCAGGTACCCAGGCAGTGTAGGAGAGGAAGAGCACAAGTGGGTTACCTGGTATCTCCTCCTAATTAAAACTGAAA	TGTGTGTGTG	TACAGCTCCAGTATGCCAGCTCTTTGCCTGATCTCAGGCTGAGTTATTAGCACCAACAAAACCCAAGCGAGAGATGC	CTCCATCGTAAGTGAAACTGGTGCTGCAGGTACCCAGGCAGTGTAGGAGAGGAAGAGCACAAGTGGGTTACCTGGTATCTCCTCCTAATTAAAACTGAAATGTGTGTGTGTACAGCTCCAGTATGCCAGCTCTTTGCCTGATCTCAGGCTGAGTTATTAGCACCAACAAAACCCAAGCGAGAGATGC
Pma2.188_SeqLen187_MsatLen10_MsatPos102	TCATCACTGGTGTTTGAGCAACATATGCAATGTTGCAATTACTCTCTTCTCATGTAATCAGGGCAGGTTTCTCTCAGGCCTCCCCCAGTGTTGTACCTGT	ACACACACAC	ATCGAAACATGAACATTAAAGCAGAAATGCTGAAGTCTCAGCAGGGGAATTCAGAAGCCTGCCCCCGTTCATCCTCC	TCATCACTGGTGTTTGAGCAACATATGCAATGTTGCAATTACTCTCTTCTCATGTAATCAGGGCAGGTTTCTCTCAGGCCTCCCCCAGTGTTGTACCTGTACACACACACATCGAAACATGAACATTAAAGCAGAAATGCTGAAGTCTCAGCAGGGGAATTCAGAAGCCTGCCCCCGTTCATCCTCC
Pma2.189_SeqLen187_MsatLen10_MsatPos102	TATTCCAGGAGAAAATCCATCCAAGACAAGTGAACCGTCAACACCTACTCCTCAATAAACAACTGTCAGGGTTTTGAGTAAATGAGGTCTGTGCGTGTGG	GTGTGTGTGT	CTGCTGGTTATTTAATTGCTCCATGAGTCTCCCTGTATCCCTAGTAACCTTCATATTTTCATTTGAGTTACACCAAA	TATTCCAGGAGAAAATCCATCCAAGACAAGTGAACCGTCAACACCTACTCCTCAATAAACAACTGTCAGGGTTTTGAGTAAATGAGGTCTGTGCGTGTGGGTGTGTGTGTCTGCTGGTTATTTAATTGCTCCATGAGTCTCCCTGTATCCCTAGTAACCTTCATATTTTCATTTGAGTTACACCAAA
Pma2.190_SeqLen188_MsatLen10_MsatPos102	ATTAGAATTTATTTCTGTGATTAACTACACACAACAGCAATCCTTGTATTGACAAGTAGGAGTGATTATTGCAGTAATAAGTAGCCTGCAATGCACCAGG	GTGTGTGTGT	TTTAATCTGGTTTCCCTCCCTAGATGATCTATGTCTTCTGTAGGAAATAAACTACCTGAATTATTCTGTGAATGTGAC	ATTAGAATTTATTTCTGTGATTAACTACACACAACAGCAATCCTTGTATTGACAAGTAGGAGTGATTATTGCAGTAATAAGTAGCCTGCAATGCACCAGGGTGTGTGTGTTTTAATCTGGTTTCCCTCCCTAGATGATCTATGTCTTCTGTAGGAAATAAACTACCTGAATTATTCTGTGAATGTGAC
Pma2.191_SeqLen188_MsatLen10_MsatPos102	TAGGGCTGAGCTTTCAACCTTAATTCTGTATTTCAAGAGTTCTGAATGCTTGGTTTGTTAGCATTAGTGCTGCACTAACCTAGGGTATTTTTCCATGAGA	GTGTGTGTGT	TTAACCAACTAAGCATGAAATCCCTTGCTTCTGTTTGTCCCTATTAAATAGTGGCAACAAAAGAAACAGACAGGAGCC	TAGGGCTGAGCTTTCAACCTTAATTCTGTATTTCAAGAGTTCTGAATGCTTGGTTTGTTAGCATTAGTGCTGCACTAACCTAGGGTATTTTTCCATGAGAGTGTGTGTGTTTAACCAACTAAGCATGAAATCCCTTGCTTCTGTTTGTCCCTATTAAATAGTGGCAACAAAAGAAACAGACAGGAGCC
Pma2.192_SeqLen188_MsatLen10_MsatPos102	ACCTTCCACTAGATCTGGTTGCTCCAAGCCCTGTCCAATCGTTCTTTGAACACTTCCAGGGATGGAGCATGTTAATGGGAAAATGTGCAAGTAGCTGCTT	CACACACACA	TTTCTGTGGTTCCTTGTCCTTCACTTAGATTGCTCCCCTCATCAGAAACTCCTTCCACTTGAAGGAGTAATTTTTTTT	ACCTTCCACTAGATCTGGTTGCTCCAAGCCCTGTCCAATCGTTCTTTGAACACTTCCAGGGATGGAGCATGTTAATGGGAAAATGTGCAAGTAGCTGCTTCACACACACATTTCTGTGGTTCCTTGTCCTTCACTTAGATTGCTCCCCTCATCAGAAACTCCTTCCACTTGAAGGAGTAATTTTTTTT
Pma2.193_SeqLen190_MsatLen10_MsatPos102	TGGAAAGATTAGCTCATGAATTTGGAGAGTATCAAGGCAGATCATATTCCACCAAAATAAACACAAGGAGGATTTATGTGTAGGAAATTTGGATCTTTAG	CACACACACA	AAAAATGACTTTCAAAATGTGCTCATAAAATCTATGATTTTTTTTTATTGTACTGCAGTGTAAATCCAACCTCTTTATTT	TGGAAAGATTAGCTCATGAATTTGGAGAGTATCAAGGCAGATCATATTCCACCAAAATAAACACAAGGAGGATTTATGTGTAGGAAATTTGGATCTTTAGCACACACACAAAAAATGACTTTCAAAATGTGCTCATAAAATCTATGATTTTTTTTTATTGTACTGCAGTGTAAATCCAACCTCTTTATTT
Pma2.194_SeqLen192_MsatLen10_MsatPos102	GTACAGGAACAGACTCTGTGTTGCTTTGCTCTGCCTTGTATGTGATGTTTGTGTTTGTTTCTGTATCTTGTTTAATCATTAGCATGTGTAATGTTGCTTC	CACACACACA	GCAACATTCAAAGATGTCTTTTATTTTTTGTCTCATCTCCTCCTGGGATTGAAGAGTAAGCATATTTAAGTATTTTTAGTAG	GTACAGGAACAGACTCTGTGTTGCTTTGCTCTGCCTTGTATGTGATGTTTGTGTTTGTTTCTGTATCTTGTTTAATCATTAGCATGTGTAATGTTGCTTCCACACACACAGCAACATTCAAAGATGTCTTTTATTTTTTGTCTCATCTCCTCCTGGGATTGAAGAGTAAGCATATTTAAGTATTTTTAGTAG
Pma2.195_SeqLen193_MsatLen10_MsatPos102	TTTTTGGCATCTTAGGTTTAATACAATACTGTTTCTCTAGATGGTAGCTTTATATAAAGTTCTGAACGAAACAGTCTTTACTTGCCTCGACCTTAGAGAT	TGTGTGTGTG	CAGAAAACAGTAATTTTTGAAACTAAAACCATTTATGCAAGTATTTTACAAAAGGACATGTAGGTGAAATGCAGAAACAAATT	TTTTTGGCATCTTAGGTTTAATACAATACTGTTTCTCTAGATGGTAGCTTTATATAAAGTTCTGAACGAAACAGTCTTTACTTGCCTCGACCTTAGAGATTGTGTGTGTGCAGAAAACAGTAATTTTTGAAACTAAAACCATTTATGCAAGTATTTTACAAAAGGACATGTAGGTGAAATGCAGAAACAAATT
Pma2.196_SeqLen194_MsatLen10_MsatPos102	GTGACCACCCTTAGGTACATTTGTGTCTGGGAGCAGGCTAGGAACAGGCAGTCTGGTATTCCTTATTTCCCTCTGTTGTCACAGTGTTGGGATAAATGAC	GTGTGTGTGT	ACCTGATCTGTGGATAAACCATTTCCTCTGCGAAAGAAGTTCTGAAAGTGCAGTTCCTCCTTCCTTCCTTCCTTGCCCTCCTCC	GTGACCACCCTTAGGTACATTTGTGTCTGGGAGCAGGCTAGGAACAGGCAGTCTGGTATTCCTTATTTCCCTCTGTTGTCACAGTGTTGGGATAAATGACGTGTGTGTGTACCTGATCTGTGGATAAACCATTTCCTCTGCGAAAGAAGTTCTGAAAGTGCAGTTCCTCCTTCCTTCCTTCCTTGCCCTCCTCC
Pma2.197_SeqLen194_MsatLen10_MsatPos102	ATTCCTTAACAGTATTTGTCTATCCAAGACACTGAAATTGTATATTCAGGCAATGGCAGATTAAGGGCAGAAGCATTTTATTAATAACTGAAAGCACATA	TGTGTGTGTG	ATGAAAAATGTTCTGCAAATCTGTCACTATGCAATCAAGTGCATTTTTTAAACTTTAGTTGTCACAAAGTTGCTACTGATTACT	ATTCCTTAACAGTATTTGTCTATCCAAGACACTGAAATTGTATATTCAGGCAATGGCAGATTAAGGGCAGAAGCATTTTATTAATAACTGAAAGCACATATGTGTGTGTGATGAAAAATGTTCTGCAAATCTGTCACTATGCAATCAAGTGCATTTTTTAAACTTTAGTTGTCACAAAGTTGCTACTGATTACT
Pma2.198_SeqLen195_MsatLen10_MsatPos102	TTTCATTGGAAATAACCAGACTACTAAAGAATAAGTCATTCTGGGTAAGAAAAAAATATCTCCAGCAACAATACCTGCTAAATACATCATTAAATAAAAC	CACACACACA	GACACAAAGCCTGGAAAAAGATTCATATTGTCTCTGATCAGAAGGCAATGCATTTTCTATTACTTTCTCATTCTCTTAAGAACCC	TTTCATTGGAAATAACCAGACTACTAAAGAATAAGTCATTCTGGGTAAGAAAAAAATATCTCCAGCAACAATACCTGCTAAATACATCATTAAATAAAACCACACACACAGACACAAAGCCTGGAAAAAGATTCATATTGTCTCTGATCAGAAGGCAATGCATTTTCTATTACTTTCTCATTCTCTTAAGAACCC
Pma2.199_SeqLen196_MsatLen10_MsatPos102	TGGGATGAGGCTGGTTTACAGTGGATGGGTCATTAGTGCTACCACGTGGAGCTGCTGCCAGGTGGGATGGCAGAGCATGGACTGTTTGTGGATAAGCCTT	TGTGTGTGTG	CCTGGGCTGGGCACTCTCTGGAGGGCACTTATGGACTGAGGTTCTTGTGCTTCTGCCCATCAACTGGGGCTTGGTACAAACTCCCA	TGGGATGAGGCTGGTTTACAGTGGATGGGTCATTAGTGCTACCACGTGGAGCTGCTGCCAGGTGGGATGGCAGAGCATGGACTGTTTGTGGATAAGCCTTTGTGTGTGTGCCTGGGCTGGGCACTCTCTGGAGGGCACTTATGGACTGAGGTTCTTGTGCTTCTGCCCATCAACTGGGGCTTGGTACAAACTCCCA
Pma2.200_SeqLen196_MsatLen10_MsatPos102	CTGTATTCTTTCAATTGCATCCAATATAGGTTTAAAGTGTATCATTAAGCTACTCTGCAGTGCCTAAATAACCTGCTAATTACCTGTGGTGGTGGTGTGT	CACACACACA	GACATAATTTGTAGTGAGTTGAACCATTTCTCTAAGGCTATTGAGCACTAATAGAGAAAATACAAAAATAAACTAAAAAAAAAAAG	CTGTATTCTTTCAATTGCATCCAATATAGGTTTAAAGTGTATCATTAAGCTACTCTGCAGTGCCTAAATAACCTGCTAATTACCTGTGGTGGTGGTGTGTCACACACACAGACATAATTTGTAGTGAGTTGAACCATTTCTCTAAGGCTATTGAGCACTAATAGAGAAAATACAAAAATAAACTAAAAAAAAAAAG
Pma2.201_SeqLen196_MsatLen10_MsatPos102	TGCTTTTTCATTTCCCACACAACTAAGATGTGGGATTTATTGCCGTGGAAGGCTTCAGAAGACAAATTATAGATGGAATTAAAAAGTAACTGAGAGGAGT	CACACACACA	ACACAAAGGTTATTGGTACACAGTACCAAGGGTGCAAGAAGTTCTTTCACTGCAGGCACTGGAAGCATTTAGATGGAAGGGAAAGG	TGCTTTTTCATTTCCCACACAACTAAGATGTGGGATTTATTGCCGTGGAAGGCTTCAGAAGACAAATTATAGATGGAATTAAAAAGTAACTGAGAGGAGTCACACACACAACACAAAGGTTATTGGTACACAGTACCAAGGGTGCAAGAAGTTCTTTCACTGCAGGCACTGGAAGCATTTAGATGGAAGGGAAAGG
Pma2.202_SeqLen197_MsatLen10_MsatPos102	AGCAGAAATATCTAAAATCCACAGCTTTCAGGAACACAGTCCTTTTCAAAATCTTCAGTCAAACCTGCCTTTAAAGGCCACACATGTAAACTGGGCTTCA	ACACACACAC	TCCTCATTTCTATTTAAAAAGGGAATTACCTTGTCAATTATAGTAGACAGGTGCTCCTTACAGGAAAGGGACTGGAAAAGCTCTATG	AGCAGAAATATCTAAAATCCACAGCTTTCAGGAACACAGTCCTTTTCAAAATCTTCAGTCAAACCTGCCTTTAAAGGCCACACATGTAAACTGGGCTTCAACACACACACTCCTCATTTCTATTTAAAAAGGGAATTACCTTGTCAATTATAGTAGACAGGTGCTCCTTACAGGAAAGGGACTGGAAAAGCTCTATG
Pma2.203_SeqLen197_MsatLen10_MsatPos102	AAAGAGGGAACACTGGCCAGTGTCTCCCTATGGATGTGTATGGTTCCCAGCCTAATGACACACCCTCAGGGATCCTCTGGATGCTCCACAACTCCTGTTA	ACACACACAC	AGGCAGAAGGAATAGTTGTTATGCACCATGTCCCACTATGAGGGACATTTCCCTATTATCCTCATGACTGCAGTGCCTATTTCTCCT	AAAGAGGGAACACTGGCCAGTGTCTCCCTATGGATGTGTATGGTTCCCAGCCTAATGACACACCCTCAGGGATCCTCTGGATGCTCCACAACTCCTGTTAACACACACACAGGCAGAAGGAATAGTTGTTATGCACCATGTCCCACTATGAGGGACATTTCCCTATTATCCTCATGACTGCAGTGCCTATTTCTCCT
Pma2.204_SeqLen199_MsatLen10_MsatPos102	TTTTCCCCACAAAACTCCAGGCAGGAGAAAGTTCAGCTCCCCACAACCTGCGGGAAAGCTCGCTGGTCTCTGGAGAAACTCCCAAAGCAGCCTCCAGTCC	GTGTGTGTGT	GATGCCTCACATGAGAACTATTTCCATCTCCAGCTTCCCTGAGGACATCTGTTTCACTTCTGACATTTTTTGTACAAACCACCTCTTTG	TTTTCCCCACAAAACTCCAGGCAGGAGAAAGTTCAGCTCCCCACAACCTGCGGGAAAGCTCGCTGGTCTCTGGAGAAACTCCCAAAGCAGCCTCCAGTCCGTGTGTGTGTGATGCCTCACATGAGAACTATTTCCATCTCCAGCTTCCCTGAGGACATCTGTTTCACTTCTGACATTTTTTGTACAAACCACCTCTTTG
Pma2.205_SeqLen154_MsatLen10_MsatPos56	TATTTTATTTAAAAATAACTCCACCGTCTAATTTAGGTGTAATGTTTTGCTTTG	TGTGTGTGTG	GAAAACTTGCTGAAATTGAAAGTTGCTGAAAAGTTGTAAAACTGCAGCCAGATTTGCATTTCTATGGTATGTTCTGCAACATCGTCACTT	TATTTTATTTAAAAATAACTCCACCGTCTAATTTAGGTGTAATGTTTTGCTTTGTGTGTGTGTGGAAAACTTGCTGAAATTGAAAGTTGCTGAAAAGTTGTAAAACTGCAGCCAGATTTGCATTTCTATGGTATGTTCTGCAACATCGTCACTT
Pma2.206_SeqLen200_MsatLen10_MsatPos102	GTGGGCCTCAGTGTAGCACTCATCACACGCTTCATGGCTCAGTTCATGGACTGTAATTGCAGGTATTCATATAATCTACATCACTGGGCAGGACTCTGCG	CACACACACA	TGCATGCCCAGACATACATGCACCACACCCACACTCGCCCACACATCCTCGCCAAAATAACTGAAAATAAAAGTGATCTCAATCTCCAGG	GTGGGCCTCAGTGTAGCACTCATCACACGCTTCATGGCTCAGTTCATGGACTGTAATTGCAGGTATTCATATAATCTACATCACTGGGCAGGACTCTGCGCACACACACATGCATGCCCAGACATACATGCACCACACCCACACTCGCCCACACATCCTCGCCAAAATAACTGAAAATAAAAGTGATCTCAATCTCCAGG
Pma2.207_SeqLen200_MsatLen10_MsatPos102	ATCTGTGGGGCTCAGTCTCAGATGCTGAACAGACTGTTGTACTGCAGAACAAGTGGCCCAGCTCTGCTTTCTCTGCCTCTGAGCTGCTGGGCTTTGGCTG	GTGTGTGTGT	GCTGTAATACCAGACTGTTTTTTAGACTAGCACTTTGTAAGTGGCTGGCTCTGTTGTACAAAGAGGAAAATTAAAGAGTGGTTTGCACCG	ATCTGTGGGGCTCAGTCTCAGATGCTGAACAGACTGTTGTACTGCAGAACAAGTGGCCCAGCTCTGCTTTCTCTGCCTCTGAGCTGCTGGGCTTTGGCTGGTGTGTGTGTGCTGTAATACCAGACTGTTTTTTAGACTAGCACTTTGTAAGTGGCTGGCTCTGTTGTACAAAGAGGAAAATTAAAGAGTGGTTTGCACCG
Pma2.208_SeqLen201_MsatLen10_MsatPos102	ATTTATAAAATGCTTTGTCAAGAAGTCAAGTCAACTCTTAATCTCATATATATTCACTCTGCATTCAAAAAACTAAGATATTTTTGTGTGTTTTCTTTTT	TGTGTGTGTG	TTTTGTTGGTTTTTTTAAAATTAAATTCTAATGTTTTCCCCACAAAACCACAAGTAACAAGAATGGAATATGACAAAATGTCATGCCATTT	ATTTATAAAATGCTTTGTCAAGAAGTCAAGTCAACTCTTAATCTCATATATATTCACTCTGCATTCAAAAAACTAAGATATTTTTGTGTGTTTTCTTTTTTGTGTGTGTGTTTTGTTGGTTTTTTTAAAATTAAATTCTAATGTTTTCCCCACAAAACCACAAGTAACAAGAATGGAATATGACAAAATGTCATGCCATTT
Pma2.209_SeqLen201_MsatLen10_MsatPos102	ACATGTACCTGCATGGGTTGGTGTGTGTATAGATATATATAGATAGATAGAAATAGGTATAAATGCATATATATATATATGTATGAATATTATATATATA	TGTGTGTGTG	TACATTTTTTTATATATGTATTTATGTATATCAGCTTTTCAAAATGAGCTTGGTTTGGAAACAGTTCTAATTCAAGAAAGGAAAAAACCAC	ACATGTACCTGCATGGGTTGGTGTGTGTATAGATATATATAGATAGATAGAAATAGGTATAAATGCATATATATATATATGTATGAATATTATATATATATGTGTGTGTGTACATTTTTTTATATATGTATTTATGTATATCAGCTTTTCAAAATGAGCTTGGTTTGGAAACAGTTCTAATTCAAGAAAGGAAAAAACCAC
Pma2.210_SeqLen201_MsatLen10_MsatPos102	GAGGCCAAATGCAGTTGTTTGTGACTGGCAGTGGATTGCAAGGGCAAAGATCTGAAGGCTGCTCTTAAAATACGTCCCCCAAAAATGTCTGGTGCTCTAT	ACACACACAC	TGTAACAAATTAATGTCAGATGCTGCACTTGGTATAATTAGACAGGATTTAGAGTGGCAGAGCCAGCAAATTGCTACGATTTATGTGAAGC	GAGGCCAAATGCAGTTGTTTGTGACTGGCAGTGGATTGCAAGGGCAAAGATCTGAAGGCTGCTCTTAAAATACGTCCCCCAAAAATGTCTGGTGCTCTATACACACACACTGTAACAAATTAATGTCAGATGCTGCACTTGGTATAATTAGACAGGATTTAGAGTGGCAGAGCCAGCAAATTGCTACGATTTATGTGAAGC
Pma2.211_SeqLen202_MsatLen10_MsatPos102	TGTTCATGTCCTCTCTCTTGAGTGTGCATTTTCCCTCTCTTGGATGCACTTTGACCCCTTCTCTTGCTCTCTGTCTCTCGCTTGCATGCCTTCACTCATT	TGTGTGTGTG	GTCTTTCTCTTACACACCCTTGCCCTCTGTCACTTTGCTCTTCTGCTGCCCCCTTTCTTGCACTGCTGTACAAGGCACGCAGTTCTCCTCCC	TGTTCATGTCCTCTCTCTTGAGTGTGCATTTTCCCTCTCTTGGATGCACTTTGACCCCTTCTCTTGCTCTCTGTCTCTCGCTTGCATGCCTTCACTCATTTGTGTGTGTGGTCTTTCTCTTACACACCCTTGCCCTCTGTCACTTTGCTCTTCTGCTGCCCCCTTTCTTGCACTGCTGTACAAGGCACGCAGTTCTCCTCCC
Pma2.212_SeqLen142_MsatLen10_MsatPos41	GGAATGCACAAAACTTGGCCCAATCCCAAGTTCCTAAAT	TGTGTGTGTG	ACCTGGGACAGTGTTCAGCTCCGAGGCTGGGAAATGCCAGCATCTCCCTGGCCCCACGAAGCAGCTGCTCTGTGGTGAGGTTTCCATGGGGAT	GGAATGCACAAAACTTGGCCCAATCCCAAGTTCCTAAATTGTGTGTGTGACCTGGGACAGTGTTCAGCTCCGAGGCTGGGAAATGCCAGCATCTCCCTGGCCCCACGAAGCAGCTGCTCTGTGGTGAGGTTTCCATGGGGAT
Pma2.213_SeqLen203_MsatLen10_MsatPos102	AAGCTTTCCACTAAAATAACACTCAATTACAGAGAAGGTCTTTGTTATTATCTCATTAAATCAAAGCTACATTTTATTGCATTGTACAAAGGGCACAGTA	TGTGTGTGTG	CACCTAAGCAACAGGAGCAAAACAAAAATCAGTAATTATCAAAACAGATCAAATTCCACTACTCTGCTTTTAATACATAATCTGGACTGTTCA	AAGCTTTCCACTAAAATAACACTCAATTACAGAGAAGGTCTTTGTTATTATCTCATTAAATCAAAGCTACATTTTATTGCATTGTACAAAGGGCACAGTATGTGTGTGTGCACCTAAGCAACAGGAGCAAAACAAAAATCAGTAATTATCAAAACAGATCAAATTCCACTACTCTGCTTTTAATACATAATCTGGACTGTTCA
Pma2.214_SeqLen204_MsatLen10_MsatPos102	TTGAATGTTGTTAGTATAGTTCAACCCGGGGTAAGGATTTATTTTTAGAGCGTAATATTTTATTTGTGTCAAATACATATATCTGGGAGAACCTGCTTTT	TGTGTGTGTG	CATGTGATGTATCTGAAGCCTGTATCCCATTTCCCTTTCCTGCCACTGAGCAAATGAAAAAAGCTGGGGAAGGCATCTTGACAACTGTGGTTTC	TTGAATGTTGTTAGTATAGTTCAACCCGGGGTAAGGATTTATTTTTAGAGCGTAATATTTTATTTGTGTCAAATACATATATCTGGGAGAACCTGCTTTTTGTGTGTGTGCATGTGATGTATCTGAAGCCTGTATCCCATTTCCCTTTCCTGCCACTGAGCAAATGAAAAAAGCTGGGGAAGGCATCTTGACAACTGTGGTTTC
Pma2.215_SeqLen204_MsatLen10_MsatPos102	GGAGGAAAAGGGGGAACTGAAGATGTTGCTCCAGGAGGACATACAGATTTTATTGCCTCTCCGCTCATGGGTTTCCATCTAGATTCATCATGCAGGTCAA	ACACACACAC	CTCCACAGCATCAGAGGGCTGACAATTTCCAAAGAACTTTTGATGGTTAAAGATACAGCCTATTGTGCGATATGGATACAGTGGCTTGGGTTCC	GGAGGAAAAGGGGGAACTGAAGATGTTGCTCCAGGAGGACATACAGATTTTATTGCCTCTCCGCTCATGGGTTTCCATCTAGATTCATCATGCAGGTCAAACACACACACCTCCACAGCATCAGAGGGCTGACAATTTCCAAAGAACTTTTGATGGTTAAAGATACAGCCTATTGTGCGATATGGATACAGTGGCTTGGGTTCC
Pma2.216_SeqLen205_MsatLen10_MsatPos102	CAAGTTTCCAGTACAGATCAAATACTACATTTGTCACTGACCTCACAGTCCGTTTCTGTTCCTGTCAGCGTCGTGGCACGAGCAGGGGAGCGAGTGGTGA	GTGTGTGTGT	GAGAGGGCACAGCACAAGCAGGATTTACTGATTTATTTGTAACCAAGTGGACTCTGGAACTACTCTTAAACACTGAGATTTGCAATAAACTTTTC	CAAGTTTCCAGTACAGATCAAATACTACATTTGTCACTGACCTCACAGTCCGTTTCTGTTCCTGTCAGCGTCGTGGCACGAGCAGGGGAGCGAGTGGTGAGTGTGTGTGTGAGAGGGCACAGCACAAGCAGGATTTACTGATTTATTTGTAACCAAGTGGACTCTGGAACTACTCTTAAACACTGAGATTTGCAATAAACTTTTC
Pma2.217_SeqLen205_MsatLen10_MsatPos102	AGAAAGAACTGTAGCAGTCAGCACTCTGCTGGCATACACCTCCCTAATACAGTTCTTTGCAGATCAGAGCAGTCAAATAATGACCACATTTTCCCCCCTG	CACACACACA	CTTTCTAATGAGTTTTTGTCTGAGCTTGTAGTTCTACTGGGAACATATTCCTGGTTTGATAATTGTGCACAGAGCCTAACCTTCCCTGGGACAGA	AGAAAGAACTGTAGCAGTCAGCACTCTGCTGGCATACACCTCCCTAATACAGTTCTTTGCAGATCAGAGCAGTCAAATAATGACCACATTTTCCCCCCTGCACACACACACTTTCTAATGAGTTTTTGTCTGAGCTTGTAGTTCTACTGGGAACATATTCCTGGTTTGATAATTGTGCACAGAGCCTAACCTTCCCTGGGACAGA
Pma2.218_SeqLen173_MsatLen10_MsatPos69	TTTCCTGCCAAACACCAAACAACTCTATGCATCAGCACCATCACTTCAGAAACAAAACCTGTATATG	CACACACACA	GAATACACATGTGGGTACGGTATGTTTTGGGTATAGGTGCAATTCTAAACATAAAGCCAAAATTCTTTTTCACTTCCCCGAGTTTTGACAAAAAAA	TTTCCTGCCAAACACCAAACAACTCTATGCATCAGCACCATCACTTCAGAAACAAAACCTGTATATGCACACACACAGAATACACATGTGGGTACGGTATGTTTTGGGTATAGGTGCAATTCTAAACATAAAGCCAAAATTCTTTTTCACTTCCCCGAGTTTTGACAAAAAAA
Pma2.219_SeqLen206_MsatLen10_MsatPos102	TTGGAAGCCAGAACCAGTCCAAATTCCATATGAAGACAACTCCCAAAATAACACACTGTCTTTCCACTATGCCACAAGGGCTAAATTTATTGTACCTATA	TGTGTGTGTG	CGTTCTATATTATATATATTAAAAATATAGTAAGTGTACATATGGAACTGCAGTAAAATATATGTAAATAGAGTGATAAATTGAAAAAAAAAAAGT	TTGGAAGCCAGAACCAGTCCAAATTCCATATGAAGACAACTCCCAAAATAACACACTGTCTTTCCACTATGCCACAAGGGCTAAATTTATTGTACCTATATGTGTGTGTGCGTTCTATATTATATATATTAAAAATATAGTAAGTGTACATATGGAACTGCAGTAAAATATATGTAAATAGAGTGATAAATTGAAAAAAAAAAAGT
Pma2.220_SeqLen206_MsatLen10_MsatPos102	TTTACTTTGTGGGAAAGGTCCCAGCCTCTTCTGAGGCAATATGAGAAGGGTTTCTTTCCAAGCTTTTAGTACTGTTGATATCCTTAAATTTGCAGCTGGA	TGTGTGTGTG	GAGAGAAGGATGTGAGTAATGTGTGGGCGAGGGAAAAGGGGTTTAGGGGGTTTTATTTGCATTGGTGGGGGAAGTTCCTGGGGTTGCTTTGATTTG	TTTACTTTGTGGGAAAGGTCCCAGCCTCTTCTGAGGCAATATGAGAAGGGTTTCTTTCCAAGCTTTTAGTACTGTTGATATCCTTAAATTTGCAGCTGGATGTGTGTGTGGAGAGAAGGATGTGAGTAATGTGTGGGCGAGGGAAAAGGGGTTTAGGGGGTTTTATTTGCATTGGTGGGGGAAGTTCCTGGGGTTGCTTTGATTTG
Pma2.221_SeqLen206_MsatLen10_MsatPos102	GTATATCTCTAGATCTTGAACTTTGTGTGCATTTCTGAATATTGACATTGTATGACAATGCTTGTAGTCAGGGCCTGGATATTTCCTAGATAATGAAAAA	TGTGTGTGTG	TTCTGTTTGTGGTGTGTGAGGTGTTTGGTTTCTGTGTTTGTTTTTCCTACACCACTTTTTAACACCCCATTTTAGCACGTGGATTATGTATATCAG	GTATATCTCTAGATCTTGAACTTTGTGTGCATTTCTGAATATTGACATTGTATGACAATGCTTGTAGTCAGGGCCTGGATATTTCCTAGATAATGAAAAATGTGTGTGTGTTCTGTTTGTGGTGTGTGAGGTGTTTGGTTTCTGTGTTTGTTTTTCCTACACCACTTTTTAACACCCCATTTTAGCACGTGGATTATGTATATCAG
Pma2.222_SeqLen120_MsatLen10_MsatPos15	TATATATATATAT	GTGTGTGTGT	ATGTGTGCGGGCATATATGTGTATATATGTATGTATATATATATGTATATATACACTATTATATTATATTATTTTACATATACTCAATTATTTGTCC	TATATATATATATGTGTGTGTGTATGTGTGCGGGCATATATGTGTATATATGTATGTATATATATATGTATATATACACTATTATATTATATTATTTTACATATACTCAATTATTTGTCC
Pma2.223_SeqLen207_MsatLen10_MsatPos102	CAACCTGCTTTAAAAGAGGAGACCATCCCTGCGGGCAGGCTCAAGAAGGAACAGACCCCCTTCGGCACTGACTACACCAAGGGCATGCTGCTGTGGCCTG	CACACACACA	CCTAGGAAAATGTGAATATAAACAGCATTTATGCTGGCCATTTTGTAAAGACAAAAATGAAGCCAAGTCTGCTAAAAACAAATCAACCACCCAGTAT	CAACCTGCTTTAAAAGAGGAGACCATCCCTGCGGGCAGGCTCAAGAAGGAACAGACCCCCTTCGGCACTGACTACACCAAGGGCATGCTGCTGTGGCCTGCACACACACACCTAGGAAAATGTGAATATAAACAGCATTTATGCTGGCCATTTTGTAAAGACAAAAATGAAGCCAAGTCTGCTAAAAACAAATCAACCACCCAGTAT
Pma2.224_SeqLen207_MsatLen10_MsatPos102	CTTAAAGGGGGGGAAAAAAAAAGGAAAGAAAAAGAAAGGCTCTGACGTGTAAAAAAGGTATTAAACCCCAACTTAAACCCTCTTTTGAATTGAAACAGAT	TGTGTGTGTG	TTAAAAAGGCTTTAGATTTAAGGAGACAGAAGTAGCCCTCCCTATCCCTGCATAATGGGCAACACTGGCAAAGTAAGGTCTGTTACAATAACCCCGA	CTTAAAGGGGGGGAAAAAAAAAGGAAAGAAAAAGAAAGGCTCTGACGTGTAAAAAAGGTATTAAACCCCAACTTAAACCCTCTTTTGAATTGAAACAGATTGTGTGTGTGTTAAAAAGGCTTTAGATTTAAGGAGACAGAAGTAGCCCTCCCTATCCCTGCATAATGGGCAACACTGGCAAAGTAAGGTCTGTTACAATAACCCCGA
Pma2.225_SeqLen207_MsatLen10_MsatPos102	ACCACCATCAGCTACTTCTGGGCTGTGCCTTTGCGTTTTTCTGTTCACACCGAAGGAGCCTGGTGGGACACGGAGGTGCCCAGGACAACTGGCAGCGGGG	CACACACACA	GTCTGGCACACACACACAGAGCCTGCACACACAGCCTGGCACAAACACACACAGGACACGACACACACAGTCTGACACACACACACAGAGCGTCCCC	ACCACCATCAGCTACTTCTGGGCTGTGCCTTTGCGTTTTTCTGTTCACACCGAAGGAGCCTGGTGGGACACGGAGGTGCCCAGGACAACTGGCAGCGGGGCACACACACAGTCTGGCACACACACACAGAGCCTGCACACACAGCCTGGCACAAACACACACAGGACACGACACACACAGTCTGACACACACACACAGAGCGTCCCC
Pma2.226_SeqLen207_MsatLen10_MsatPos102	GCAGCACCAGACATTTTTGTCATGGCTTCCATGTGGTGTTGTCGTTGTCTCAGGCCTGGTGTCCTGGTGTTTGTGTTCCCTGTTGCTTTAGCAGGTCTCC	TGTGTGTGTG	CTAGGCTGTTTTTATGCAGGTGGCATTTAAAACACACAGATTTGGTTCATCTGTCACCTCACAGGTAGTTTGTGCTGTCATTGAGTGCTGGTGTCAG	GCAGCACCAGACATTTTTGTCATGGCTTCCATGTGGTGTTGTCGTTGTCTCAGGCCTGGTGTCCTGGTGTTTGTGTTCCCTGTTGCTTTAGCAGGTCTCCTGTGTGTGTGCTAGGCTGTTTTTATGCAGGTGGCATTTAAAACACACAGATTTGGTTCATCTGTCACCTCACAGGTAGTTTGTGCTGTCATTGAGTGCTGGTGTCAG
Pma2.227_SeqLen160_MsatLen10_MsatPos54	AAGATAAAAATTTCCAGATCAGCTTGCGAAGGGGTGTGTGTATATGTATATA	TGTGTGTGTG	TATATAAGTATATTCATGTATGTATTAAAAGAAGAAAATCCCACGGGGTGAGGGGAGCAGATACAGATACAAGGCAGGTGTAAGTGATTGTTAGCTAG	AAGATAAAAATTTCCAGATCAGCTTGCGAAGGGGTGTGTGTATATGTATATATGTGTGTGTGTATATAAGTATATTCATGTATGTATTAAAAGAAGAAAATCCCACGGGGTGAGGGGAGCAGATACAGATACAAGGCAGGTGTAAGTGATTGTTAGCTAG
Pma2.228_SeqLen208_MsatLen10_MsatPos102	ACAGCGTAAGGGGACTTTTTCATAAGTCTTTAACCTCTTGTGGACGTGTTTGTTCTCTCTCCCGTGTTGATCTGTGTGTGTATACGTGCCTGTGCACCAT	CACACACACA	AGCACGCACAGAGAAATCCATGAACACACCACAAAACAGCGCTATGCAAGTCAATGCCTTACACAAGTGTCTCACGAGCTCTTTGCTTTGTTTTAAAT	ACAGCGTAAGGGGACTTTTTCATAAGTCTTTAACCTCTTGTGGACGTGTTTGTTCTCTCTCCCGTGTTGATCTGTGTGTGTATACGTGCCTGTGCACCATCACACACACAAGCACGCACAGAGAAATCCATGAACACACCACAAAACAGCGCTATGCAAGTCAATGCCTTACACAAGTGTCTCACGAGCTCTTTGCTTTGTTTTAAAT
Pma2.229_SeqLen208_MsatLen10_MsatPos102	CCCTGATTTTGCAGATCACAGTTGGTTATGCTTCCATAAAAACAGAAGTATGTTAATGACAGTGATGTAAAAGTCTGCTGTTTCCTTTCTTGATTGACCT	ACACACACAC	AGTCTCTACTCTCAAAAGGAGGGTGTGGTTCTTGCTTACAGGGCAACTCGTGGAGCTGAGTCCCACTGTGATGTTACTGCAGACACATTTTCTGGGAA	CCCTGATTTTGCAGATCACAGTTGGTTATGCTTCCATAAAAACAGAAGTATGTTAATGACAGTGATGTAAAAGTCTGCTGTTTCCTTTCTTGATTGACCTACACACACACAGTCTCTACTCTCAAAAGGAGGGTGTGGTTCTTGCTTACAGGGCAACTCGTGGAGCTGAGTCCCACTGTGATGTTACTGCAGACACATTTTCTGGGAA
Pma2.230_SeqLen208_MsatLen10_MsatPos102	AAGGATATACCTCGATTTCCCAACATTAGTTTCTAATATCCATATGTTCATATCCAAAATTTTAATCCTGGCACCCAGCTGCTCTCACTTGTAGCTGTTG	CACACACACA	GTGCCAGGTATTGCAGGTCTCCAGGTTTATCTCCTTCAAATGAAAATTTCTGTGAGGAATTACCCAATCGGACCTCTGCCTTAGCCTTTAAGAATGTT	AAGGATATACCTCGATTTCCCAACATTAGTTTCTAATATCCATATGTTCATATCCAAAATTTTAATCCTGGCACCCAGCTGCTCTCACTTGTAGCTGTTGCACACACACAGTGCCAGGTATTGCAGGTCTCCAGGTTTATCTCCTTCAAATGAAAATTTCTGTGAGGAATTACCCAATCGGACCTCTGCCTTAGCCTTTAAGAATGTT
Pma2.231_SeqLen208_MsatLen10_MsatPos102	AATATGATTTTTGGCCCATAGTTGTTTACAAAATTGTGTGAGACATTATATAATCAATTATATAATTGAGATGTGTCCAGAAGATGTATAATGGTTATAT	TGTGTGTGTG	TATATATGTGATGATTTCATTTTCATATCATGTCACTGAACAGTCAAGTTCATTGGACTGAAATCTGATTACTTGCACTTTAAAAATTTGCTCCCCCT	AATATGATTTTTGGCCCATAGTTGTTTACAAAATTGTGTGAGACATTATATAATCAATTATATAATTGAGATGTGTCCAGAAGATGTATAATGGTTATATTGTGTGTGTGTATATATGTGATGATTTCATTTTCATATCATGTCACTGAACAGTCAAGTTCATTGGACTGAAATCTGATTACTTGCACTTTAAAAATTTGCTCCCCCT
Pma2.232_SeqLen207_MsatLen10_MsatPos100	AGGTGTTTCTGCTAGCCTGAGGAGGATGTAAACTTGGCATGGAGATCAGTATAAAAGATCTGGTTAACATTGCAGCTTAGGGGTTCTTTCCTGGTGTT	TGTGTGTGTG	TCTGTGAATTACCTGTTTATGTATGTGTGTTTCTGTAATTAATTTTAAGATCTAAGTTTATTTTAGATCAAATTTTGAATTGAAGTACAATTTAGCAAA	AGGTGTTTCTGCTAGCCTGAGGAGGATGTAAACTTGGCATGGAGATCAGTATAAAAGATCTGGTTAACATTGCAGCTTAGGGGTTCTTTCCTGGTGTTTGTGTGTGTGTCTGTGAATTACCTGTTTATGTATGTGTGTTTCTGTAATTAATTTTAAGATCTAAGTTTATTTTAGATCAAATTTTGAATTGAAGTACAATTTAGCAAA
Pma2.233_SeqLen120_MsatLen10_MsatPos12	AGACATTAAG	ACACACACAC	GCTCTGTACTTGTGCAACTCAACCATATTCAAAACAATTGCCTTTTTCCTCACATAAGAAGAGAAAAAAAAAAAGCATCCCCTAAACATATCTGTCCATA	AGACATTAAGACACACACACGCTCTGTACTTGTGCAACTCAACCATATTCAAAACAATTGCCTTTTTCCTCACATAAGAAGAGAAAAAAAAAAAGCATCCCCTAAACATATCTGTCCATA
Pma2.234_SeqLen120_MsatLen10_MsatPos12	AAAAAAAAAT	CACACACACA	TCACAGTAGCGGCTACTTTGGCTGCTGTTCATCTTTCTGTATAGCCAAAGTCCACAGGCCAAACACGTCAGCATGTGAGCTACATCAGACCTCCAGAGCA	AAAAAAAAATCACACACACATCACAGTAGCGGCTACTTTGGCTGCTGTTCATCTTTCTGTATAGCCAAAGTCCACAGGCCAAACACGTCAGCATGTGAGCTACATCAGACCTCCAGAGCA
Pma2.235_SeqLen120_MsatLen10_MsatPos12	TTTTGTTTGT	TGTGTGTGTG	TTGTTGTTGTTGTTGTTGTTGTTGTGTGTGTGTGTGTGTGTGTGTGTGTGTGTGTGTGTGTGTGTGTGTGTGTGTGTGTGTGTGTGTGTGTGTGTGTGTG	TTTTGTTTGTTGTGTGTGTGTTGTTGTTGTTGTTGTTGTTGTTGTGTGTGTGTGTGTGTGTGTGTGTGTGTGTGTGTGTGTGTGTGTGTGTGTGTGTGTGTGTGTGTGTGTGTGTGTGTG
Pma2.236_SeqLen120_MsatLen10_MsatPos12	TTTTTTTTAA	TGTGTGTGTG	GTGTTGCTTGTTTCCTATTTTTTCTCCTAAATACAATCCAAGCAGAAGCCTATTCTGAAGGATTTGTAAGGGCAATGTATGTTCCCTCCCAGCTATTCAA	TTTTTTTTAATGTGTGTGTGGTGTTGCTTGTTTCCTATTTTTTCTCCTAAATACAATCCAAGCAGAAGCCTATTCTGAAGGATTTGTAAGGGCAATGTATGTTCCCTCCCAGCTATTCAA
Pma2.237_SeqLen121_MsatLen10_MsatPos13	TCCCAGGAAGA	TGTGTGTGTG	ATTGTGTCCTTCTTGTTTCTCTTTCCTTCCTTGGGTCACTTGGGGTTGTTTTTTGTCCCACATCCAGAAATGTTTGTCTGCAAGGGGGTGTGATGGCCCT	TCCCAGGAAGATGTGTGTGTGATTGTGTCCTTCTTGTTTCTCTTTCCTTCCTTGGGTCACTTGGGGTTGTTTTTTGTCCCACATCCAGAAATGTTTGTCTGCAAGGGGGTGTGATGGCCCT
Pma2.238_SeqLen122_MsatLen10_MsatPos14	GGGGAGACCCAT	TGTGTGTGTG	CTGCAGAACTGGGGACTGACAGGCAGCTTTGCTTGCATGAGTAATTCTGTTGAGCACTGAAACGACTCATGTGGATAAGATCTGGCCTAGGCTTTGGTTT	GGGGAGACCCATTGTGTGTGTGCTGCAGAACTGGGGACTGACAGGCAGCTTTGCTTGCATGAGTAATTCTGTTGAGCACTGAAACGACTCATGTGGATAAGATCTGGCCTAGGCTTTGGTTT
Pma2.239_SeqLen122_MsatLen10_MsatPos14	TAATCCTAAACC	CACACACACA	GGAAAGCGGCTAATCAGCTTGCATTGCATTGCCCTGAAAAGACTGGATGAAGCAGACTGAGAACCAAGACCATTCACCACAGCTATAACACTTCCTTAAA	TAATCCTAAACCCACACACACAGGAAAGCGGCTAATCAGCTTGCATTGCATTGCCCTGAAAAGACTGGATGAAGCAGACTGAGAACCAAGACCATTCACCACAGCTATAACACTTCCTTAAA
Pma2.240_SeqLen122_MsatLen10_MsatPos14	GGGGGGTTTTCT	TGTGTGTGTG	TACATGCATTCACTAAAAATTGGTTTCAGCTGCTTTGAGAATGATGAAAAGGTAGCAAGTGAAGAGATGCTACTTAGAGTGTTAGAGGTTAAACTGTAGG	GGGGGGTTTTCTTGTGTGTGTGTACATGCATTCACTAAAAATTGGTTTCAGCTGCTTTGAGAATGATGAAAAGGTAGCAAGTGAAGAGATGCTACTTAGAGTGTTAGAGGTTAAACTGTAGG
Pma2.241_SeqLen123_MsatLen10_MsatPos15	CTAATTATATATT	TGTGTGTGTG	TATGTGTGCTCTATATATATTATATATTTTTAAATCAATGATGAATGTGTGGATATCTATGTGGCCAGCAGATCTGGTGTAGTAACATTTTTCTGGCTAA	CTAATTATATATTTGTGTGTGTGTATGTGTGCTCTATATATATTATATATTTTTAAATCAATGATGAATGTGTGGATATCTATGTGGCCAGCAGATCTGGTGTAGTAACATTTTTCTGGCTAA
Pma2.242_SeqLen123_MsatLen10_MsatPos15	TACTACCCTTGTA	ACACACACAC	CCCTTCTATAATTTTCTTACAAGAATTTCAGGTTGATCATCACATGCAAAACCATCTGAACCTTACTTTCCAAGTAACAGTAAAATTGAAGCTAATAGAT	TACTACCCTTGTAACACACACACCCCTTCTATAATTTTCTTACAAGAATTTCAGGTTGATCATCACATGCAAAACCATCTGAACCTTACTTTCCAAGTAACAGTAAAATTGAAGCTAATAGAT
Pma2.243_SeqLen124_MsatLen10_MsatPos16	AAGGAATTAGTGCA	ACACACACAC	TCAGGCTGCATTCACTACACTAAATAAGAGGAAATTCGAATCACAATTATTTTAAGGATTTTGTACAAGCAGATAAGATTTCAAATGGTAACCAATATCT	AAGGAATTAGTGCAACACACACACTCAGGCTGCATTCACTACACTAAATAAGAGGAAATTCGAATCACAATTATTTTAAGGATTTTGTACAAGCAGATAAGATTTCAAATGGTAACCAATATCT
Pma2.244_SeqLen124_MsatLen10_MsatPos16	CTAAGAAGAATGTA	TGTGTGTGTG	TTTGTGTTCTAGTTTTTTTCTCAGAGGCAAAAGTATTCCTTTTCTGACTTAAAGAACAGGGAGCATCTAATTTATCTGTGCAACTAAATCAAAACTGAAC	CTAAGAAGAATGTATGTGTGTGTGTTTGTGTTCTAGTTTTTTTCTCAGAGGCAAAAGTATTCCTTTTCTGACTTAAAGAACAGGGAGCATCTAATTTATCTGTGCAACTAAATCAAAACTGAAC
Pma2.245_SeqLen125_MsatLen10_MsatPos17	GGTTTTTTTTTCCTC	TGTGTGTGTG	TAATTTTACACCAAAAAAGCAAGCAGTTGTATTAGATATAGATATGTAGGGACTACACAGAGACAAGGAATGTACTCTGGAAAACTGTACTTTACACACA	GGTTTTTTTTTCCTCTGTGTGTGTGTAATTTTACACCAAAAAAGCAAGCAGTTGTATTAGATATAGATATGTAGGGACTACACAGAGACAAGGAATGTACTCTGGAAAACTGTACTTTACACACA
Pma2.246_SeqLen125_MsatLen10_MsatPos17	AAAGTTGTTATAGTG	ACACACACAC	CCCCTCCCAGCTGTATATTATCACCTGGCCCCAGTGGCCTAGTTGGCAAACTTCTGAGCACACCTAATCTTTGCATTCCCTTCATTGCCTTGCACAGGTA	AAAGTTGTTATAGTGACACACACACCCCCTCCCAGCTGTATATTATCACCTGGCCCCAGTGGCCTAGTTGGCAAACTTCTGAGCACACCTAATCTTTGCATTCCCTTCATTGCCTTGCACAGGTA
Pma2.247_SeqLen125_MsatLen10_MsatPos17	AAAAGGCTGCTTTCC	CACACACACA	CCCCCTTGGTCTTGTGCCCAAGCAGGGGAGTTTTTCAGCCCCAAACCTAACTGGTTTTTGCCAAAACTAAAGGCTGTATACTGAAAGGAAAACGAGCTTA	AAAAGGCTGCTTTCCCACACACACACCCCCTTGGTCTTGTGCCCAAGCAGGGGAGTTTTTCAGCCCCAAACCTAACTGGTTTTTGCCAAAACTAAAGGCTGTATACTGAAAGGAAAACGAGCTTA
Pma2.248_SeqLen125_MsatLen10_MsatPos17	AGAGGTATTAAGCAT	ACACACACAC	GCTGCGTATTTTTGTTGAGACTCTTTTATAAGTAGAGGACTCACATTTTTAGGTAAGAACACAGATGAGAGAAACTGGAAAGGGACATGAAGTTAGGATG	AGAGGTATTAAGCATACACACACACGCTGCGTATTTTTGTTGAGACTCTTTTATAAGTAGAGGACTCACATTTTTAGGTAAGAACACAGATGAGAGAAACTGGAAAGGGACATGAAGTTAGGATG
Pma2.249_SeqLen125_MsatLen10_MsatPos17	GCTCTGCAGCTCTGA	TGTGTGTGTG	TTGCCTTGAGCTGAGTGGGATTTCTGGAAGCGCTGGGAGTTTTGTTGGTGCCTCAAATCCCCAATCCTGGGGAGATGCCGAGGTCAGGGCCGGCAGCCTG	GCTCTGCAGCTCTGATGTGTGTGTGTTGCCTTGAGCTGAGTGGGATTTCTGGAAGCGCTGGGAGTTTTGTTGGTGCCTCAAATCCCCAATCCTGGGGAGATGCCGAGGTCAGGGCCGGCAGCCTG
Pma2.250_SeqLen127_MsatLen10_MsatPos19	TATGTGTGTGTGGGGGG	GTGTGTGTGT	GCGTGTGTCTATATATTAGTATATACTAATGGAATATATTCAGTATATATTAATGAAAGTTACATATTAGGCACAACTGTAAAACAGAAACATACATCCA	TATGTGTGTGTGGGGGGGTGTGTGTGTGCGTGTGTCTATATATTAGTATATACTAATGGAATATATTCAGTATATATTAATGAAAGTTACATATTAGGCACAACTGTAAAACAGAAACATACATCCA
Pma2.251_SeqLen128_MsatLen10_MsatPos20	GGGAGCACAGAAACCAAA	ACACACACAC	TGACCCCAGGAATGGGTGGTGGTTGTTTTTCTCTCGTTTATTGTCACAGACTAAGGAGCAGCAGTGGTGGCTGAGGGGAGCTGAGCAGTACAACACCACA	GGGAGCACAGAAACCAAAACACACACACTGACCCCAGGAATGGGTGGTGGTTGTTTTTCTCTCGTTTATTGTCACAGACTAAGGAGCAGCAGTGGTGGCTGAGGGGAGCTGAGCAGTACAACACCACA
Pma2.252_SeqLen128_MsatLen10_MsatPos20	TCAAGGTTATTTGTGCTT	TGTGTGTGTG	CATTTAGCACATTGTATGATAGTGCCAGAAAGGCACTGGGAGCTGGGTAAACTTGGCACTCCACATGTCACTAAACTTAATACGAAGGAGTATCCTCTCT	TCAAGGTTATTTGTGCTTTGTGTGTGTGCATTTAGCACATTGTATGATAGTGCCAGAAAGGCACTGGGAGCTGGGTAAACTTGGCACTCCACATGTCACTAAACTTAATACGAAGGAGTATCCTCTCT
Pma2.253_SeqLen129_MsatLen10_MsatPos21	TCGGGGGGACACAGGACGG	CACACACACA	CGCTGTGGATACAACTCGGATACAGGACAGAGCCAACTAATCATCTTGTCCCACATCAAGGAACAAATTGCAATTTCTGATGACAAAATACTGTCCTTTA	TCGGGGGGACACAGGACGGCACACACACACGCTGTGGATACAACTCGGATACAGGACAGAGCCAACTAATCATCTTGTCCCACATCAAGGAACAAATTGCAATTTCTGATGACAAAATACTGTCCTTTA
Pma2.254_SeqLen129_MsatLen10_MsatPos21	ACTTGGCATTACAGAGAAG	GTGTGTGTGT	ATGTGAGCTTCAAAAGCAGAGGCCGTGAGTTTTATTTCATTCATTCTGAAACCTGTGGCACAAAATGTAGACCAAGTTAAGAGAATACACACATCAATTT	ACTTGGCATTACAGAGAAGGTGTGTGTGTATGTGAGCTTCAAAAGCAGAGGCCGTGAGTTTTATTTCATTCATTCTGAAACCTGTGGCACAAAATGTAGACCAAGTTAAGAGAATACACACATCAATTT
Pma2.255_SeqLen129_MsatLen10_MsatPos21	GAGATTAATTGGAATTTTG	GTGTGTGTGT	AGCATGTCCATGAAGGAAGGGATTAAATGTTTGTGAAATACATTAAAAAATTCTAATTAATTGTAACAACTCTTTTTTTCTTTTTTTTTTTTAAGTTATT	GAGATTAATTGGAATTTTGGTGTGTGTGTAGCATGTCCATGAAGGAAGGGATTAAATGTTTGTGAAATACATTAAAAAATTCTAATTAATTGTAACAACTCTTTTTTTCTTTTTTTTTTTTAAGTTATT
Pma2.256_SeqLen130_MsatLen10_MsatPos22	TGACAACACATCTACAATGT	ACACACACAC	CCTGGAAGGTTTATATATGCTCTATATATATTTCAAAGTACACACAAGCTGCCCATGTGGCAGGTTGAGAAAATAGGAATACATCTTGGGAAGGTCATGA	TGACAACACATCTACAATGTACACACACACCCTGGAAGGTTTATATATGCTCTATATATATTTCAAAGTACACACAAGCTGCCCATGTGGCAGGTTGAGAAAATAGGAATACATCTTGGGAAGGTCATGA
Pma2.257_SeqLen131_MsatLen10_MsatPos23	CGAGGAGAATGAGCTACAGTT	ACACACACAC	CTTACCTATGCTGTTATCTCTCCTGTAAACTGACAAGAGATTTAGTTTCACCATGGATGCTGGAAAAGAGGGTGGATGTAAAACTCTACTGTGTAGCTGT	CGAGGAGAATGAGCTACAGTTACACACACACCTTACCTATGCTGTTATCTCTCCTGTAAACTGACAAGAGATTTAGTTTCACCATGGATGCTGGAAAAGAGGGTGGATGTAAAACTCTACTGTGTAGCTGT
Pma2.258_SeqLen131_MsatLen10_MsatPos23	TTGTATTTCAGACAAAAAATG	CACACACACA	GTAGTATCTCAATTGAGAGTCCACCATATTGAATGTTTGCTTGGTAGAATTTGCAGGACATTTATTTGTTTTAGTCACTTTATTAGAGAGCACAGATTAG	TTGTATTTCAGACAAAAAATGCACACACACAGTAGTATCTCAATTGAGAGTCCACCATATTGAATGTTTGCTTGGTAGAATTTGCAGGACATTTATTTGTTTTAGTCACTTTATTAGAGAGCACAGATTAG
Pma2.259_SeqLen132_MsatLen10_MsatPos24	GCCACAGAGAAGAAGCAGATGT	CACACACACA	AGGGAGTGTAAAAAAGAATGAGAATAATATGATTTGGAGATGCATCCAACTTGCAGAGAGGTAAAAAGGTGGCTCAGTTTGCAGTCACGGGACTCTGAAT	GCCACAGAGAAGAAGCAGATGTCACACACACAAGGGAGTGTAAAAAAGAATGAGAATAATATGATTTGGAGATGCATCCAACTTGCAGAGAGGTAAAAAGGTGGCTCAGTTTGCAGTCACGGGACTCTGAAT
Pma2.260_SeqLen132_MsatLen10_MsatPos24	GTGGTTATCATCCATCTCTTCC	CACACACACA	ACCTCTGGATGCAGACCTTCTGAGCCAGGCAGCCAGGGATATACCCAGCATTGGTCATGGTGGGGAGAAAGCCACTGGGTGGGTGCTCATGGCCCAGCCC	GTGGTTATCATCCATCTCTTCCCACACACACAACCTCTGGATGCAGACCTTCTGAGCCAGGCAGCCAGGGATATACCCAGCATTGGTCATGGTGGGGAGAAAGCCACTGGGTGGGTGCTCATGGCCCAGCCC
Pma2.261_SeqLen132_MsatLen10_MsatPos24	GGGTAGTGCAGCAAATCAAGGC	TGTGTGTGTG	GAATCAGGATGGAAGGAACCTTTTTAATTTAATTGCCTGCATGGATTTGCATTATTCTTTCATCTCCCACCTTGGTGCTTTTCTCCTCCTGAATTCAAAT	GGGTAGTGCAGCAAATCAAGGCTGTGTGTGTGGAATCAGGATGGAAGGAACCTTTTTAATTTAATTGCCTGCATGGATTTGCATTATTCTTTCATCTCCCACCTTGGTGCTTTTCTCCTCCTGAATTCAAAT
Pma2.262_SeqLen133_MsatLen10_MsatPos25	TGGGGCAGGGAGAAGGTGTCTAG	GTGTGTGTGT	GCTGAACAGGAAGGTGCAGGCTGGATTCAGGAGAGACAAAACAGCTCTGTTGGAAATCCCTCCCTGGCTCAATTTCTGCTAAAATGCTGGAAGTCTACTT	TGGGGCAGGGAGAAGGTGTCTAGGTGTGTGTGTGCTGAACAGGAAGGTGCAGGCTGGATTCAGGAGAGACAAAACAGCTCTGTTGGAAATCCCTCCCTGGCTCAATTTCTGCTAAAATGCTGGAAGTCTACTT
Pma2.263_SeqLen133_MsatLen10_MsatPos25	ATATCCATTTGGCACATAAGGAA	ACACACACAC	ATGAGTTATGCAGAGTCAGAGCTCTCAAGAGAAGCATTTCCATAAAAAATTGTATTTTCATAAAAACCAGATGTGTTTCCTAAGTTTAGGATTCTAAAGC	ATATCCATTTGGCACATAAGGAAACACACACACATGAGTTATGCAGAGTCAGAGCTCTCAAGAGAAGCATTTCCATAAAAAATTGTATTTTCATAAAAACCAGATGTGTTTCCTAAGTTTAGGATTCTAAAGC
Pma2.264_SeqLen133_MsatLen10_MsatPos25	GGGTTAATTTTGTTCTTATTTGA	TGTGTGTGTG	TCCATCAGGTTTCTTACCTAAGCAAATTTCTCTGTGTAAATAATCTTGTCAAATGGTCCAGGGACAAATTCTGTCCAGCCTTTATATGCAAGCTGCTAGC	GGGTTAATTTTGTTCTTATTTGATGTGTGTGTGTCCATCAGGTTTCTTACCTAAGCAAATTTCTCTGTGTAAATAATCTTGTCAAATGGTCCAGGGACAAATTCTGTCCAGCCTTTATATGCAAGCTGCTAGC
Pma2.265_SeqLen133_MsatLen10_MsatPos25	TTTTGTAGACATTTTGTTGGAGG	GTGTGTGTGT	TCGGCTCGGGTGGGAGAGAGGTATGCACCTGGCTCAGTTAAATCCATACTAATAAACAGTTTTCTTTTCCTTTGGTACAAAACTTTTGTTCTACCATTTA	TTTTGTAGACATTTTGTTGGAGGGTGTGTGTGTTCGGCTCGGGTGGGAGAGAGGTATGCACCTGGCTCAGTTAAATCCATACTAATAAACAGTTTTCTTTTCCTTTGGTACAAAACTTTTGTTCTACCATTTA
Pma2.266_SeqLen134_MsatLen10_MsatPos26	GGAACAATCTACAAGACTTTAGTC	TGTGTGTGTG	TATGAAGAGAGAACAGTTGGAAAACAGTGGGATAGAAGAAATCCATATCCCCATCTTGAAGTGATAATTTATATACTGTATGTGCTAGGTGAACCTTTTA	GGAACAATCTACAAGACTTTAGTCTGTGTGTGTGTATGAAGAGAGAACAGTTGGAAAACAGTGGGATAGAAGAAATCCATATCCCCATCTTGAAGTGATAATTTATATACTGTATGTGCTAGGTGAACCTTTTA
Pma2.267_SeqLen135_MsatLen10_MsatPos27	AAGATTTGTGTGTCTGCTTACAGAG	CACACACACA	CCTCATTTATATCTTAAAAAGGCCTTTCTGTACTTTTTTCACTGTGCTCTGCTATTGGAGACCTTGACATGGAAACATGTTGCTGAGTAATGATCATCAT	AAGATTTGTGTGTCTGCTTACAGAGCACACACACACCTCATTTATATCTTAAAAAGGCCTTTCTGTACTTTTTTCACTGTGCTCTGCTATTGGAGACCTTGACATGGAAACATGTTGCTGAGTAATGATCATCAT
Pma2.268_SeqLen136_MsatLen10_MsatPos28	AACCTTTTGTTCTTACAGATGTGTTC	GTGTGTGTGT	GCACATGAGTGTACATAAGTATGCAACGCAGAGTAGATATGTTCAGGTACCCATCTGCAGTCGAGTGCCAGTCCAGTGGATGTGCTTGCTATGGCTGTTA	AACCTTTTGTTCTTACAGATGTGTTCGTGTGTGTGTGCACATGAGTGTACATAAGTATGCAACGCAGAGTAGATATGTTCAGGTACCCATCTGCAGTCGAGTGCCAGTCCAGTGGATGTGCTTGCTATGGCTGTTA
Pma2.269_SeqLen136_MsatLen10_MsatPos28	GTGATACAGCACAAAGATTTTGTTCT	ACACACACAC	ATTAGACACAACTTGAGGTACAAGAAAAATATACATTGAAAATACCTTTATACTTTGTGATATTTTAATACCTTAAGCACTACTAAAATACATTCTGTAA	GTGATACAGCACAAAGATTTTGTTCTACACACACACATTAGACACAACTTGAGGTACAAGAAAAATATACATTGAAAATACCTTTATACTTTGTGATATTTTAATACCTTAAGCACTACTAAAATACATTCTGTAA
Pma2.270_SeqLen137_MsatLen10_MsatPos29	GGATAGAAATCTACCATATGGCAGATT	TGTGTGTGTG	CCATTGGGAAAGGAGCTGCTGGAATTAATCACTTTGCTTATTTGGCAAATAATTTCCACTGGAGTAGAGAAGTCAAGGGTTTCCTGGCTTTTTTTTTTTT	GGATAGAAATCTACCATATGGCAGATTTGTGTGTGTGCCATTGGGAAAGGAGCTGCTGGAATTAATCACTTTGCTTATTTGGCAAATAATTTCCACTGGAGTAGAGAAGTCAAGGGTTTCCTGGCTTTTTTTTTTTT
Pma2.271_SeqLen139_MsatLen10_MsatPos31	GGGAATTGACTCCAGCATCAAGAGCTGGA	ACACACACAC	AGTGTGGAAACTGGTGTCCCCTGGTGCTTCCTTTGAAAATTCAGGGAGTTGCTGGAATCCCTATATTTACACATGTAGGGCTCATATCTATCCTAATGAG	GGGAATTGACTCCAGCATCAAGAGCTGGAACACACACACAGTGTGGAAACTGGTGTCCCCTGGTGCTTCCTTTGAAAATTCAGGGAGTTGCTGGAATCCCTATATTTACACATGTAGGGCTCATATCTATCCTAATGAG
Pma2.272_SeqLen139_MsatLen10_MsatPos31	GGGAAAACAGAGCCCCCAGGTAAGCAGAG	ACACACACAC	ATCCTCTACCTGACACCCAGAGCATCCAAAAAAATGATTTCTTCAACTGCTTTTAAAAACATAATGCCACTGATGGGTTACAGCATCTGTTCCTTACCAA	GGGAAAACAGAGCCCCCAGGTAAGCAGAGACACACACACATCCTCTACCTGACACCCAGAGCATCCAAAAAAATGATTTCTTCAACTGCTTTTAAAAACATAATGCCACTGATGGGTTACAGCATCTGTTCCTTACCAA
Pma2.273_SeqLen140_MsatLen10_MsatPos32	TTCGGGGACGTTGGGGAGGATTAAGACAAA	GTGTGTGTGT	GCAGGGGGAGGGTCCCTGTGACCCCTTGGGTGTAAATCAGCCCAGCTCCACCAGCTGTTCATGGAGCTCCATTAATTCTGAGCCCTGAGCCTGGTCCGGA	TTCGGGGACGTTGGGGAGGATTAAGACAAAGTGTGTGTGTGCAGGGGGAGGGTCCCTGTGACCCCTTGGGTGTAAATCAGCCCAGCTCCACCAGCTGTTCATGGAGCTCCATTAATTCTGAGCCCTGAGCCTGGTCCGGA
Pma2.274_SeqLen140_MsatLen10_MsatPos32	GCAGAGTGACAGGACATTTTATTGCTCTTT	ACACACACAC	AAACATGAATATGGATGGTTTTGAGTAAGAGGCCTTAAAACCCACCCAGAAATCTCTCTGTTTTCCAAACCTACTTGGCCAAGAAGAAATATTTTCAGTT	GCAGAGTGACAGGACATTTTATTGCTCTTTACACACACACAAACATGAATATGGATGGTTTTGAGTAAGAGGCCTTAAAACCCACCCAGAAATCTCTCTGTTTTCCAAACCTACTTGGCCAAGAAGAAATATTTTCAGTT
Pma2.275_SeqLen142_MsatLen10_MsatPos34	TCGGGGGGGCCCGGGCCTGGTGCTGTACATAC	GTGTGTGTGT	ATGTACATAGGTGTGCACGCACCCCATCCATGCAGAAACGCTTCCCGAGCTTGCAGTCCTACGGCAGGAGGAGATGGCAGGTCTACGTGTTGGCACTGGA	TCGGGGGGGCCCGGGCCTGGTGCTGTACATACGTGTGTGTGTATGTACATAGGTGTGCACGCACCCCATCCATGCAGAAACGCTTCCCGAGCTTGCAGTCCTACGGCAGGAGGAGATGGCAGGTCTACGTGTTGGCACTGGA
Pma2.276_SeqLen142_MsatLen10_MsatPos34	GGAGGGCAAAAGTTATCATTTACTGTCCATCT	CACACACACA	GTGCAAAAATAATTTATAGTTTATTACTCCTGTGAGAAAAGTATTCAGGAACAGATAAACAAGTTCATATTTGGAACCAAAAGTAACAGAATTTACTGAA	GGAGGGCAAAAGTTATCATTTACTGTCCATCTCACACACACAGTGCAAAAATAATTTATAGTTTATTACTCCTGTGAGAAAAGTATTCAGGAACAGATAAACAAGTTCATATTTGGAACCAAAAGTAACAGAATTTACTGAA
Pma2.277_SeqLen143_MsatLen10_MsatPos35	AGCAGCCAGCTACAAACCCTCTTCCTTTAACAT	ACACACACAC	AATTTTGCAAAGAATGCTTCATTTTAGATGCCATAAGCCCTGTACAATTCACAAAACAGTGATTTGTGGCTTGAAGTACTGGACTGGCAAAAAATTAATT	AGCAGCCAGCTACAAACCCTCTTCCTTTAACATACACACACACAATTTTGCAAAGAATGCTTCATTTTAGATGCCATAAGCCCTGTACAATTCACAAAACAGTGATTTGTGGCTTGAAGTACTGGACTGGCAAAAAATTAATT
Pma2.278_SeqLen143_MsatLen10_MsatPos35	ACAGAAGTTCTGGTCTCCTTAGCAAAGCTGACT	TGTGTGTGTG	TCTTTACTTTTTTCTCTCTAGCAGTGTCCCATTGAGAAAGACTTAAGCAGATGAAAAAAAGTAATGATTTCCCCTTTTTTCTGGTAGAGAATTAAGTGCT	ACAGAAGTTCTGGTCTCCTTAGCAAAGCTGACTTGTGTGTGTGTCTTTACTTTTTTCTCTCTAGCAGTGTCCCATTGAGAAAGACTTAAGCAGATGAAAAAAAGTAATGATTTCCCCTTTTTTCTGGTAGAGAATTAAGTGCT
Pma2.279_SeqLen144_MsatLen10_MsatPos36	CATTACGGCCGGGGACAACGGTGCCTCCACAGCA	TGTGTGTGTG	GAGAACACAGATCGGCAAATCAAAACAATACGACCTGACAGCATTGTCCGTTCAATTTACAAAGCCACTGGCTGTTCAGATAATCCTAACCACCATGTGA	CATTACGGCCGGGGACAACGGTGCCTCCACAGCATGTGTGTGTGGAGAACACAGATCGGCAAATCAAAACAATACGACCTGACAGCATTGTCCGTTCAATTTACAAAGCCACTGGCTGTTCAGATAATCCTAACCACCATGTGA
Pma2.280_SeqLen144_MsatLen10_MsatPos36	GGTGGCACATCAAACCCAGCAGATACTGATTTAT	ACACACACAC	ATATATGTTATTATATTCTATATTATTATGCATTACACATTTCATTCTTATATATTTTATAATATTTCAAATCAAGAGATTTCAGGTTGGTATCAGTGAC	GGTGGCACATCAAACCCAGCAGATACTGATTTATACACACACACATATATGTTATTATATTCTATATTATTATGCATTACACATTTCATTCTTATATATTTTATAATATTTCAAATCAAGAGATTTCAGGTTGGTATCAGTGAC
Pma2.281_SeqLen144_MsatLen10_MsatPos36	CCAAAACAGAGACTTGAAATGGGCACACTGTTTC	TGTGTGTGTG	CTCATTTTACACACAAACCCAGGCCACCACTAGGAATCTTTGTTTACTGGTTGCCAACAATGTAACATTCAGCTACATTAGAAAAACTGAAGTCAAATGT	CCAAAACAGAGACTTGAAATGGGCACACTGTTTCTGTGTGTGTGCTCATTTTACACACAAACCCAGGCCACCACTAGGAATCTTTGTTTACTGGTTGCCAACAATGTAACATTCAGCTACATTAGAAAAACTGAAGTCAAATGT
Pma2.282_SeqLen144_MsatLen10_MsatPos36	GGAAAGGTCCACAGTTTTCTTTTCCTTAGAAAGC	TGTGTGTGTG	ATTTTGAGCTGAGGCTGTTTCCCACTCCCTTGGCCGTGTTCTCCTTCTCAAGGATGGCTGTTGAAGGGCTGAGGGTCCTTGACTGTAACATTTTCCCCTC	GGAAAGGTCCACAGTTTTCTTTTCCTTAGAAAGCTGTGTGTGTGATTTTGAGCTGAGGCTGTTTCCCACTCCCTTGGCCGTGTTCTCCTTCTCAAGGATGGCTGTTGAAGGGCTGAGGGTCCTTGACTGTAACATTTTCCCCTC
Pma2.283_SeqLen144_MsatLen10_MsatPos36	AGAGTGTTTCTATTTCAGATTTCTGATTTGCAAC	CACACACACA	AAGCAAAGATGGGTTTGAATTCATTCCTTGCTGGGAGTCCTATAAAAGCCACATCTACAGGCCAAAGCACATCACAACAACCAGACCTGGTGGAAGGGAG	AGAGTGTTTCTATTTCAGATTTCTGATTTGCAACCACACACACAAAGCAAAGATGGGTTTGAATTCATTCCTTGCTGGGAGTCCTATAAAAGCCACATCTACAGGCCAAAGCACATCACAACAACCAGACCTGGTGGAAGGGAG
Pma2.284_SeqLen145_MsatLen10_MsatPos37	GGGTATGATATGTGATCTCCTGGATTACAATTCAG	ACACACACAC	AAGTACCAGGCACTCCTGCTCAGCCGAGCAAAAATGTCTTTCTCCTAGAAGTGGTGCTCATCACAGCCTTCAGATCCTTGACGATGTTGCCATGCTTTCC	GGGTATGATATGTGATCTCCTGGATTACAATTCAGACACACACACAAGTACCAGGCACTCCTGCTCAGCCGAGCAAAAATGTCTTTCTCCTAGAAGTGGTGCTCATCACAGCCTTCAGATCCTTGACGATGTTGCCATGCTTTCC
Pma2.285_SeqLen145_MsatLen10_MsatPos37	AACACAGAGGCTCTGATGTCAGTTGCAGCTAATTT	TGTGTGTGTG	TATGTGTGATTAAAATACCATAACTTTTAAAGAGGATTCTGTTACAGGCCAGCCTTGTCTTATGGTTTAAGGTGCAAAAGGAGAGATGAAATATAAAAAG	AACACAGAGGCTCTGATGTCAGTTGCAGCTAATTTTGTGTGTGTGTATGTGTGATTAAAATACCATAACTTTTAAAGAGGATTCTGTTACAGGCCAGCCTTGTCTTATGGTTTAAGGTGCAAAAGGAGAGATGAAATATAAAAAG
Pma2.286_SeqLen145_MsatLen10_MsatPos37	TCAGTGTGTGTGTGGGAGTGTGTAAATGTGGGGCA	GTGTGTGTGT	TTATGGGGCCGTGTGATGGAAAGATGTGTGTGGAATTTGAGGACAAGTGAAATTTGAAACAAATGACATTCCCATCACCCTTTGTTCTGAACATGCTCTG	TCAGTGTGTGTGTGGGAGTGTGTAAATGTGGGGCAGTGTGTGTGTTTATGGGGCCGTGTGATGGAAAGATGTGTGTGGAATTTGAGGACAAGTGAAATTTGAAACAAATGACATTCCCATCACCCTTTGTTCTGAACATGCTCTG
Pma2.287_SeqLen146_MsatLen10_MsatPos38	GGATTGTAGGAGACTTAAATGTAGTGTTGAGCTTTT	TGTGTGTGTG	AATTTTAATTTTTTTACCTTTTAGTGAAAGAAAATAATGGCTTTAGGTTCAGAATGTTTGGCCCTGTTTAGACAACAGTAGAAGCATTTCACACACTTGT	GGATTGTAGGAGACTTAAATGTAGTGTTGAGCTTTTTGTGTGTGTGAATTTTAATTTTTTTACCTTTTAGTGAAAGAAAATAATGGCTTTAGGTTCAGAATGTTTGGCCCTGTTTAGACAACAGTAGAAGCATTTCACACACTTGT
Pma2.288_SeqLen146_MsatLen10_MsatPos38	GGGGTTTTTTCCTGTAAGTAAGTGTACATAGAGAAC	TGTGTGTGTG	TATATAGAGGAGTTTTGGTGGCTGATTTCCATTTTTCTTGGCAAACTATCTAGGGTGAGGATCATATTGTAAAAACCCCATTAACACAATTACAGAAAAT	GGGGTTTTTTCCTGTAAGTAAGTGTACATAGAGAACTGTGTGTGTGTATATAGAGGAGTTTTGGTGGCTGATTTCCATTTTTCTTGGCAAACTATCTAGGGTGAGGATCATATTGTAAAAACCCCATTAACACAATTACAGAAAAT
Pma2.289_SeqLen147_MsatLen10_MsatPos39	GGAGGTTATGTATGCTTGGGCTTGGTCAGAAATTATA	TGTGTGTGTG	AAGGTTAGAGTGTGATTGAGCCCCTGTAGCACTTCACTTTTAGATTTAATTTGACTGCTTCTTCTCCTAGAAATTATTGTGGGTTTATAAATCTGTGTGT	GGAGGTTATGTATGCTTGGGCTTGGTCAGAAATTATATGTGTGTGTGAAGGTTAGAGTGTGATTGAGCCCCTGTAGCACTTCACTTTTAGATTTAATTTGACTGCTTCTTCTCCTAGAAATTATTGTGGGTTTATAAATCTGTGTGT
Pma2.290_SeqLen148_MsatLen10_MsatPos40	GCTGAATTTTATGTTTTGGATGGGTCTGCCTTCTGCCA	TGTGTGTGTG	CAGATTGGGAAGGTACTGCCTTCTTTCCCAGCCGCCTCTTCCATGCTGTCTTCTTGGGAACACACAACCTACTTTATTTTTGTTCATTTGCTTTTCTTAT	GCTGAATTTTATGTTTTGGATGGGTCTGCCTTCTGCCATGTGTGTGTGCAGATTGGGAAGGTACTGCCTTCTTTCCCAGCCGCCTCTTCCATGCTGTCTTCTTGGGAACACACAACCTACTTTATTTTTGTTCATTTGCTTTTCTTAT
Pma2.291_SeqLen148_MsatLen10_MsatPos40	AGAATTTACTCATTGGTTGTCTTCTGGGCATGTGTATA	TGTGTGTGTG	AGTGTACTTAATCACCTGTGGCATTGAGTATAGTATTGAGGAAGCTCTTGGTAATAAAGTGTTATCTTTAATCTTTCCCAACACAGCTATGCTTTGATGC	AGAATTTACTCATTGGTTGTCTTCTGGGCATGTGTATATGTGTGTGTGAGTGTACTTAATCACCTGTGGCATTGAGTATAGTATTGAGGAAGCTCTTGGTAATAAAGTGTTATCTTTAATCTTTCCCAACACAGCTATGCTTTGATGC
Pma2.292_SeqLen148_MsatLen10_MsatPos40	ATTTTAAAGAAAATAGCCCCCTGAAGCCATCTGCTCTG	GTGTGTGTGT	CTGCTGCACCAGACAGGCATTGCTGTCAGTGAATTGGTTAATGCCAGTGTCCTGTGGCAGGGGCAGGGATGAAGGCAAGCACTCAGCCTGCCAGCATTTA	ATTTTAAAGAAAATAGCCCCCTGAAGCCATCTGCTCTGGTGTGTGTGTCTGCTGCACCAGACAGGCATTGCTGTCAGTGAATTGGTTAATGCCAGTGTCCTGTGGCAGGGGCAGGGATGAAGGCAAGCACTCAGCCTGCCAGCATTTA
Pma2.293_SeqLen149_MsatLen10_MsatPos41	GGCTGAAGGTGAATGCTGGAGGCCTGATTGTGCAAACTC	GTGTGTGTGT	GAGTGGTTTTCACTTGGGTGATTCCTCTTCTTCCATGTGCACCTGCCCCACCAGGGGCTCGGGGCCTCGAGCCCCCTTTGTTGTGGACAAAAGTAAGGGT	GGCTGAAGGTGAATGCTGGAGGCCTGATTGTGCAAACTCGTGTGTGTGTGAGTGGTTTTCACTTGGGTGATTCCTCTTCTTCCATGTGCACCTGCCCCACCAGGGGCTCGGGGCCTCGAGCCCCCTTTGTTGTGGACAAAAGTAAGGGT
Pma2.294_SeqLen149_MsatLen10_MsatPos41	GATGATACCAAACAAAATAAACAAACAAACGAGGCAATG	CACACACACA	AGCTATAAATAATAGATCACAACAACCCTACCAATGACGAAGACACAAAACCTAATTGTTCCTTCAGCATGGTACTTGCAATAATAACCATATTCTGCTC	GATGATACCAAACAAAATAAACAAACAAACGAGGCAATGCACACACACAAGCTATAAATAATAGATCACAACAACCCTACCAATGACGAAGACACAAAACCTAATTGTTCCTTCAGCATGGTACTTGCAATAATAACCATATTCTGCTC
Pma2.295_SeqLen149_MsatLen10_MsatPos41	GGGACGAGTGGGCGCTTGCCGAGCGCTGTGCAGGTGCCC	TGTGTGTGTG	ACAGGGTGAATGGCTTTGATGACTCTCTTCAGCTGTTGGACAGACATGCACCCTCCTGGATGTGTTGGAATTCTGTGAAGTGGCACTGCTCTGGTGCTGA	GGGACGAGTGGGCGCTTGCCGAGCGCTGTGCAGGTGCCCTGTGTGTGTGACAGGGTGAATGGCTTTGATGACTCTCTTCAGCTGTTGGACAGACATGCACCCTCCTGGATGTGTTGGAATTCTGTGAAGTGGCACTGCTCTGGTGCTGA
Pma2.296_SeqLen149_MsatLen10_MsatPos41	TACCAACGAAAACTATATATATATATACACATATATATA	CACACACACA	AACCCTAACGTGTAAAGTAATAACAGAACATTTTGGTGTGGAATACTGTTATCCCCACCTGTGGCATTTGTTATCCCATATTATCCCATCATAGATGATA	TACCAACGAAAACTATATATATATATACACATATATATACACACACACAAACCCTAACGTGTAAAGTAATAACAGAACATTTTGGTGTGGAATACTGTTATCCCCACCTGTGGCATTTGTTATCCCATATTATCCCATCATAGATGATA
Pma2.297_SeqLen150_MsatLen10_MsatPos42	TGAGAACTCCAGACACTAAATAGATAATAAACATTATAAT	CACACACACA	TTAAAAGAAACAAAGTACTTAGAGTTCATACCACATAAAATTATGATTGTTTTTTTTTTAAAAAAAGGAAGTGACAAGCTTCCTAAAATATGAATATACT	TGAGAACTCCAGACACTAAATAGATAATAAACATTATAATCACACACACATTAAAAGAAACAAAGTACTTAGAGTTCATACCACATAAAATTATGATTGTTTTTTTTTTAAAAAAAGGAAGTGACAAGCTTCCTAAAATATGAATATACT
Pma2.298_SeqLen150_MsatLen10_MsatPos42	AAATAAACCTCAATGATGCTAAGGAGCTGTGCACGTGCTC	TGTGTGTGTG	CATTTGTGGGGGAAGGCTTCAGCCCTGGAGCACAGTGAGCACGATACACAGTGTTCCTCAATGTACCTGCTTCTGCAGCTGAGATGTTAGAAAGAGTTGA	AAATAAACCTCAATGATGCTAAGGAGCTGTGCACGTGCTCTGTGTGTGTGCATTTGTGGGGGAAGGCTTCAGCCCTGGAGCACAGTGAGCACGATACACAGTGTTCCTCAATGTACCTGCTTCTGCAGCTGAGATGTTAGAAAGAGTTGA
Pma2.299_SeqLen151_MsatLen10_MsatPos43	TGGTGCCACCTTTCAGTTCATCTCACTCAATGATTTAGGCA	GTGTGTGTGT	GAAACTGCTCACTTGGGTTCTGTCTGCAGGCAGTGAACAGTGATGGGCTCATCCTGAGAAGTCTTTACCACACCTCAGACTGATGTTAAGACAAGGTGTG	TGGTGCCACCTTTCAGTTCATCTCACTCAATGATTTAGGCAGTGTGTGTGTGAAACTGCTCACTTGGGTTCTGTCTGCAGGCAGTGAACAGTGATGGGCTCATCCTGAGAAGTCTTTACCACACCTCAGACTGATGTTAAGACAAGGTGTG
Pma2.300_SeqLen151_MsatLen10_MsatPos43	TTTCTAGGAATTGAATGTACTAAGCATTGGTATCTTCCCCT	TGTGTGTGTG	TCAGAGACATGTCTCTGTGTGTGTGAAGGAAAGCTAACAAGTAGTTACTGTGCAATTCAAGAGTATTTTCAGCATTGGTAGTTGTACTGCATTTCTGCGT	TTTCTAGGAATTGAATGTACTAAGCATTGGTATCTTCCCCTTGTGTGTGTGTCAGAGACATGTCTCTGTGTGTGTGAAGGAAAGCTAACAAGTAGTTACTGTGCAATTCAAGAGTATTTTCAGCATTGGTAGTTGTACTGCATTTCTGCGT
Pma2.301_SeqLen153_MsatLen10_MsatPos45	TCGCGGGGCTCCTCGCTGGTGTGATTTCCTCTGTCCAGGGGCT	TGTGTGTGTG	TTTAAGGGACACTGTCAAGTACTTTGATCACTCAGTTTTTTAAAATGCTCCATTGTTTGTAAAATCCCTCTGAGAAGCGTAAATGAAACACTTAAATATG	TCGCGGGGCTCCTCGCTGGTGTGATTTCCTCTGTCCAGGGGCTTGTGTGTGTGTTTAAGGGACACTGTCAAGTACTTTGATCACTCAGTTTTTTAAAATGCTCCATTGTTTGTAAAATCCCTCTGAGAAGCGTAAATGAAACACTTAAATATG
Pma2.302_SeqLen153_MsatLen10_MsatPos45	GGGAAAATATTGGCTGAAAAGCTGTAGCTCTTGTAGTTACAAC	CACACACACA	ACTTTCTCTATCCTATTCTTTCATCCGTGGTGTTAAGTTTTAGGGAGTGAAGAATTATTTTCATCTCCTTTGAAAACTCAGTTGTTTGTTGCTTTTAGTT	GGGAAAATATTGGCTGAAAAGCTGTAGCTCTTGTAGTTACAACCACACACACAACTTTCTCTATCCTATTCTTTCATCCGTGGTGTTAAGTTTTAGGGAGTGAAGAATTATTTTCATCTCCTTTGAAAACTCAGTTGTTTGTTGCTTTTAGTT
Pma2.303_SeqLen154_MsatLen10_MsatPos46	ATACATTTAGACATTTAGGAGAGAAGGGAAATAGATGCTGATGT	TGTGTGTGTG	ACCTTTGAGTCCTGTTGTCTGCAGCTTGCTTAACTGGCCAGCAACAGGAGACAGGAATAAATACCCTGACATTGTGAAATCAGCCTTGGGTGGTTCTTTG	ATACATTTAGACATTTAGGAGAGAAGGGAAATAGATGCTGATGTTGTGTGTGTGACCTTTGAGTCCTGTTGTCTGCAGCTTGCTTAACTGGCCAGCAACAGGAGACAGGAATAAATACCCTGACATTGTGAAATCAGCCTTGGGTGGTTCTTTG
Pma2.304_SeqLen154_MsatLen10_MsatPos46	TTAGCTGCAGAAGATTGATTTAGGAATGGAAAACTGCATGTGCA	TGTGTGTGTG	CCTTGGGGGCTGATTCACTGGAAATCTTTCTATGGAAGCATAAGCTGGGGACCTAATGCTTTAGGAACCTAAGAATGCCTAAAATTACTTAGCTGTTCAA	TTAGCTGCAGAAGATTGATTTAGGAATGGAAAACTGCATGTGCATGTGTGTGTGCCTTGGGGGCTGATTCACTGGAAATCTTTCTATGGAAGCATAAGCTGGGGACCTAATGCTTTAGGAACCTAAGAATGCCTAAAATTACTTAGCTGTTCAA
Pma2.305_SeqLen156_MsatLen10_MsatPos48	AGTGTTGTGTATGTCATTATCAGAAGTTGGTCTTGCTCTTCAGTTC	TGTGTGTGTG	TAGAAGTCAGGATTTCCTTACGCAGACGTTACACTGATGGACGTTAAAACACAGTAATGTTGCAGAATGTTTTCAGAAATCCACATACTTTGAAGTAGAA	AGTGTTGTGTATGTCATTATCAGAAGTTGGTCTTGCTCTTCAGTTCTGTGTGTGTGTAGAAGTCAGGATTTCCTTACGCAGACGTTACACTGATGGACGTTAAAACACAGTAATGTTGCAGAATGTTTTCAGAAATCCACATACTTTGAAGTAGAA
Pma2.306_SeqLen157_MsatLen10_MsatPos49	GAGTGTGTGTGTGTGTGTGAGAATGAGTGTGAGTGTGTATCCACATG	CACACACACA	GTTGGCAAGTAATAGCTTTTACATTACTAGCTTTATTTTGCAAAGACCAAGCTCACCAATACCTTAAGTCAAGCTTAGGACTTCAGTATTAAAAATCAAA	GAGTGTGTGTGTGTGTGTGAGAATGAGTGTGAGTGTGTATCCACATGCACACACACAGTTGGCAAGTAATAGCTTTTACATTACTAGCTTTATTTTGCAAAGACCAAGCTCACCAATACCTTAAGTCAAGCTTAGGACTTCAGTATTAAAAATCAAA
Pma2.307_SeqLen158_MsatLen10_MsatPos50	CCTAGTCATTTGCAGCAGATGGGAACACAACTTACTGTGTGTGTTGAC	TGTGTGTGTG	CAGCATGCGCTGGTATTTTGCAGTAAATTCAGACAGAAAGCCAAAGCATTTATTCTTGCTGCTGCTGTCCCTGCCTTATAAGCTGTGTTTTTGCAGAGGA	CCTAGTCATTTGCAGCAGATGGGAACACAACTTACTGTGTGTGTTGACTGTGTGTGTGCAGCATGCGCTGGTATTTTGCAGTAAATTCAGACAGAAAGCCAAAGCATTTATTCTTGCTGCTGCTGTCCCTGCCTTATAAGCTGTGTTTTTGCAGAGGA
Pma2.308_SeqLen159_MsatLen10_MsatPos51	TTTATTTTGTTGGGCGTTTTTGTTATTTCCTAAAGTGAGTATTTATGTC	TGTGTGTGTG	TTGATCTTTCCTTGGAAAGGAAAAGTGTGATATGAGAGGAGGAATATTTCTTAGTTTCTGAGTGTGACATAAGTTCTTACAAAAACTGTTACAGTGATGC	TTTATTTTGTTGGGCGTTTTTGTTATTTCCTAAAGTGAGTATTTATGTCTGTGTGTGTGTTGATCTTTCCTTGGAAAGGAAAAGTGTGATATGAGAGGAGGAATATTTCTTAGTTTCTGAGTGTGACATAAGTTCTTACAAAAACTGTTACAGTGATGC
Pma2.309_SeqLen159_MsatLen10_MsatPos51	ACATAACATGAAAAAATCAACTTTTGATGATCAAAATATATCAATCCCT	CACACACACA	GATTCAGTAAGCCTGCACTGGGGTAATTGCGAGCATCAGCATTTTTTATACAAGTTCTCACACCAGCTGAAAGCATGTAAGCTTCCTTTCCTTCCTATCC	ACATAACATGAAAAAATCAACTTTTGATGATCAAAATATATCAATCCCTCACACACACAGATTCAGTAAGCCTGCACTGGGGTAATTGCGAGCATCAGCATTTTTTATACAAGTTCTCACACCAGCTGAAAGCATGTAAGCTTCCTTTCCTTCCTATCC
Pma2.310_SeqLen159_MsatLen10_MsatPos51	GATACTGGTTCAGTCATTACTGGCCCAAAATTCCGGCCATGAAAGGTAG	CACACACACA	GTTCTTACAGGTCAGAAACACAAGTTGCATAGAGAACATGAATTGTCTTTCTTACTTTGCAGCAGTGGGAGAAGATCTGGCATATGTACTCTTGTGTGTA	GATACTGGTTCAGTCATTACTGGCCCAAAATTCCGGCCATGAAAGGTAGCACACACACAGTTCTTACAGGTCAGAAACACAAGTTGCATAGAGAACATGAATTGTCTTTCTTACTTTGCAGCAGTGGGAGAAGATCTGGCATATGTACTCTTGTGTGTA
Pma2.311_SeqLen159_MsatLen10_MsatPos51	TTTCACCATATATACACAAACATATATATAAATATGTATGTATCTTCAA	ACACACACAC	TGAAAAGAAATATCTTCACAGTACAAATCCAATCCTCTAAGATTAGCTTGTATTTTTACAGTATGAAGTAGGTATTTTCTTATTCAGTTCCTTTCTTTAG	TTTCACCATATATACACAAACATATATATAAATATGTATGTATCTTCAAACACACACACTGAAAAGAAATATCTTCACAGTACAAATCCAATCCTCTAAGATTAGCTTGTATTTTTACAGTATGAAGTAGGTATTTTCTTATTCAGTTCCTTTCTTTAG
Pma2.312_SeqLen160_MsatLen10_MsatPos52	GATTGGGATAATTTTTCTTTGAACCCCTCCCCGATATACACGCTCACACG	CACACACACA	TACCCACACACGTGCACACACAGGCCTTCCCCATCCCCAAATGGAAGCAAGAAAAAAAGAAAAAAAAGAAAAAAAAGGTAAACCAACCAACGAAACAAAA	GATTGGGATAATTTTTCTTTGAACCCCTCCCCGATATACACGCTCACACGCACACACACATACCCACACACGTGCACACACAGGCCTTCCCCATCCCCAAATGGAAGCAAGAAAAAAAGAAAAAAAAGAAAAAAAAGGTAAACCAACCAACGAAACAAAA
Pma2.313_SeqLen161_MsatLen10_MsatPos53	TCGGGGGCGGGGTTCAGTACTACTTCATAACTATTTTATTTAACTTGCTCG	ACACACACAC	CTCTCTTCCATGGGCAGCAAGGGCTGAGACAGCAAGCTCTGTTGTTTTTACATGTATTTTGCTTAGCTATGGAAAATTCATTTTTTCTGTTTTTCCACTG	TCGGGGGCGGGGTTCAGTACTACTTCATAACTATTTTATTTAACTTGCTCGACACACACACCTCTCTTCCATGGGCAGCAAGGGCTGAGACAGCAAGCTCTGTTGTTTTTACATGTATTTTGCTTAGCTATGGAAAATTCATTTTTTCTGTTTTTCCACTG
Pma2.314_SeqLen161_MsatLen10_MsatPos53	GTGAGTGAAATATGTATTTGTTAAGTACTAGCCTAAATCATAACTGTTCAA	TGTGTGTGTG	CTGGAGTCCTTGAGTGTGGAGAAGGCATGTATTCATGCCAAATTTGGACAGAAATGGAGAAATGACTTGAGGAAAGAAGACCTAATAACAAGTGGAAATG	GTGAGTGAAATATGTATTTGTTAAGTACTAGCCTAAATCATAACTGTTCAATGTGTGTGTGCTGGAGTCCTTGAGTGTGGAGAAGGCATGTATTCATGCCAAATTTGGACAGAAATGGAGAAATGACTTGAGGAAAGAAGACCTAATAACAAGTGGAAATG
Pma2.315_SeqLen161_MsatLen10_MsatPos53	ACCACCACCTCGTTGGATAGCCTGACCTCCCTGCCACCGACACCCCTCTAG	CACACACACA	CTGCCTGTGCAAGGATTGAGTGAGTCCCTCACTGTGTGGCCATTCCTGACCCCGGGAAGACTGGCAGCTCTGCCCCGTCTCCCCGCCACTGCTGCGGCTC	ACCACCACCTCGTTGGATAGCCTGACCTCCCTGCCACCGACACCCCTCTAGCACACACACACTGCCTGTGCAAGGATTGAGTGAGTCCCTCACTGTGTGGCCATTCCTGACCCCGGGAAGACTGGCAGCTCTGCCCCGTCTCCCCGCCACTGCTGCGGCTC
Pma2.316_SeqLen162_MsatLen10_MsatPos54	GGAGTGATGTCTGTCCCTTATGTGCATGTAAATTCTGATGTCATCAATGAGA	TGTGTGTGTG	AGGTTATCTGTATGTTTTTGTGTCGACTTTGCAGCGTTCTCCATCTCCAGTGAGAACAGCCAGGTGGTGATGATTGCCATTTCAGCAGCAGTGGCCATCA	GGAGTGATGTCTGTCCCTTATGTGCATGTAAATTCTGATGTCATCAATGAGATGTGTGTGTGAGGTTATCTGTATGTTTTTGTGTCGACTTTGCAGCGTTCTCCATCTCCAGTGAGAACAGCCAGGTGGTGATGATTGCCATTTCAGCAGCAGTGGCCATCA
Pma2.317_SeqLen162_MsatLen10_MsatPos54	ATCTGTACAGGTACTGTACAGCAGCACCAGGAACAGTTCATGAAGTTGGAGG	GTGTGTGTGT	ATATATATATATAGTTTTCTGCAGAAATTTAGCCTTTCTGTTAGTTTTTTGCGTTTTTTGTTGGGTTTTTTTTTGCTGCTGGTGGTGGTTTTTTTGTTTT	ATCTGTACAGGTACTGTACAGCAGCACCAGGAACAGTTCATGAAGTTGGAGGGTGTGTGTGTATATATATATATAGTTTTCTGCAGAAATTTAGCCTTTCTGTTAGTTTTTTGCGTTTTTTGTTGGGTTTTTTTTTGCTGCTGGTGGTGGTTTTTTTGTTTT
Pma2.318_SeqLen162_MsatLen10_MsatPos54	ACAATAAAGTGATTCTGCTGTGGAGATAGCACCAGGTGCATGGGGGTGACCT	CACACACACA	CCAAATCGGGAGCTGACATCCATCACACTTTGAAATTTTGGATTTCATCATTTCCTGATCTTTCTAAAGGGATCACAGCACCTGGCCCTCACAGCTGTAG	ACAATAAAGTGATTCTGCTGTGGAGATAGCACCAGGTGCATGGGGGTGACCTCACACACACACCAAATCGGGAGCTGACATCCATCACACTTTGAAATTTTGGATTTCATCATTTCCTGATCTTTCTAAAGGGATCACAGCACCTGGCCCTCACAGCTGTAG
Pma2.319_SeqLen163_MsatLen10_MsatPos55	ACTTCCAAATCCTGTATTTCTCACCAGAAGTTTGCTATGACACTGTATGAGCA	GTGTGTGTGT	CGCAGTTGTGGAGCATCATCAGATCCGTTGCCTTTTACGGAATTTGTGCGTTACATTTCCACCACAGCCCTGTGTAATGAAGTAGAAAAAATGATGGAGA	ACTTCCAAATCCTGTATTTCTCACCAGAAGTTTGCTATGACACTGTATGAGCAGTGTGTGTGTCGCAGTTGTGGAGCATCATCAGATCCGTTGCCTTTTACGGAATTTGTGCGTTACATTTCCACCACAGCCCTGTGTAATGAAGTAGAAAAAATGATGGAGA
Pma2.320_SeqLen163_MsatLen10_MsatPos55	CCAGGGACCAAATATCTGGAGACTGAGCAAGGATTATCCATACTGCATGGCTC	TGTGTGTGTG	CATGTATTCATGTGCACACTGTCTTGCAGTAACCTTTTCTGTGTCTTTCTAGATTTGTTAGTGTCAAGGTAAAAACACTTTTCTAGCTTTCCTGTCTTCT	CCAGGGACCAAATATCTGGAGACTGAGCAAGGATTATCCATACTGCATGGCTCTGTGTGTGTGCATGTATTCATGTGCACACTGTCTTGCAGTAACCTTTTCTGTGTCTTTCTAGATTTGTTAGTGTCAAGGTAAAAACACTTTTCTAGCTTTCCTGTCTTCT
Pma2.321_SeqLen164_MsatLen10_MsatPos56	AAGGAAGTACCTTCCACCCAACGTCCAACCCCAAACCTACCCTACCAACAACAA	CACACACACA	CGAACACACAGATCAACACTGAGGGGACACACATGGGGTGTTAAATATTATCAAGTAAAAGACCACAAGACTCAGGGAGGCACAACAAGTGCTGAGAAAT	AAGGAAGTACCTTCCACCCAACGTCCAACCCCAAACCTACCCTACCAACAACAACACACACACACGAACACACAGATCAACACTGAGGGGACACACATGGGGTGTTAAATATTATCAAGTAAAAGACCACAAGACTCAGGGAGGCACAACAAGTGCTGAGAAAT
Pma2.322_SeqLen165_MsatLen10_MsatPos57	GCACCCATTGTCTGTAAGACTAGAGCCTTGTTTTAGTATTAAAGATTAAAAATCC	TGTGTGTGTG	TACTAGATTTATTAACTAGCGTAAAATAGAAGACTTGTTCAAGGCTCAGTGAATTGCAGCTGTTCTAAACTGCAAAACTCTTACAATAGCAATGCTGATG	GCACCCATTGTCTGTAAGACTAGAGCCTTGTTTTAGTATTAAAGATTAAAAATCCTGTGTGTGTGTACTAGATTTATTAACTAGCGTAAAATAGAAGACTTGTTCAAGGCTCAGTGAATTGCAGCTGTTCTAAACTGCAAAACTCTTACAATAGCAATGCTGATG
Pma2.323_SeqLen165_MsatLen10_MsatPos57	CTTGTATGGCTGGGGAGGAGGATGCCTTGTGCGGTAGTGGATTGCATTGAAGAGG	ACACACACAC	AGACTGGTGTTGGCCTGAAGCTTCTGTGTTGGTACTTTCTTTTTGTACTTGTAAGCGTGGGCCAGACCCACAAGAACCATGTTTCCGAGTCACAGGGTTC	CTTGTATGGCTGGGGAGGAGGATGCCTTGTGCGGTAGTGGATTGCATTGAAGAGGACACACACACAGACTGGTGTTGGCCTGAAGCTTCTGTGTTGGTACTTTCTTTTTGTACTTGTAAGCGTGGGCCAGACCCACAAGAACCATGTTTCCGAGTCACAGGGTTC
Pma2.324_SeqLen166_MsatLen10_MsatPos58	GAGCACAGAAGCTAGAGGAAACTTCAAGTCTATGTGGCCTCCCGTGTTTATTACAC	TGTGTGTGTG	TTGAGCTCCTGTCTTTTGTAACTTCCCAGCTGCTTTGAAAGCTTTGTGTATGATTTTGTAGCTGAACTTCTTCACTACCTGCAGTGATTTGATGCTGGGA	GAGCACAGAAGCTAGAGGAAACTTCAAGTCTATGTGGCCTCCCGTGTTTATTACACTGTGTGTGTGTTGAGCTCCTGTCTTTTGTAACTTCCCAGCTGCTTTGAAAGCTTTGTGTATGATTTTGTAGCTGAACTTCTTCACTACCTGCAGTGATTTGATGCTGGGA
Pma2.325_SeqLen167_MsatLen10_MsatPos59	GGGGCCCGGGGAGCGGAGCGCGGAGTCACCGCGGCGCGTAGACGGGCCCGGCACTCG	CACACACACA	ATGGCGCTGAAACGCATCAACAAGGAACTTAGTGACTTAGCCCGTGATCCTCCAGCACAGTGTTCAGCAGGTCCCGTTGGAGATGACATGTTTCATTGGC	GGGGCCCGGGGAGCGGAGCGCGGAGTCACCGCGGCGCGTAGACGGGCCCGGCACTCGCACACACACAATGGCGCTGAAACGCATCAACAAGGAACTTAGTGACTTAGCCCGTGATCCTCCAGCACAGTGTTCAGCAGGTCCCGTTGGAGATGACATGTTTCATTGGC
Pma2.326_SeqLen167_MsatLen10_MsatPos59	ACTGTGCAGTCCTCACTAGAGCAAATCAAGAAAGGAACCTGGTTACATGTGGTCTCA	TGTGTGTGTG	TTTTTGAATCCAACCGTTGCATGCCTCCTGGAAAAATCTTTAGTTCCCAAGGTATGAATAAGCTCTTTCAAATCATGCCCTGTCATTCAGAAAAAACCAG	ACTGTGCAGTCCTCACTAGAGCAAATCAAGAAAGGAACCTGGTTACATGTGGTCTCATGTGTGTGTGTTTTTGAATCCAACCGTTGCATGCCTCCTGGAAAAATCTTTAGTTCCCAAGGTATGAATAAGCTCTTTCAAATCATGCCCTGTCATTCAGAAAAAACCAG
Pma2.327_SeqLen167_MsatLen10_MsatPos59	TGTCTACGGCTTGCTCAGTGTGGTGAGAGGCTGCTCAGGATTTGATGTTGAGTATGC	TGTGTGTGTG	TTGTCTAAACAAATATAAATATTGAGTGGACAAAAAAATTGCCATCACAGGAAATAAGGCTTAAACATGGTGAAAAAGCAGGCTGCTTTCTATTTCTCAT	TGTCTACGGCTTGCTCAGTGTGGTGAGAGGCTGCTCAGGATTTGATGTTGAGTATGCTGTGTGTGTGTTGTCTAAACAAATATAAATATTGAGTGGACAAAAAAATTGCCATCACAGGAAATAAGGCTTAAACATGGTGAAAAAGCAGGCTGCTTTCTATTTCTCAT
Pma2.328_SeqLen168_MsatLen10_MsatPos60	AAGAAGCACAAGCAAAAAGGTTTATTCTGTGTTTCTTTTCACCGCTTGGACAGCTTTG	ACACACACAC	AATAAGCATTACAAACTGTAGTGAAAATACATTTTTGGGCCAAAACCATTGCATATTTGCCCCCACAATGAAAAATAAATTATGTTCAAAGCAGTATATT	AAGAAGCACAAGCAAAAAGGTTTATTCTGTGTTTCTTTTCACCGCTTGGACAGCTTTGACACACACACAATAAGCATTACAAACTGTAGTGAAAATACATTTTTGGGCCAAAACCATTGCATATTTGCCCCCACAATGAAAAATAAATTATGTTCAAAGCAGTATATT
Pma2.329_SeqLen168_MsatLen10_MsatPos60	TGGATTTGCTGAAAAGGATTTCAGGACTTCATTTATGCCATCTGGTATTACAGCCTCA	ACACACACAC	TAGGATACTAAAGCTGTGGCACAGTATCAAGTCAGTTGGAGCCTGGATATGCTTTTAGATTTACAAAAATCTAGCAAAATTCCTATTTCCCTGTAGGGGA	TGGATTTGCTGAAAAGGATTTCAGGACTTCATTTATGCCATCTGGTATTACAGCCTCAACACACACACTAGGATACTAAAGCTGTGGCACAGTATCAAGTCAGTTGGAGCCTGGATATGCTTTTAGATTTACAAAAATCTAGCAAAATTCCTATTTCCCTGTAGGGGA
Pma2.330_SeqLen168_MsatLen10_MsatPos60	ATGGCCATTTGTAACAGTGTCCTAAGCCCAATACCAGTGGGGTTTTCTGCAGCTAAGA	GTGTGTGTGT	ATTAAGAAAACAACATTAATGTAATAGAAAAATTCACTCAGAAAGAATACTAAAACTTCATTTGGTGTCTCCCCAGGATTTTTCAGTCCTGATCAAGAAA	ATGGCCATTTGTAACAGTGTCCTAAGCCCAATACCAGTGGGGTTTTCTGCAGCTAAGAGTGTGTGTGTATTAAGAAAACAACATTAATGTAATAGAAAAATTCACTCAGAAAGAATACTAAAACTTCATTTGGTGTCTCCCCAGGATTTTTCAGTCCTGATCAAGAAA
Pma2.331_SeqLen168_MsatLen10_MsatPos60	GGTACATGGAATTAGAAAACCCACATTAACACAAAGTCAAGTAATCACAAGAAAATCA	GTGTGTGTGT	TCTTGCACACTGCAATATTTTCAAAAGCAATAAAATTTATCGTTGAAATCTCAACTCATCCAAAATAAAGCTCTAACTCACCACCATAATGAAATCTTTT	GGTACATGGAATTAGAAAACCCACATTAACACAAAGTCAAGTAATCACAAGAAAATCAGTGTGTGTGTTCTTGCACACTGCAATATTTTCAAAAGCAATAAAATTTATCGTTGAAATCTCAACTCATCCAAAATAAAGCTCTAACTCACCACCATAATGAAATCTTTT
Pma2.332_SeqLen169_MsatLen10_MsatPos61	GGAGCCCTCCTTGTGTGCAAATGGTCCATTGAACACAGTCTGGATGTCAGACAGATGAT	ACACACACAC	AGCTGAGCCTTTTAAATGGGGAGCTCGATGTTGTAAAAATTCCGTACACAAGTGTTGTTCTGGGGTTATCTGTCTCTAGGAGAAACACATCCTCTAATTC	GGAGCCCTCCTTGTGTGCAAATGGTCCATTGAACACAGTCTGGATGTCAGACAGATGATACACACACACAGCTGAGCCTTTTAAATGGGGAGCTCGATGTTGTAAAAATTCCGTACACAAGTGTTGTTCTGGGGTTATCTGTCTCTAGGAGAAACACATCCTCTAATTC
Pma2.333_SeqLen169_MsatLen10_MsatPos61	AGAAAAGGAGGTTGCAGAAGTGCCTAAAAGTAGGAGGTGTTATTTTTTTTTTTTTAATA	TGTGTGTGTG	AAGCACCAGCACTTGGCACATTAAGGGGGGATGAAGAATTGGGACTTAGAGTCCTGGGAGAAGGGGACTACAATTGTCAAGGTGGGAAGAGATGAAGGCA	AGAAAAGGAGGTTGCAGAAGTGCCTAAAAGTAGGAGGTGTTATTTTTTTTTTTTTAATATGTGTGTGTGAAGCACCAGCACTTGGCACATTAAGGGGGGATGAAGAATTGGGACTTAGAGTCCTGGGAGAAGGGGACTACAATTGTCAAGGTGGGAAGAGATGAAGGCA
Pma2.334_SeqLen170_MsatLen10_MsatPos62	TCCCCAGGACTCTAAGTCCCAATTCTTCATCCCCCCTTAATGTGCCAAGTGCTGGTGCTT	CACACACACA	TTAAAAAAAAAAAAAATCACCTCCTACTTTAGGCACTTCTGCAACCTCCTTTTCTGGATCACTTTTCAAAATAGTGTTCTTTAAAAAATGTTGAAACTTA	TCCCCAGGACTCTAAGTCCCAATTCTTCATCCCCCCTTAATGTGCCAAGTGCTGGTGCTTCACACACACATTAAAAAAAAAAAAAATCACCTCCTACTTTAGGCACTTCTGCAACCTCCTTTTCTGGATCACTTTTCAAAATAGTGTTCTTTAAAAAATGTTGAAACTTA
Pma2.335_SeqLen170_MsatLen10_MsatPos62	TGCTAAATGAGTTTATATTGAAACACACTATATTTGTTTCTATATGTGTATATACAGGTA	TGTGTGTGTG	CACTCCCTAGTGACAGCTAGAGGAAGCAAAAGTCATTCTCCAATGGCTTCTACTCTTCCAACTAGCATGGTCAACTTATCCATTGCAACAATTCCCTGTG	TGCTAAATGAGTTTATATTGAAACACACTATATTTGTTTCTATATGTGTATATACAGGTATGTGTGTGTGCACTCCCTAGTGACAGCTAGAGGAAGCAAAAGTCATTCTCCAATGGCTTCTACTCTTCCAACTAGCATGGTCAACTTATCCATTGCAACAATTCCCTGTG
Pma2.336_SeqLen171_MsatLen10_MsatPos63	TTTTTTTTTGGTCAGGCACAGCGATGTCACGTCTTTAATTTAAAAATAAATAACTATATAT	ACACACACAC	AAACTCATGTTCAAGCGCTTGGTGCACCCTGGAACACCCTCTCCTCCCGTCAGAGCCCCACAAGGGAGAATCCCAAGTACCTTTTGGAGGACAGCGAGGC	TTTTTTTTTGGTCAGGCACAGCGATGTCACGTCTTTAATTTAAAAATAAATAACTATATATACACACACACAAACTCATGTTCAAGCGCTTGGTGCACCCTGGAACACCCTCTCCTCCCGTCAGAGCCCCACAAGGGAGAATCCCAAGTACCTTTTGGAGGACAGCGAGGC
Pma2.337_SeqLen171_MsatLen10_MsatPos63	GGTTAAGAGAGGGATGGATGCACATCTGTCTTGGTCTTCATGTGCATCTTCACGAGTCAAA	GTGTGTGTGT	GATCTCACTGAGTGGGAGCTGACAGGAATTTTCCTCTTCCCTTCCCTCATGTTTTTCATCCTCCTGCACTGATGTTTGTTCTTTTGCTGCTGAAGAGTTA	GGTTAAGAGAGGGATGGATGCACATCTGTCTTGGTCTTCATGTGCATCTTCACGAGTCAAAGTGTGTGTGTGATCTCACTGAGTGGGAGCTGACAGGAATTTTCCTCTTCCCTTCCCTCATGTTTTTCATCCTCCTGCACTGATGTTTGTTCTTTTGCTGCTGAAGAGTTA
Pma2.338_SeqLen171_MsatLen10_MsatPos63	GTGTGCTTGGGTGTGAGTTAGGTGAGGAAAGTGTGTGTGTGTTTTCTCTGTGTAGTTTCTC	TGTGTGTGTG	CATTTATGCCATGCTCTTGCACCCATTGGGGGGGGGAGAACAGCTCAGCTGTGAGCTGCAAGGCTACAAGGAAATTGCCAAGCACAGGTTATAGGTTGTA	GTGTGCTTGGGTGTGAGTTAGGTGAGGAAAGTGTGTGTGTGTTTTCTCTGTGTAGTTTCTCTGTGTGTGTGCATTTATGCCATGCTCTTGCACCCATTGGGGGGGGGAGAACAGCTCAGCTGTGAGCTGCAAGGCTACAAGGAAATTGCCAAGCACAGGTTATAGGTTGTA
Pma2.339_SeqLen171_MsatLen10_MsatPos63	TTTCTTTCATTTATTTTTAGTTAAATAATTCTGTAGGAAGGGCAGAAGTGGGAAGAGCAAC	TGTGTGTGTG	TCTTTATAGCCAAGAAAAGCAAAAGTGCAATCAAATCCCTGAACTAGTGACAGATAGCACTTGTGGCACCCACCCTTGTTAACACTTACAAGCCACATAC	TTTCTTTCATTTATTTTTAGTTAAATAATTCTGTAGGAAGGGCAGAAGTGGGAAGAGCAACTGTGTGTGTGTCTTTATAGCCAAGAAAAGCAAAAGTGCAATCAAATCCCTGAACTAGTGACAGATAGCACTTGTGGCACCCACCCTTGTTAACACTTACAAGCCACATAC
Pma2.340_SeqLen172_MsatLen10_MsatPos64	TTTAAAAAAAATAATTGAAATTTTCTGTAAGGTATTTTTTTTTTTCTTTTCTAATATATATT	TGTGTGTGTG	TATGTGTGCTCTATATATATTATATATTTTTAAATCAATGATGAATGTGTGGATATCTATGTGGCCAGCAGATCTGGTGTAGTAACATTTTTCTGGCTAA	TTTAAAAAAAATAATTGAAATTTTCTGTAAGGTATTTTTTTTTTTCTTTTCTAATATATATTTGTGTGTGTGTATGTGTGCTCTATATATATTATATATTTTTAAATCAATGATGAATGTGTGGATATCTATGTGGCCAGCAGATCTGGTGTAGTAACATTTTTCTGGCTAA
Pma2.341_SeqLen172_MsatLen10_MsatPos64	AAACTTGCACTTGTAGATTATCACTGTTCTTTCATAGAAACTGAATCCCCGTCCCTGGTACC	TGTGTGTGTG	ATACTGGGGATGTACATGCTGGCCAAAGCTGCCCCGTGCCTTGGTAATTGATTATTTGAGAACACAGAACTCTAGTACAGACTTCATGGATTTGATACTT	AAACTTGCACTTGTAGATTATCACTGTTCTTTCATAGAAACTGAATCCCCGTCCCTGGTACCTGTGTGTGTGATACTGGGGATGTACATGCTGGCCAAAGCTGCCCCGTGCCTTGGTAATTGATTATTTGAGAACACAGAACTCTAGTACAGACTTCATGGATTTGATACTT
Pma2.342_SeqLen173_MsatLen10_MsatPos65	GTAAACATCAATGCAAGTAGCGACACCTAAAGCCAGAGTTTTCTCCTTCAGCAGACTCACTGA	TGTGTGTGTG	GTTTTTCCTTCTGCTTCTTTGACTTAATGAAGAGACACTACTCTTAACTAATTGCTTTGGCAGGCCAGCAGGCTGCCTGTGCTCAATGATACCATTAGGA	GTAAACATCAATGCAAGTAGCGACACCTAAAGCCAGAGTTTTCTCCTTCAGCAGACTCACTGATGTGTGTGTGGTTTTTCCTTCTGCTTCTTTGACTTAATGAAGAGACACTACTCTTAACTAATTGCTTTGGCAGGCCAGCAGGCTGCCTGTGCTCAATGATACCATTAGGA
Pma2.343_SeqLen173_MsatLen10_MsatPos65	GTTTTGAATGTTTTGAATGTTGGTGACTTGTGCTGCTTGCTGTGAGTGGAACAATGCCACTAT	CACACACACA	TATTCATCTGTAAAGCTTCTGCTCCTCTGGTTTTAGGGAGTGTGACAATTGGAACCAAACTGCTCTTGCTGCTGCAAGTCCCTCTGCTCATATAACTTCA	GTTTTGAATGTTTTGAATGTTGGTGACTTGTGCTGCTTGCTGTGAGTGGAACAATGCCACTATCACACACACATATTCATCTGTAAAGCTTCTGCTCCTCTGGTTTTAGGGAGTGTGACAATTGGAACCAAACTGCTCTTGCTGCTGCAAGTCCCTCTGCTCATATAACTTCA
Pma2.344_SeqLen173_MsatLen10_MsatPos65	TTTTTTTCCCCCCCTGGTGTGTGTGGGGCACGTAGTTGTCATAATTTTGGGAACTCTTCATCA	GTGTGTGTGT	GGGTGCTTTGGGATGAAAACATAAGAGTTATGCTAAGGTTAGGAAATGTATTAATAGAGTTCTTGTCTTGAAAATATGAGAAGGCAGTTTGAGATTGGCC	TTTTTTTCCCCCCCTGGTGTGTGTGGGGCACGTAGTTGTCATAATTTTGGGAACTCTTCATCAGTGTGTGTGTGGGTGCTTTGGGATGAAAACATAAGAGTTATGCTAAGGTTAGGAAATGTATTAATAGAGTTCTTGTCTTGAAAATATGAGAAGGCAGTTTGAGATTGGCC
Pma2.345_SeqLen175_MsatLen10_MsatPos67	GAACTTTGCAGCCTGGCTGGCAGGGCTTTGTCCAGGGGAATCTGCTCTGGTGTTCACTGCCAGCC	GTGTGTGTGT	TTCCATGACCATTTCGTAGGTGCTGTGCCATCCGGGGGGCCCAGACCACTCCAAATACAGTGTGTGCATCCTACTCTTTGTGGGGCAACTTCCAGCTCAG	GAACTTTGCAGCCTGGCTGGCAGGGCTTTGTCCAGGGGAATCTGCTCTGGTGTTCACTGCCAGCCGTGTGTGTGTTTCCATGACCATTTCGTAGGTGCTGTGCCATCCGGGGGGCCCAGACCACTCCAAATACAGTGTGTGCATCCTACTCTTTGTGGGGCAACTTCCAGCTCAG
Pma2.346_SeqLen175_MsatLen10_MsatPos67	TCTGTTCTGGCACTGGTACAGTGTGTGATTCATTTTTGTCTTGTGCTAGCTGTAAGCAAGGAAAC	CACACACACA	TTGCAATGTTACAAGGCTAGAGAAGTACATTTCAGACTGAATATGAAAACAATCATCAAGAATTATTTATGCATTCTGTTGAAGTTTCACCCTGCGTTAT	TCTGTTCTGGCACTGGTACAGTGTGTGATTCATTTTTGTCTTGTGCTAGCTGTAAGCAAGGAAACCACACACACATTGCAATGTTACAAGGCTAGAGAAGTACATTTCAGACTGAATATGAAAACAATCATCAAGAATTATTTATGCATTCTGTTGAAGTTTCACCCTGCGTTAT
Pma2.347_SeqLen175_MsatLen10_MsatPos67	TTACAGTTCTGAGGAAGAGGAATTTGGAGTTGGAGAAATTCATTCAGAGCATGGAATGCAGCACT	CACACACACA	GCTAGAAGTGATGGAGAATCAATTGGCTGGGAAACAAGAGATTGAAGAACTAAGCAGAGAGATAGAAGAAATGAGGGCAGCCTATGGTACAGAAGGATTG	TTACAGTTCTGAGGAAGAGGAATTTGGAGTTGGAGAAATTCATTCAGAGCATGGAATGCAGCACTCACACACACAGCTAGAAGTGATGGAGAATCAATTGGCTGGGAAACAAGAGATTGAAGAACTAAGCAGAGAGATAGAAGAAATGAGGGCAGCCTATGGTACAGAAGGATTG
Pma2.348_SeqLen176_MsatLen10_MsatPos68	GGGAAGCCAGAAATGTAGCAGGATATCATGGTGCATTGATGCTGCATGCCAGCCTGGATGCTTCCA	TGTGTGTGTG	AGAGGGAAAGCCTTTGAATGTACTGAGACCTCTAAGACGCAGGTTGGTGGAGATTTTTCTGCAGCAGGTGGGAAAAGTATTCACAAGTCTTTCTTCATCC	GGGAAGCCAGAAATGTAGCAGGATATCATGGTGCATTGATGCTGCATGCCAGCCTGGATGCTTCCATGTGTGTGTGAGAGGGAAAGCCTTTGAATGTACTGAGACCTCTAAGACGCAGGTTGGTGGAGATTTTTCTGCAGCAGGTGGGAAAAGTATTCACAAGTCTTTCTTCATCC
Pma2.349_SeqLen176_MsatLen10_MsatPos68	GAAAGCCCTTTGATCTTCATTAAGGAAGGCTTCACATATCATTATGAAAATGCATTATGAAAAATT	CACACACACA	TCCCTTCCTGACCCACAAATCTTCCTGACTTGTGGTTACATTAGACAGCAAGCTGCTGAGCATCAGAAGACAATGAAGCAATAGCAAAACATGAGGCAGA	GAAAGCCCTTTGATCTTCATTAAGGAAGGCTTCACATATCATTATGAAAATGCATTATGAAAAATTCACACACACATCCCTTCCTGACCCACAAATCTTCCTGACTTGTGGTTACATTAGACAGCAAGCTGCTGAGCATCAGAAGACAATGAAGCAATAGCAAAACATGAGGCAGA
Pma2.350_SeqLen176_MsatLen10_MsatPos68	TAGTTATATGAAGAATACAAGGTATTGCTATGAAGACTAGACAAGCAAGAGTTACTCTTAGAAAAA	ACACACACAC	AATATTTATATTTATAGATCTACATCAGCAGCAATCACCTCTTCTTGTATCTGCGACAGTGGTTTCATATCTTCATTTGCTTCACATGCAGGTTGGTTGC	TAGTTATATGAAGAATACAAGGTATTGCTATGAAGACTAGACAAGCAAGAGTTACTCTTAGAAAAAACACACACACAATATTTATATTTATAGATCTACATCAGCAGCAATCACCTCTTCTTGTATCTGCGACAGTGGTTTCATATCTTCATTTGCTTCACATGCAGGTTGGTTGC
Pma2.351_SeqLen176_MsatLen10_MsatPos68	TTTCTAGGAATTGAATGTACTAAGCATTGGTATCTTCCCCTTGTGTGTGTGTCAGAGACATGTCTC	TGTGTGTGTG	AAGGAAAGCTAACAAGTAGTTACTGTGCAATTCAAGAGTATTTTCAGCATTGGTAGTTGTACTGCATTTCTGCGTTCCCGCAATGAAGTGTAAATGGTTT	TTTCTAGGAATTGAATGTACTAAGCATTGGTATCTTCCCCTTGTGTGTGTGTCAGAGACATGTCTCTGTGTGTGTGAAGGAAAGCTAACAAGTAGTTACTGTGCAATTCAAGAGTATTTTCAGCATTGGTAGTTGTACTGCATTTCTGCGTTCCCGCAATGAAGTGTAAATGGTTT
Pma2.352_SeqLen178_MsatLen10_MsatPos70	GGGGAATGTGGGCTTTGGAGATTTGTGGGGGAATCCCCATGAAGCTTTGGGGAGAGAGTGGCTGTGGT	TGTGTGTGTG	ATGATGCTGGGGGACAGCACCTGGGCTGAGAGGTCAGGAAGATGATGGGACAAATCAAGGGGCTCTTGGAGAGCTGCAGAGCCACACCGATGGATAGGAA	GGGGAATGTGGGCTTTGGAGATTTGTGGGGGAATCCCCATGAAGCTTTGGGGAGAGAGTGGCTGTGGTTGTGTGTGTGATGATGCTGGGGGACAGCACCTGGGCTGAGAGGTCAGGAAGATGATGGGACAAATCAAGGGGCTCTTGGAGAGCTGCAGAGCCACACCGATGGATAGGAA
Pma2.353_SeqLen178_MsatLen10_MsatPos70	AGAGGATGCAACTTCAATTAGCCAACCTCTTGTTTTGCAGTGAAGATGCACTGTCTGCCATGTGCAGA	GTGTGTGTGT	TTGAAGGCAGCTACTCTCAGGAATGTGGAATAAACAGAACTACTTTCAACAACAAATATTAACAGTTGCATAAAATGAATTTAAACATATGGGTTATCTG	AGAGGATGCAACTTCAATTAGCCAACCTCTTGTTTTGCAGTGAAGATGCACTGTCTGCCATGTGCAGAGTGTGTGTGTTTGAAGGCAGCTACTCTCAGGAATGTGGAATAAACAGAACTACTTTCAACAACAAATATTAACAGTTGCATAAAATGAATTTAAACATATGGGTTATCTG
Pma2.354_SeqLen179_MsatLen10_MsatPos71	GCTGTTAAAAGCAGCTGCAACTTTTATTTTTATAGACCAAAAATGAAGCCCCCCCGCCCCCCGCATCAT	ACACACACAC	ATAGAAAAGGCAAGACCATTGTAACCATTCAAGTGAAGGATATGGTGGGCAAACCTCCAGGACAGGCATCTCCTCAACACAGTTCATTCAGCACAGGTAA	GCTGTTAAAAGCAGCTGCAACTTTTATTTTTATAGACCAAAAATGAAGCCCCCCCGCCCCCCGCATCATACACACACACATAGAAAAGGCAAGACCATTGTAACCATTCAAGTGAAGGATATGGTGGGCAAACCTCCAGGACAGGCATCTCCTCAACACAGTTCATTCAGCACAGGTAA
Pma2.355_SeqLen179_MsatLen10_MsatPos71	ACTGAAGTTAGCCAGGCAGATTGCCCTCTCCTCTTTGCGCTCCAAGGTACCTGCTTTGTGCCTGCCCTG	TGTGTGTGTG	AGTGTGCACAGCCTGGGGAGCCCAGTGCTTGTCCTGGGGCTCCCTGGGGGACACCAGGAGCATGCTGGCAGCAGAGCTGACACAGAAATGCTGTCACCCC	ACTGAAGTTAGCCAGGCAGATTGCCCTCTCCTCTTTGCGCTCCAAGGTACCTGCTTTGTGCCTGCCCTGTGTGTGTGTGAGTGTGCACAGCCTGGGGAGCCCAGTGCTTGTCCTGGGGCTCCCTGGGGGACACCAGGAGCATGCTGGCAGCAGAGCTGACACAGAAATGCTGTCACCCC
Pma2.356_SeqLen179_MsatLen10_MsatPos71	TACCCAAATCCAATAGGTTATATAAAGGGGCTTTCATGTACATGGGAGAAATGCCTATAAATAAGTGCG	CACACACACA	GACACAAATATACACTTTGTAATATAATTACAGTACACAGTCAATGTGTAAGAATGTGGACTGCCTAAAAAACTGTTCTTGTAGATAATTAGTCCCAAAA	TACCCAAATCCAATAGGTTATATAAAGGGGCTTTCATGTACATGGGAGAAATGCCTATAAATAAGTGCGCACACACACAGACACAAATATACACTTTGTAATATAATTACAGTACACAGTCAATGTGTAAGAATGTGGACTGCCTAAAAAACTGTTCTTGTAGATAATTAGTCCCAAAA
Pma2.357_SeqLen180_MsatLen10_MsatPos72	ATAGTCATTTGAACAGCGGAGAGTTTGGCAATAGTGACAACTTCAGAAGCGTGCACTCTGCGTTTGTGTT	TGTGTGTGTG	GTACTTACTTGCCAACTGGGGTGAAACCATGGCAGAAAACAATGTAATCAAATGTAATCCAATGTAATCTAGGCCAGGTGACCTGGATCGTGAAAACAGT	ATAGTCATTTGAACAGCGGAGAGTTTGGCAATAGTGACAACTTCAGAAGCGTGCACTCTGCGTTTGTGTTTGTGTGTGTGGTACTTACTTGCCAACTGGGGTGAAACCATGGCAGAAAACAATGTAATCAAATGTAATCCAATGTAATCTAGGCCAGGTGACCTGGATCGTGAAAACAGT
Pma2.358_SeqLen180_MsatLen10_MsatPos72	GGTTGAGAGAGATTGAAATCGTTTATATATAAAGTACTTTTTTTTTGTCAAAATAAAACAAAGTGCCTAA	TGTGTGTGTG	CGTGCATGTGCTCTCTCTAGCTCCTGACAATGAAAGTTCTGTGTTTTGCAGTGGAAGCTGGAAATCATGACAGTATTAAGCAAAGAATATCTGTTGTACA	GGTTGAGAGAGATTGAAATCGTTTATATATAAAGTACTTTTTTTTTGTCAAAATAAAACAAAGTGCCTAATGTGTGTGTGCGTGCATGTGCTCTCTCTAGCTCCTGACAATGAAAGTTCTGTGTTTTGCAGTGGAAGCTGGAAATCATGACAGTATTAAGCAAAGAATATCTGTTGTACA
Pma2.359_SeqLen181_MsatLen10_MsatPos73	GGGAATTCTTTCAGCGTATCCTTCCGCATGGATAGAGCGAGGGGAACGCCTCCAGGAAAAGAAATTAAATG	CACACACACA	GAGGCACACAGGGACGGCCGATTTGAAAATATTCCTGAGAACGCAATTTGCGCTCATGCGGCACAGCGTCACATGAAAGAGGCCGCCTGAAGAGCTGGCT	GGGAATTCTTTCAGCGTATCCTTCCGCATGGATAGAGCGAGGGGAACGCCTCCAGGAAAAGAAATTAAATGCACACACACAGAGGCACACAGGGACGGCCGATTTGAAAATATTCCTGAGAACGCAATTTGCGCTCATGCGGCACAGCGTCACATGAAAGAGGCCGCCTGAAGAGCTGGCT
Pma2.360_SeqLen181_MsatLen10_MsatPos73	TTAACTAATTCGTTATATGATCATATGAGGTATGAACTTGACATTCTGCTGGTGGAAAATGAAGCCCAGAA	TGTGTGTGTG	GTGGGGTATTGTATCACTGTGGGGAATTTCTGAAGTTAACCAGTTCAAACTCATTTAAAATCAGAAGGGAAAACTTAAGTATCTTGCCATTTGGGCAGCA	TTAACTAATTCGTTATATGATCATATGAGGTATGAACTTGACATTCTGCTGGTGGAAAATGAAGCCCAGAATGTGTGTGTGGTGGGGTATTGTATCACTGTGGGGAATTTCTGAAGTTAACCAGTTCAAACTCATTTAAAATCAGAAGGGAAAACTTAAGTATCTTGCCATTTGGGCAGCA
Pma2.361_SeqLen182_MsatLen10_MsatPos74	TCAAGATCACAGCCTGAGGAGCAAGGAGTTAATGTGCCAGCTAAGCCTCAGCAGCACTGTGTGTAAGTGAGA	TGTGTGTGTG	ATGGGTTGCAGGGCTGGAGCAGGCTTCTGGACGTTGTGTAACTGTTTGCAGAATCAGGTCTGGCAGCACGAAAACTTTCTGTAAGTGCTAAAGCTGCACA	TCAAGATCACAGCCTGAGGAGCAAGGAGTTAATGTGCCAGCTAAGCCTCAGCAGCACTGTGTGTAAGTGAGATGTGTGTGTGATGGGTTGCAGGGCTGGAGCAGGCTTCTGGACGTTGTGTAACTGTTTGCAGAATCAGGTCTGGCAGCACGAAAACTTTCTGTAAGTGCTAAAGCTGCACA
Pma2.362_SeqLen183_MsatLen10_MsatPos75	GAGTTTATTCATCTTCCCTGCTATATCCCTGAGAGAGTGTGTGTGTGTGTGTGCGTGCAGGAAGGACCACTGA	TGTGTGTGTG	AGTGTGGATCATGCACAAGCTGCAATTTTGAAGGCTATGATTATATGTACATGTGTGACATGTATTAATACATACAGCATGGAATGCATTAACCCTTAAC	GAGTTTATTCATCTTCCCTGCTATATCCCTGAGAGAGTGTGTGTGTGTGTGTGCGTGCAGGAAGGACCACTGATGTGTGTGTGAGTGTGGATCATGCACAAGCTGCAATTTTGAAGGCTATGATTATATGTACATGTGTGACATGTATTAATACATACAGCATGGAATGCATTAACCCTTAAC
Pma2.363_SeqLen183_MsatLen10_MsatPos75	AACCCACGGTGACTGGAAGCTATTATTTTCATAGGAAATAATAGTGACTGGAAGTGATAACTCACAGTGCTCA	GTGTGTGTGT	CATCATCAGATAACATGCAAGGCTGTACATCCCACCACACAGCCCTGCTGTAGGGCCACCATGGCATTTATTAAGGGGAACACCTGAACCAGCCAGGGGA	AACCCACGGTGACTGGAAGCTATTATTTTCATAGGAAATAATAGTGACTGGAAGTGATAACTCACAGTGCTCAGTGTGTGTGTCATCATCAGATAACATGCAAGGCTGTACATCCCACCACACAGCCCTGCTGTAGGGCCACCATGGCATTTATTAAGGGGAACACCTGAACCAGCCAGGGGA
Pma2.364_SeqLen183_MsatLen10_MsatPos75	CTATAACTCCCATCACTGTATCACTGATCCATTAATTTTCTTTATGCATACACTGTAAATGTGTGCGTGTGCT	TGTGTGTGTG	CGCATGCACATGTTACATACTTCCATTAATTGCATGATAGGATGTTACCAGCTTGGGTTTGGTGCTTCAGAGTTTGAGTTCTTCGAGGGGGTAGGTGAAG	CTATAACTCCCATCACTGTATCACTGATCCATTAATTTTCTTTATGCATACACTGTAAATGTGTGCGTGTGCTTGTGTGTGTGCGCATGCACATGTTACATACTTCCATTAATTGCATGATAGGATGTTACCAGCTTGGGTTTGGTGCTTCAGAGTTTGAGTTCTTCGAGGGGGTAGGTGAAG
Pma2.365_SeqLen183_MsatLen10_MsatPos75	GTGTGTGTGTGTGTGTGTGTGTGTGTGTGTGAGTGTGTAAGTCTTTGGTCTATAAGCACATTGGTTCTGTCTG	CACACACACA	ATACTGTTGAACAGTAGGTTGCATAGAGTCTGTTACCCAAGAACACTGCCTACTTTTGGCATTGCTGTCACAAATCACAGAAGTGTTCTTCAAGAGCTGT	GTGTGTGTGTGTGTGTGTGTGTGTGTGTGTGAGTGTGTAAGTCTTTGGTCTATAAGCACATTGGTTCTGTCTGCACACACACAATACTGTTGAACAGTAGGTTGCATAGAGTCTGTTACCCAAGAACACTGCCTACTTTTGGCATTGCTGTCACAAATCACAGAAGTGTTCTTCAAGAGCTGT
Pma2.366_SeqLen183_MsatLen10_MsatPos75	GTGGCACATTTCAAAGCCAGCCACAAGTGAGTATCCTTGTGATATCCAAGCAAGTGTGCCCTTCTCCTCTGGA	TGTGTGTGTG	CGCAGTCATTCTGTGGATAGCTTCTGCTAGGACCCCATGACTTGAAGTCAGGGGAGGCACAGTAGTGTCCAAAGCCATGACGTGAACAAAACTGAAGCAA	GTGGCACATTTCAAAGCCAGCCACAAGTGAGTATCCTTGTGATATCCAAGCAAGTGTGCCCTTCTCCTCTGGATGTGTGTGTGCGCAGTCATTCTGTGGATAGCTTCTGCTAGGACCCCATGACTTGAAGTCAGGGGAGGCACAGTAGTGTCCAAAGCCATGACGTGAACAAAACTGAAGCAA
Pma2.367_SeqLen184_MsatLen10_MsatPos76	TAAAGGCCCATAAACCCAAAGGGAGCTGTTAGCATTTGTAGAAGCCATAACATGTGATGGATTGTAGTATTGGG	GTGTGTGTGT	CTGTGAAAAAGATTCCTGAAGCTTTGGGGAAGTCCATAAATAATCATTTATGGAAACCTCAAAAAGCATTTGTATAAGAGACTGGAATAAATCCAAAACA	TAAAGGCCCATAAACCCAAAGGGAGCTGTTAGCATTTGTAGAAGCCATAACATGTGATGGATTGTAGTATTGGGGTGTGTGTGTCTGTGAAAAAGATTCCTGAAGCTTTGGGGAAGTCCATAAATAATCATTTATGGAAACCTCAAAAAGCATTTGTATAAGAGACTGGAATAAATCCAAAACA
Pma2.368_SeqLen185_MsatLen10_MsatPos77	AACACCAAGAAGAGCAAACCCTTCCTTTCTTTTCTTGCCTCCAAAAAGGAAAACCAGGCACCCTGGATGAGGGTG	CACACACACA	CCCCTGCAAAATGGTTCTCCTTGGCATGAGCTGGACTGTGGCATGCAGCTGAAGGCACCTTTTCCTGTGGACCAGGTAAGAAAGCTGTAAGAAAAACTGA	AACACCAAGAAGAGCAAACCCTTCCTTTCTTTTCTTGCCTCCAAAAAGGAAAACCAGGCACCCTGGATGAGGGTGCACACACACACCCCTGCAAAATGGTTCTCCTTGGCATGAGCTGGACTGTGGCATGCAGCTGAAGGCACCTTTTCCTGTGGACCAGGTAAGAAAGCTGTAAGAAAAACTGA
Pma2.369_SeqLen185_MsatLen10_MsatPos77	TCGGGGGGGTGGCTGGAACCAACCCCTGTGTTAATGCTGCTGTTTGGTGAAGTGTGTTATGTCCAGACTTTTGCT	TGTGTGTGTG	TCTGAGAGAGAAAGGGAGAGAGAGAATATAGCTATTTTCACGGCTATGCCTGGAGACATTTGTTATTGTTCAGGTGTGGAAAGACAAGAGGGGCCATTGC	TCGGGGGGGTGGCTGGAACCAACCCCTGTGTTAATGCTGCTGTTTGGTGAAGTGTGTTATGTCCAGACTTTTGCTTGTGTGTGTGTCTGAGAGAGAAAGGGAGAGAGAGAATATAGCTATTTTCACGGCTATGCCTGGAGACATTTGTTATTGTTCAGGTGTGGAAAGACAAGAGGGGCCATTGC
Pma2.370_SeqLen185_MsatLen10_MsatPos77	GGGAGGAAAAGAATCAGAGTGATCCTTGACTCATCTATTTGTAGCTGCACTCAGATTTCTAAGTTCTCCTCTCTT	TGTGTGTGTG	GTGTGGGGTTCTTTTTTGTCTTTGTTTATTGTTGGGTTGTTGTTTGTTTGTTTGTTTTTAATCCACTGATTCCCAGAATGGGCAAGGACACTTTCCCCAC	GGGAGGAAAAGAATCAGAGTGATCCTTGACTCATCTATTTGTAGCTGCACTCAGATTTCTAAGTTCTCCTCTCTTTGTGTGTGTGGTGTGGGGTTCTTTTTTGTCTTTGTTTATTGTTGGGTTGTTGTTTGTTTGTTTGTTTTTAATCCACTGATTCCCAGAATGGGCAAGGACACTTTCCCCAC
Pma2.371_SeqLen186_MsatLen10_MsatPos78	TATCTGCAAAGCTGGGAAGAGAAGTTTTCAGAAAATAACTTGTCAATGGAAATGTGAGAGGTGATACATTTGAGGT	TGTGTGTGTG	TTTCCAGTCTGCTCATTTGCCAACCTTACATCTTCCCTGGGCATTCAGTTTTTTATCTAGAAACATTGTTTTCTTCAAAAGAATGCTGGAAATTTTTCTT	TATCTGCAAAGCTGGGAAGAGAAGTTTTCAGAAAATAACTTGTCAATGGAAATGTGAGAGGTGATACATTTGAGGTTGTGTGTGTGTTTCCAGTCTGCTCATTTGCCAACCTTACATCTTCCCTGGGCATTCAGTTTTTTATCTAGAAACATTGTTTTCTTCAAAAGAATGCTGGAAATTTTTCTT
Pma2.372_SeqLen186_MsatLen10_MsatPos78	AATGAAGCATCATTTTAAGCATTTTTTCAGTTCAGACTTCCTTGCCTGCATGGCAAAACAAATCTGCGTTTCAGAA	ACACACACAC	TCCATTTGAGTCAGCATGGAAAGGACCTTCTCCTCCAGAGCTACCATAACATCGTGGGAAAGCGGATAAAATTGAGGTTTGCCCGTTTTCCTTCTGATAA	AATGAAGCATCATTTTAAGCATTTTTTCAGTTCAGACTTCCTTGCCTGCATGGCAAAACAAATCTGCGTTTCAGAAACACACACACTCCATTTGAGTCAGCATGGAAAGGACCTTCTCCTCCAGAGCTACCATAACATCGTGGGAAAGCGGATAAAATTGAGGTTTGCCCGTTTTCCTTCTGATAA
Pma2.373_SeqLen186_MsatLen10_MsatPos78	AGAAGGCAAACTGAGCATCACCAGATTTCACTCTTGTCTTGCCTCTCTATGAAAAAAAACAACAAAACCAAACACA	ACACACACAC	AAATATGTGCATATACCAGAAATTTTGGGCATTACTATATGAACAAACCAGAAATCCTACTCCTTCCCAATAGGATTTGTTATGGAAACAGCATGTAATT	AGAAGGCAAACTGAGCATCACCAGATTTCACTCTTGTCTTGCCTCTCTATGAAAAAAAACAACAAAACCAAACACAACACACACACAAATATGTGCATATACCAGAAATTTTGGGCATTACTATATGAACAAACCAGAAATCCTACTCCTTCCCAATAGGATTTGTTATGGAAACAGCATGTAATT
Pma2.374_SeqLen186_MsatLen10_MsatPos78	TGCCTTCCTTTCAGAGCTCCCCCAGCCCAGAAGCATGGAGTTATATCTGGGGAAACCACAACAGAGGGAGGGAGAG	ACACACACAC	ATAGAAGGAGAGGGGAGGAATGGAATAAACTGCCTTTGACTATGACTGATATTTATAGGACTGCTTGTTTTTGACTCCAGTCCATTTCTCTGTTCATTTC	TGCCTTCCTTTCAGAGCTCCCCCAGCCCAGAAGCATGGAGTTATATCTGGGGAAACCACAACAGAGGGAGGGAGAGACACACACACATAGAAGGAGAGGGGAGGAATGGAATAAACTGCCTTTGACTATGACTGATATTTATAGGACTGCTTGTTTTTGACTCCAGTCCATTTCTCTGTTCATTTC
Pma2.375_SeqLen187_MsatLen10_MsatPos79	CTGGTTAGTGTCAGTGGGGAGAGATGAGGTTGTATTTTAAGAGAATCCAGTATTTCAGAGGGAATTTGTTACGGTTT	TGTGTGTGTG	ATTGGAGCGGGGGGGTGTTTTCTATTTAATTGCCCAATATACTTTGGCAAGCAGAAGTTGCATTGTTTTGTGAATTGCATTAATGGTTTTCTGCATGTTC	CTGGTTAGTGTCAGTGGGGAGAGATGAGGTTGTATTTTAAGAGAATCCAGTATTTCAGAGGGAATTTGTTACGGTTTTGTGTGTGTGATTGGAGCGGGGGGGTGTTTTCTATTTAATTGCCCAATATACTTTGGCAAGCAGAAGTTGCATTGTTTTGTGAATTGCATTAATGGTTTTCTGCATGTTC
Pma2.376_SeqLen187_MsatLen10_MsatPos79	AGCATTTGGCTGTCAGGGGTGAATGCAGCAGTGCTCTGTTCCCCTCACACTTAGCAGGAGTTGCCTCACTGAGGTTT	ACACACACAC	CCCCCCAACAATCATCTTTCTGCAAATTGTGACCCCCTTTATCAATAAGAAAAATGCAGTGTTCTTTAAGGCTATTCAGGAATATGAATTTACTCCCCAA	AGCATTTGGCTGTCAGGGGTGAATGCAGCAGTGCTCTGTTCCCCTCACACTTAGCAGGAGTTGCCTCACTGAGGTTTACACACACACCCCCCCAACAATCATCTTTCTGCAAATTGTGACCCCCTTTATCAATAAGAAAAATGCAGTGTTCTTTAAGGCTATTCAGGAATATGAATTTACTCCCCAA
Pma2.377_SeqLen188_MsatLen10_MsatPos80	GGGCATATTCAAATGCTTTTATTTTAAAAGAAGGGTTATTACTAGAAAATTGCAACCACTTCTATGAAAACTGTGAAG	ACACACACAC	TAAATTATACAACAACATTTTGCAAAAACCTTTGAGAGTCCTCTCTACTTGGAAGTGTATTTAAACTTGCTAGTTCTAAACATGCTTCTGACAAGAGTCA	GGGCATATTCAAATGCTTTTATTTTAAAAGAAGGGTTATTACTAGAAAATTGCAACCACTTCTATGAAAACTGTGAAGACACACACACTAAATTATACAACAACATTTTGCAAAAACCTTTGAGAGTCCTCTCTACTTGGAAGTGTATTTAAACTTGCTAGTTCTAAACATGCTTCTGACAAGAGTCA
Pma2.378_SeqLen188_MsatLen10_MsatPos80	GAAATGCTTTCATTGCTTATAAAATTGCTTCTCTGGCTGTATAAAAAGTGCTGGTAGTCTTCAAGCAAACACAAAAGC	TGTGTGTGTG	TCCTTGTTTGAATGACAATCTCCAGAAAGTTTCCTTTGCTACCAGCTACTTCACTGCACTCTTCTGTGAATGAAGTGGGTGGAAAAATATTGGACCCTTA	GAAATGCTTTCATTGCTTATAAAATTGCTTCTCTGGCTGTATAAAAAGTGCTGGTAGTCTTCAAGCAAACACAAAAGCTGTGTGTGTGTCCTTGTTTGAATGACAATCTCCAGAAAGTTTCCTTTGCTACCAGCTACTTCACTGCACTCTTCTGTGAATGAAGTGGGTGGAAAAATATTGGACCCTTA
Pma2.379_SeqLen188_MsatLen10_MsatPos80	GTTTTCATGCATGTGTCATGCAGGTCACACAGTTAAAAAATAATTAAAGCCCAGGACCATGTCAGCCACAGTGTGGTT	TGTGTGTGTG	TTTAAGGACAGAGAATGTGTCTTCTGTTGCCCCCAGCTGATTTCCCTGAGGGGGAATCTGTAGTTGGTTATTTTGGACTCACTTCAAAATTCTGGCATTT	GTTTTCATGCATGTGTCATGCAGGTCACACAGTTAAAAAATAATTAAAGCCCAGGACCATGTCAGCCACAGTGTGGTTTGTGTGTGTGTTTAAGGACAGAGAATGTGTCTTCTGTTGCCCCCAGCTGATTTCCCTGAGGGGGAATCTGTAGTTGGTTATTTTGGACTCACTTCAAAATTCTGGCATTT
Pma2.380_SeqLen188_MsatLen10_MsatPos80	AAGTAACAGCTTTTTGGTCTCATGGAAGTATTCAAGAAAATTGTTCCGCAACTTTTTAATTGTAGACAAACTCAAAAG	GTGTGTGTGT	TTGTTTTGATATTCCTTAGCAGAAGTAGGAAGGGGGTAAAGAGCAGAAGTAGGGCTGTCAATTATTCTTCTGCTTGTTTGGGTAGATGTGAGGAGCTGTG	AAGTAACAGCTTTTTGGTCTCATGGAAGTATTCAAGAAAATTGTTCCGCAACTTTTTAATTGTAGACAAACTCAAAAGGTGTGTGTGTTTGTTTTGATATTCCTTAGCAGAAGTAGGAAGGGGGTAAAGAGCAGAAGTAGGGCTGTCAATTATTCTTCTGCTTGTTTGGGTAGATGTGAGGAGCTGTG
Pma2.381_SeqLen189_MsatLen10_MsatPos81	ACTTTCTACAAGAGATGAGAGGAACCCACTTGTGTATGGAGTCTTCACTACAACAAGCTCCGTGTTCAAGGGCTCTGCA	GTGTGTGTGT	ACAGCATGGCAGAGATCAGGGCCGTGTTCAATGGCCCCTACGCCCACAAGGAGAGCGCGGATCACCGCTGGGTGCAGTACGAGGGCCGCATCCCCTACCC	ACTTTCTACAAGAGATGAGAGGAACCCACTTGTGTATGGAGTCTTCACTACAACAAGCTCCGTGTTCAAGGGCTCTGCAGTGTGTGTGTACAGCATGGCAGAGATCAGGGCCGTGTTCAATGGCCCCTACGCCCACAAGGAGAGCGCGGATCACCGCTGGGTGCAGTACGAGGGCCGCATCCCCTACCC
Pma2.382_SeqLen189_MsatLen10_MsatPos81	GCCGAGGTTCTCAACAGTCCAGGTAAAAAATGTGGCACCCTTTGAAGAGGGCTGATAAAAAATGGGAAGTGCTGAGATG	CACACACACA	CCGACACCCACGCACATGCACACCCACAGACACACACACACACACACAGGGACACGTATACGCAAAACAAAAAAGAAAAAAAAAGAAAAAAACCAAACAA	GCCGAGGTTCTCAACAGTCCAGGTAAAAAATGTGGCACCCTTTGAAGAGGGCTGATAAAAAATGGGAAGTGCTGAGATGCACACACACACCGACACCCACGCACATGCACACCCACAGACACACACACACACACACAGGGACACGTATACGCAAAACAAAAAAGAAAAAAAAAGAAAAAAACCAAACAA
Pma2.383_SeqLen189_MsatLen10_MsatPos81	GTGGTCATGTAGTCATAGGACGCATTGGGAATGCAGGCTGGGGCGGGGCAGGAGAGCTTTCAGCACATTGACAAAAAAA	GTGTGTGTGT	CTTACACTCATGTGAGCTAGGCTGAACACCCCCACTTGAAGGGGTGGGGAGTGAAGACCTGGGGACCCACAGCTGTGGGGAGACACACATGACCATCAGG	GTGGTCATGTAGTCATAGGACGCATTGGGAATGCAGGCTGGGGCGGGGCAGGAGAGCTTTCAGCACATTGACAAAAAAAGTGTGTGTGTCTTACACTCATGTGAGCTAGGCTGAACACCCCCACTTGAAGGGGTGGGGAGTGAAGACCTGGGGACCCACAGCTGTGGGGAGACACACATGACCATCAGG
Pma2.384_SeqLen190_MsatLen10_MsatPos82	ATGTTCTTTTTTTTTTTTCTCTCTTATGTGAAGGAAAAGGCAGTTGTTTTGAATATGGTTGAGTTGCACAAGTACAGAGC	GTGTGTGTGT	CTTAATGTCTCAGTATTGCCTTTGTTAGTCTCTTTATTAGTCCATGCAGTTTGGTGGCCTGGTAAATGCAAGTCTTATTTTTAACAGCTTTCCTTTCTTC	ATGTTCTTTTTTTTTTTTCTCTCTTATGTGAAGGAAAAGGCAGTTGTTTTGAATATGGTTGAGTTGCACAAGTACAGAGCGTGTGTGTGTCTTAATGTCTCAGTATTGCCTTTGTTAGTCTCTTTATTAGTCCATGCAGTTTGGTGGCCTGGTAAATGCAAGTCTTATTTTTAACAGCTTTCCTTTCTTC
Pma2.385_SeqLen190_MsatLen10_MsatPos82	AGAGGTGTTTGGGTTAACTTCTCAGGAGTCTGGAGAGCAGAATGCCAAAATTGAGATAAATATTCCCCAAGAAATAACAA	ACACACACAC	AGAAAGCTGTGAAAGTTTTGCCTGTGAGGGTATGAGCACAAGCAATGTAATTCATTCTATATCTATAGAGGTTTTGGTGTTTTTTTTAATTGAACAAGCA	AGAGGTGTTTGGGTTAACTTCTCAGGAGTCTGGAGAGCAGAATGCCAAAATTGAGATAAATATTCCCCAAGAAATAACAAACACACACACAGAAAGCTGTGAAAGTTTTGCCTGTGAGGGTATGAGCACAAGCAATGTAATTCATTCTATATCTATAGAGGTTTTGGTGTTTTTTTTAATTGAACAAGCA
Pma2.386_SeqLen192_MsatLen10_MsatPos84	CTCCACTACTACACACACGCTAATAAACTCTGCTCATGCTTTGGTGAAAGTGCCACGTTTTTAGATGTGCTCAGGTGCAACC	GTGTGTGTGT	ATCTGGCACTAAATCTGGGAGCTTGCTGGTCCCTGAGTAGCAGCACATGCATCATACTAATGTAATCCTGCCATCTCCTGTATCCCCTTAATCAGCAAGC	CTCCACTACTACACACACGCTAATAAACTCTGCTCATGCTTTGGTGAAAGTGCCACGTTTTTAGATGTGCTCAGGTGCAACCGTGTGTGTGTATCTGGCACTAAATCTGGGAGCTTGCTGGTCCCTGAGTAGCAGCACATGCATCATACTAATGTAATCCTGCCATCTCCTGTATCCCCTTAATCAGCAAGC
Pma2.387_SeqLen192_MsatLen10_MsatPos84	GGGGATTTCCCCGGGATGGAGACTGGTGGAATTGACTGTAGCCATTTGTTGCCCACTGGGCCAAGCAAGGGACCTTTGTGTT	CACACACACA	GGCTGATTCCTTGCTCTAGACTTGTGGTGAGGCATGGCCATTGCCTATGGCCAGGCTGATGCTGACCCAGCTGGGCTCTCCCAAGTAGTGCACTTTGAAT	GGGGATTTCCCCGGGATGGAGACTGGTGGAATTGACTGTAGCCATTTGTTGCCCACTGGGCCAAGCAAGGGACCTTTGTGTTCACACACACAGGCTGATTCCTTGCTCTAGACTTGTGGTGAGGCATGGCCATTGCCTATGGCCAGGCTGATGCTGACCCAGCTGGGCTCTCCCAAGTAGTGCACTTTGAAT
Pma2.388_SeqLen193_MsatLen10_MsatPos85	ATAAGTGTGAATGATAAGTAAACTTGCAGCATCCAAAACCTACCCTGTGGTTCCACAAAAACAGACTTGGTAATCTGTCAAAA	ACACACACAC	AAATAAAAGCAGCAAGAAAACTGCACACGCCCCTCTCATGTTTCGTGGTACCTTTTCTGGAGTATCAAATGACAAAAACTATGCCAGAAAAATGTATTAG	ATAAGTGTGAATGATAAGTAAACTTGCAGCATCCAAAACCTACCCTGTGGTTCCACAAAAACAGACTTGGTAATCTGTCAAAAACACACACACAAATAAAAGCAGCAAGAAAACTGCACACGCCCCTCTCATGTTTCGTGGTACCTTTTCTGGAGTATCAAATGACAAAAACTATGCCAGAAAAATGTATTAG
Pma2.389_SeqLen194_MsatLen10_MsatPos86	CGGGTGGCCGCTCACATTCTCCTTTATTGTTCACACCACACACCTTCCCCTTGGCACTTCACTGCAGGGATTTGCTTACAAAAC	CACACACACA	CCTCCACAGCTTGGCACGGCTATACCAGAACCAGCTAAGAACAGGCATTTTTAAAGAGATTTCTTTTACTCCCCCCCCCCCCATTTATTTTCTTTCACGT	CGGGTGGCCGCTCACATTCTCCTTTATTGTTCACACCACACACCTTCCCCTTGGCACTTCACTGCAGGGATTTGCTTACAAAACCACACACACACCTCCACAGCTTGGCACGGCTATACCAGAACCAGCTAAGAACAGGCATTTTTAAAGAGATTTCTTTTACTCCCCCCCCCCCCATTTATTTTCTTTCACGT
Pma2.390_SeqLen194_MsatLen10_MsatPos86	ATTGGTATAATAGTGTATGTGTTTTGTGTAACCTAAAAAAAAAAATAGATTGTGTGTATAAATGTGTATCTGTGTATATATATA	TGTGTGTGTG	TATATATATATGTAAAAAATTCATGTTAAAATACATCTATGAGCTTACCATATAGGCTTCTGACAGTCATCTATGTAACACTGAGAAAATCTACTAACAT	ATTGGTATAATAGTGTATGTGTTTTGTGTAACCTAAAAAAAAAAATAGATTGTGTGTATAAATGTGTATCTGTGTATATATATATGTGTGTGTGTATATATATATGTAAAAAATTCATGTTAAAATACATCTATGAGCTTACCATATAGGCTTCTGACAGTCATCTATGTAACACTGAGAAAATCTACTAACAT
Pma2.391_SeqLen194_MsatLen10_MsatPos86	GGACCATACAGTTTAATTCTAGAAGGGCAAGACTTAAATTTTATTTTTTTATGTATATATATGTATGTATGTATATGTATAAAT	ACACACACAC	AAAGTCTTGGCCTTCCAGGAGGTAGACAGACAGATATAACTATATACATTTAATGAACTAATTTGCTAGTGAAGTTAAAACCACCAGAGTTGAAAATGCA	GGACCATACAGTTTAATTCTAGAAGGGCAAGACTTAAATTTTATTTTTTTATGTATATATATGTATGTATGTATATGTATAAATACACACACACAAAGTCTTGGCCTTCCAGGAGGTAGACAGACAGATATAACTATATACATTTAATGAACTAATTTGCTAGTGAAGTTAAAACCACCAGAGTTGAAAATGCA
Pma2.392_SeqLen196_MsatLen10_MsatPos88	AATTTACACAGCATCAGCAAAACACAAGAAGCCTTATGAATAAGGAAGATATATAAACTACACTTTGAGAATACAAATAGCCCATG	CACACACACA	AGAAGCAGAAGAGGACAGGAATGAAAAATAACAACAGGAACAGGACTCAACAGGATTGTATAATATCCTAGTAATGTCACATATGATTTAGATCTGTGAC	AATTTACACAGCATCAGCAAAACACAAGAAGCCTTATGAATAAGGAAGATATATAAACTACACTTTGAGAATACAAATAGCCCATGCACACACACAAGAAGCAGAAGAGGACAGGAATGAAAAATAACAACAGGAACAGGACTCAACAGGATTGTATAATATCCTAGTAATGTCACATATGATTTAGATCTGTGAC
Pma2.393_SeqLen196_MsatLen10_MsatPos88	TTTTTTTTTTTTCGGTGACAGCTGATGCAAGACATTTATTGATTTAAACTCAGCATCTAACAGCATATCTTGCACTTGATTTTTTT	TGTGTGTGTG	GCTGGTTTTTTTCTTTTTTGTATCTCAAGCAAACTGAAGTTTCCACTTTATTAATACCCATTTACCTCCAGGAATTTCAGTAAAACATTCACTGTATTAA	TTTTTTTTTTTTCGGTGACAGCTGATGCAAGACATTTATTGATTTAAACTCAGCATCTAACAGCATATCTTGCACTTGATTTTTTTTGTGTGTGTGGCTGGTTTTTTTCTTTTTTGTATCTCAAGCAAACTGAAGTTTCCACTTTATTAATACCCATTTACCTCCAGGAATTTCAGTAAAACATTCACTGTATTAA
Pma2.394_SeqLen197_MsatLen10_MsatPos89	GTAATTAGGGAACTGGCATAAAAAACAAATTCAGGAGGCGTAGAAGGGTAGGGGAGAGAAAGGGGAGAGGGAGAGAGAAGGTTATTT	TGTGTGTGTG	ATGGGTGTCTGAACCAGCATGATGGCACAGGAGCCATTGCTGCCTCAGCCTAGTCTTGCTGGGAACCTGTGTAAGTCAGAGGAGAGGACATGGAGAATGG	GTAATTAGGGAACTGGCATAAAAAACAAATTCAGGAGGCGTAGAAGGGTAGGGGAGAGAAAGGGGAGAGGGAGAGAGAAGGTTATTTTGTGTGTGTGATGGGTGTCTGAACCAGCATGATGGCACAGGAGCCATTGCTGCCTCAGCCTAGTCTTGCTGGGAACCTGTGTAAGTCAGAGGAGAGGACATGGAGAATGG
Pma2.395_SeqLen198_MsatLen10_MsatPos90	AATACCTTGAATGTTTCATGCTAAGATTGCTCATATTGATCTAATGCCTTGGCAAGTTCTCTGGGGTTTACACCAGTGTTTGCTATTT	ACACACACAC	TGGAAGGATTCCCCAGGCTAGGGCCAGTCCGTGCACAAATTCAGAAGCAAAAATCTCATGCCCCAGGCACCCAGCCTAGGACACAACAAATACATCAGAG	AATACCTTGAATGTTTCATGCTAAGATTGCTCATATTGATCTAATGCCTTGGCAAGTTCTCTGGGGTTTACACCAGTGTTTGCTATTTACACACACACTGGAAGGATTCCCCAGGCTAGGGCCAGTCCGTGCACAAATTCAGAAGCAAAAATCTCATGCCCCAGGCACCCAGCCTAGGACACAACAAATACATCAGAG
Pma2.396_SeqLen198_MsatLen10_MsatPos90	TTTTACTTTTTTTTTTTGTTGTGATGGAAGGAAAGAAGTGAATTCAGTTTATTTGTGAACACAGAGAAGAGTTCATACACTTTTACAG	ACACACACAC	AAACATATTATTATCCTGGCCTCCTAAGCCTTATTTTCATTTATGTTACAGTACTGTTACCCTGTTTGGGCAGATTAAACAATATTTAGGGCTGTAAATG	TTTTACTTTTTTTTTTTGTTGTGATGGAAGGAAAGAAGTGAATTCAGTTTATTTGTGAACACAGAGAAGAGTTCATACACTTTTACAGACACACACACAAACATATTATTATCCTGGCCTCCTAAGCCTTATTTTCATTTATGTTACAGTACTGTTACCCTGTTTGGGCAGATTAAACAATATTTAGGGCTGTAAATG
Pma2.397_SeqLen199_MsatLen10_MsatPos91	GACCCAGGAAGTTCTTTCCAGTCCCATGTTTCTAAGCCATGCACCAAGTGTATCCAGCCCACACTTTCACATTTGGAAAAAGCCAAAGC	CACACACACA	CTCATAAGAAAAAAATTTGAAAAAATTAAAAATACCTTGGTGACACCATTTCATTTTTCTAGTTATTCACTATGCAGAAGGGAACAGAGCTTAAGTCCTG	GACCCAGGAAGTTCTTTCCAGTCCCATGTTTCTAAGCCATGCACCAAGTGTATCCAGCCCACACTTTCACATTTGGAAAAAGCCAAAGCCACACACACACTCATAAGAAAAAAATTTGAAAAAATTAAAAATACCTTGGTGACACCATTTCATTTTTCTAGTTATTCACTATGCAGAAGGGAACAGAGCTTAAGTCCTG
Pma2.398_SeqLen199_MsatLen10_MsatPos91	GGTCCATTACGGCCGGGGATGGTGGATGGGAAAAGCTCCTGAGCTGGCCTTGCTGGGGCCTCAGACAGCCTGAAAAGAGGGAGAGAGAT	TGTGTGTGTG	CAACACGTGGAGTTCTGCTGCCCTTAGCCTTCCTGCCTTGCTTTTAGCTCTGAGTCTGTCAAGTGATGTTGATATCCATGGGACCAAACTACTTCCAAAC	GGTCCATTACGGCCGGGGATGGTGGATGGGAAAAGCTCCTGAGCTGGCCTTGCTGGGGCCTCAGACAGCCTGAAAAGAGGGAGAGAGATTGTGTGTGTGCAACACGTGGAGTTCTGCTGCCCTTAGCCTTCCTGCCTTGCTTTTAGCTCTGAGTCTGTCAAGTGATGTTGATATCCATGGGACCAAACTACTTCCAAAC
Pma2.399_SeqLen200_MsatLen10_MsatPos92	GGACACAAAATGGAAGCTCAAATGGAAAAGCAGCTGTCTGAGTTGGACACAGAGAGAGAGCAGTTGCGTGCCAAACTTCACAAAGAGGAA	ACACACACAC	CAGTGACCTCAGAGAAGAAAGAGATAAAATGATCAAAATGATTGAGCAATTAAAAAAGGAGAACGAAAGTAAAAGACCAAATACTTTCTCAAGAAGAAAA	GGACACAAAATGGAAGCTCAAATGGAAAAGCAGCTGTCTGAGTTGGACACAGAGAGAGAGCAGTTGCGTGCCAAACTTCACAAAGAGGAAACACACACACCAGTGACCTCAGAGAAGAAAGAGATAAAATGATCAAAATGATTGAGCAATTAAAAAAGGAGAACGAAAGTAAAAGACCAAATACTTTCTCAAGAAGAAAA
Pma2.400_SeqLen203_MsatLen10_MsatPos95	GGGTCTCTTACCTCTTCAAGTAATCCAGTATGTTCTTGGCAAACCTCAGGAGCCCTTGGAGCTCTGCAGCGCTCTGCAGCTTGCTCCTGCAGT	TGTGTGTGTG	AGTGGTGGATGGGGCTGGCAGAAAGGGAAGAGGGCTGAGGGTTGTAACCCTACAGCAGAAGTGCTTCCAGAAGTAACTGTGAAAATGACAGCAGGAGATT	GGGTCTCTTACCTCTTCAAGTAATCCAGTATGTTCTTGGCAAACCTCAGGAGCCCTTGGAGCTCTGCAGCGCTCTGCAGCTTGCTCCTGCAGTTGTGTGTGTGAGTGGTGGATGGGGCTGGCAGAAAGGGAAGAGGGCTGAGGGTTGTAACCCTACAGCAGAAGTGCTTCCAGAAGTAACTGTGAAAATGACAGCAGGAGATT
Pma2.401_SeqLen203_MsatLen10_MsatPos95	TCCCTTTCTAAAGATTTAACCAGGTAAGAGGAAGCCAAGTGATTCTACTGCAGGAGAAAGGCTTTGTACAGATCCTTATCTTGCAGAGTAGCT	TGTGTGTGTG	CACACATTCAGGAGTCAATTAATAAATGGAAAACTATGATAGGCAGCTGCTGCTCATAGAGAAAAAGTGCTCAAGGAATTAAATTAAATAAACCAAAACG	TCCCTTTCTAAAGATTTAACCAGGTAAGAGGAAGCCAAGTGATTCTACTGCAGGAGAAAGGCTTTGTACAGATCCTTATCTTGCAGAGTAGCTTGTGTGTGTGCACACATTCAGGAGTCAATTAATAAATGGAAAACTATGATAGGCAGCTGCTGCTCATAGAGAAAAAGTGCTCAAGGAATTAAATTAAATAAACCAAAACG
Pma2.402_SeqLen206_MsatLen10_MsatPos98	GGAAGAAAAGAAAGGAATGTACTGAATCTTGTTCCAAAGCCATTGGACCTGAGGACTGGGTTGTTTGTTGCTTGGTTTTTGGGTTGGTTTCTTTTT	TGTGTGTGTG	GTTTTTTTTCTCGTGGGAGATTGCTTGAGCTCATCCCCATTTTGGAGGGATAAGCCTTCATTGTGGCCTGCATACTTCAGGCAGTGAGCAATTTGTTGCA	GGAAGAAAAGAAAGGAATGTACTGAATCTTGTTCCAAAGCCATTGGACCTGAGGACTGGGTTGTTTGTTGCTTGGTTTTTGGGTTGGTTTCTTTTTTGTGTGTGTGGTTTTTTTTCTCGTGGGAGATTGCTTGAGCTCATCCCCATTTTGGAGGGATAAGCCTTCATTGTGGCCTGCATACTTCAGGCAGTGAGCAATTTGTTGCA
Pma2.403_SeqLen206_MsatLen10_MsatPos98	GTACTCTGCGTTGATACCACTGCTTAAGCAGTGGTATCAACGCAGAGTACTTCTGTTTTTTCTTTTATTTTCTTTTTTTTTAAGCTAAATGTCGCT	ACACACACAC	AAGCTGTGTTAGAGAAAAAGCATTAAGGTTGCAAAGTTGGGCTTTGGGGCAAAAGTAAGAAATGCTGAAGCTGAGTTTCAGTTTTGTAGATGATATTAAA	GTACTCTGCGTTGATACCACTGCTTAAGCAGTGGTATCAACGCAGAGTACTTCTGTTTTTTCTTTTATTTTCTTTTTTTTTAAGCTAAATGTCGCTACACACACACAAGCTGTGTTAGAGAAAAAGCATTAAGGTTGCAAAGTTGGGCTTTGGGGCAAAAGTAAGAAATGCTGAAGCTGAGTTTCAGTTTTGTAGATGATATTAAA
Pma2.404_SeqLen207_MsatLen10_MsatPos99	ACAACTGGAGAGTGATCCAGCAATGATCAGAGTGCTGTGGAAAGACTCCGGAGAGTGTCTGGATCTGAGCACAAAGTTTCCAGGTACCAGATATGGA	GTGTGTGTGT	GCTTTGAGATGTATTTTATCAACAAATACCAGAGATCGGAAGAAATGAAACTGAGGGAGTGCTTGTAAGAACATAGCTCTTTGGTGTAAATAACTTGCTT	ACAACTGGAGAGTGATCCAGCAATGATCAGAGTGCTGTGGAAAGACTCCGGAGAGTGTCTGGATCTGAGCACAAAGTTTCCAGGTACCAGATATGGAGTGTGTGTGTGCTTTGAGATGTATTTTATCAACAAATACCAGAGATCGGAAGAAATGAAACTGAGGGAGTGCTTGTAAGAACATAGCTCTTTGGTGTAAATAACTTGCTT
Pma2.405_SeqLen207_MsatLen10_MsatPos99	CTCAGACATTTCTTTATTCATGTTAGAAGACTTTCCACATGATGATTTGACTATTAGAATTTCAGCAGCCATAATGAATAAACTTTCATATACGAAT	ACACACACAC	ATGTGCATGCTCACACACACAGTGACACAGAGATTTCCATTCATGCACCCATTTATGCTATAAACCAGGAATCTCTTTTAACTAAACATCTGGTTAATCC	CTCAGACATTTCTTTATTCATGTTAGAAGACTTTCCACATGATGATTTGACTATTAGAATTTCAGCAGCCATAATGAATAAACTTTCATATACGAATACACACACACATGTGCATGCTCACACACACAGTGACACAGAGATTTCCATTCATGCACCCATTTATGCTATAAACCAGGAATCTCTTTTAACTAAACATCTGGTTAATCC
Pma2.406_SeqLen208_MsatLen10_MsatPos100	CCAATTGCATCATGTTAAACAATCTCACAAACAGCTTGGGATTTTCATACATCATGTGGATGAATATCCCACAAAACTGCTTTTACTAATTGAATATT	TGTGTGTGTG	GTTGGACCATGGTTGGAAATTTCTCAGACATAAGTATTCCTTCAGTAATAGTGAGTTTATTGGTAAAAGGGATTGCCTGCACAGACCTGATGCCTGAGGC	CCAATTGCATCATGTTAAACAATCTCACAAACAGCTTGGGATTTTCATACATCATGTGGATGAATATCCCACAAAACTGCTTTTACTAATTGAATATTTGTGTGTGTGGTTGGACCATGGTTGGAAATTTCTCAGACATAAGTATTCCTTCAGTAATAGTGAGTTTATTGGTAAAAGGGATTGCCTGCACAGACCTGATGCCTGAGGC
Pma2.407_SeqLen208_MsatLen10_MsatPos100	AAGGTTTTTTGTCTTCCAGGAAGTGGAACACACCCAAGGAGAGTGACTTATCCTTAGCTCTTTTATCCCTCTCTTCTTCCTCAGTGTCCACTCTGCAT	TGTGTGTGTG	GCAACAGTCTGTGGGTAGGGATTTTTTCTTTGATAAAATTTGTTCCTCACACTTACTTTGTGAGGTTCAAGGCAAAACATAATTCCCTAATTCTGGCCTG	AAGGTTTTTTGTCTTCCAGGAAGTGGAACACACCCAAGGAGAGTGACTTATCCTTAGCTCTTTTATCCCTCTCTTCTTCCTCAGTGTCCACTCTGCATTGTGTGTGTGGCAACAGTCTGTGGGTAGGGATTTTTTCTTTGATAAAATTTGTTCCTCACACTTACTTTGTGAGGTTCAAGGCAAAACATAATTCCCTAATTCTGGCCTG
Pma2.408_SeqLen209_MsatLen10_MsatPos101	GACTGCTTCACCCTCCTTCGGCCTCCTCATCTCTTAACTCTTCTTTGAACAGAGCAGGAAGGGCGTGCACTGTCAGTGCCGCCGTCGTCTTCTCCTCGC	CACACACACA	GGAGTATTCCCCAGCATCCCTGACCTCCAGAGCATGGATCAGCAGCTGGGCTGAGGTGCCCTCCTGCCTCATTGTGTATTTTTCACTCGGTTTGAGCACT	GACTGCTTCACCCTCCTTCGGCCTCCTCATCTCTTAACTCTTCTTTGAACAGAGCAGGAAGGGCGTGCACTGTCAGTGCCGCCGTCGTCTTCTCCTCGCCACACACACAGGAGTATTCCCCAGCATCCCTGACCTCCAGAGCATGGATCAGCAGCTGGGCTGAGGTGCCCTCCTGCCTCATTGTGTATTTTTCACTCGGTTTGAGCACT
Pma2.409_SeqLen210_MsatLen10_MsatPos102	TATACAGGTTTCTCTCTTTTTTGACTATATACAGAAGTGCAAAAAGTCAACCTTCGCTCTCGACGTCCCAACTGCAGCATAATCAACCCTCAAGAGTTTG	CACACACACA	CTAGAATTCTTGTTACGTAAACTTTGAGTATTTGGATTATCAACAAAAAGTCCCTTGATCTATTGATTATGCAGCTTATTTATAACAAGGCCTGATATTC	TATACAGGTTTCTCTCTTTTTTGACTATATACAGAAGTGCAAAAAGTCAACCTTCGCTCTCGACGTCCCAACTGCAGCATAATCAACCCTCAAGAGTTTGCACACACACACTAGAATTCTTGTTACGTAAACTTTGAGTATTTGGATTATCAACAAAAAGTCCCTTGATCTATTGATTATGCAGCTTATTTATAACAAGGCCTGATATTC
Pma2.410_SeqLen210_MsatLen10_MsatPos102	CCCTTTATCAAATAGAATGGTGGTTGTGGACATCTTGCTAGAAGAGTGAGATGTGTTAGTTCTCCCTTAATTGTCATGGGAGCTATTTCAATCTCTATGG	GTGTGTGTGT	TGTGTCTCCAATAACAAAATATTCACTATCCAGTCTTGCCATGTCTCGTGAATTGTCCTGCAGGTCCACTCAAATGACTGTCCAACGAGTAGACCTGAAA	CCCTTTATCAAATAGAATGGTGGTTGTGGACATCTTGCTAGAAGAGTGAGATGTGTTAGTTCTCCCTTAATTGTCATGGGAGCTATTTCAATCTCTATGGGTGTGTGTGTTGTGTCTCCAATAACAAAATATTCACTATCCAGTCTTGCCATGTCTCGTGAATTGTCCTGCAGGTCCACTCAAATGACTGTCCAACGAGTAGACCTGAAA
[truncated: 7,256 more rows]
